# Supplementary material for: Exceptional parallelisms characterize the evolutionary transition to live birth in phrynosomatid lizards
Source: Nat Commun. 2022 May 24;13:2881. doi: 10.1038/s41467-022-30535-w (PMC9130271; doi:10.1038/s41467-022-30535-w)
Supplement: Supplementary file 6 — Supplementary Data 3-6 [file 41467_2022_30535_MOESM6_ESM.zip]

Archive with 4 entries (4 files):
- Supplementary_Data_3.nex
- Supplementary_Data_4.tre
- Supplementary_Data_5.tre
- Supplementary_Data_6.R
