# Supplementary material for: Exceptional parallelisms characterize the evolutionary transition to live birth in phrynosomatid lizards
Source: Nat Commun. 2022 May 24;13:2881. doi: 10.1038/s41467-022-30535-w (PMC9130271; doi:10.1038/s41467-022-30535-w)
Supplement: Supplementary file 6 — Supplementary Data 3-6 [file 41467_2022_30535_MOESM6_ESM.zip › Supplementary_Data_3.nex]

#NEXUS
[written Sun Mar 24 19:21:17 CST 2019 by Mesquite  version 3.40 (build 877) at MacBook-Air-de-Norma.local/10.0.0.19]

BEGIN TAXA;
	TITLE Concatenated;
	DIMENSIONS NTAX=149;
	TAXLABELS
		Sceloporus_edbelli Sceloporus_cyanogenys Sceloporus_cyanostictus Sceloporus_scalaris Sceloporus_omiltemanus Sceloporus_magister Sceloporus_dugesii Sceloporus_arenicolus Sceloporus_undulatus Phrynosoma_mcallii Sceloporus_grammicus Holbrookia_lacerata Holbrookia_propinqua Sceloporus_gadsdeni Sceloporus_megalepidurus Holbrookia_maculata Sceloporus_lineolateralis Phrynosoma_orbiculare Sceloporus_pictus Petrosaurus_mearnsi Petrosaurus_thalassinus Phrynosoma_asio Phrynosoma_cerroense Phrynosoma_cornutum Phrynosoma_coronatum Phrynosoma_ditmarsi Phrynosoma_hernandesi Phrynosoma_modestum Phrynosoma_sherbrookei Phrynosoma_solare Phrynosoma_taurus Sceloporus_minor Sceloporus_adleri Sceloporus_angustus Sceloporus_bicanthalis Sceloporus_bulleri Sceloporus_cautus Sceloporus_chrysostictus Sceloporus_clarkii Sceloporus_couchii Sceloporus_cozumelae Sceloporus_cryptus Sceloporus_edwardtaylori Sceloporus_formosus Sceloporus_gadoviae Sceloporus_vandenburgianus Sceloporus_heterolepis Sceloporus_albiventris Sceloporus_horridus Sceloporus_hunsakeri Sceloporus_insignis Sceloporus_jalapae Sceloporus_jarrovii Sceloporus_sugillatus Sceloporus_licki Sceloporus_lineatulus Sceloporus_macdougalli Sceloporus_maculosus Sceloporus_malachiticus Sceloporus_melanorhinus Sceloporus_merriami Sceloporus_oberon Sceloporus_mucronatus Sceloporus_occidentalis Sceloporus_ochoterenae Sceloporus_olivaceus Sceloporus_orcutti 'Sceloporus_ornatus_ornatus' Sceloporus_parvus Sceloporus_poinsettii Sceloporus_pyrocephalus Sceloporus_prezygus Sceloporus_serrifer Sceloporus_siniferus Sceloporus_smaragdinus Sceloporus_smithi 'Sceloporus_sp_MX14_4' 'Sceloporus_spinosus_caeruleopunctatus' 'Sceloporus_spinosus_spinosus' Sceloporus_stejnegeri Sceloporus_subpictus Sceloporus_taeniocnemis Sceloporus_melanogaster Sceloporus_binocularis Sceloporus_torquatus Sceloporus_tristichus Sceloporus_consobrinus Sceloporus_utiformis Sceloporus_variabilis Sceloporus_virgatus Sceloporus_woodi Sceloporus_zosteromus Phrynosoma_goodei Sceloporus_aureolus Uma_exsul Uma_inornata Uma_paraphygas Uma_scoparia Urosaurus_graciosus Urosaurus_nigricaudus Uta_palmeri Uta_stansburiana Sceloporus_cowlesi 'Sceloporus_ornatus_caeruleus' Callisaurus_draconoides Uma_notata Cophosaurus_texanus Sceloporus_graciosus Urosaurus_ornatus Phrynosoma_platyrhinos Petrosaurus_repens Phrynosoma_blainvillii Sceloporus_grandaevus Sceloporus_palaciosi Urosaurus_auriculatus Urosaurus_clarionensis Urosaurus_gadovi Urosaurus_lahtelai Uta_squamata Holbrookia_elegans Sceloporus_carinatus Sceloporus_lundelli Sceloporus_squamosus Holbrookia_approximans Uma_rufopunctata Phrynosoma_braconnieri Phrynosoma_douglasii Sceloporus_chaneyi Sceloporus_goldmani Sceloporus_nelsoni Sceloporus_samcolemani Sceloporus_slevini Sceloporus_aeneus Urosaurus_bicarinatus Sceloporus_anahuacus Sceloporus_acanthinus Sceloporus_brownorum Sceloporus_druckercolini Sceloporus_exsul Sceloporus_asper Sceloporus_scitulus Sceloporus_internasalis Sceloporus_teapensis Sceloporus_shannonorum Sceloporus_aurantius Sceloporus_unicanthalis Sceloporus_bimaculosus Sceloporus_uniformis 'Sceloporus_sp_SFDG514' 
	;

END;


BEGIN CHARACTERS;
	TITLE  Concatenated;
	DIMENSIONS  NCHAR=9837;
	FORMAT DATATYPE = DNA GAP = - MISSING = ?;
	MATRIX
	Sceloporus_edbelli                     ACGCCAGTGAAACACGCCCT-AAC-ACAGGACAAACGGAGCCGGTATCAGGCACAACCA--AAGCCCAAGACACCAAGCTTTGCCACACCCACACGGGCCATCAGCAGTGATAAACATTAAGCAATAAGCGA--CACACCTAAC------CTAAAGCTTGACTTAGTTATGA-TTAA--C-AGGGCCGGTAAACCTCGTGCCAGCCACCGCGGTTATACGAGGGGCCCAAAGCAGCAGAC-TCTCGGCGTAAATAGTGGCCAGAATAA--TTACCAATACACTAAAAAC-TAAACAATACCCTAACCGTAAAACATAGGCTAAATGAAAACAAACA-TTTTTAAC--AACAGGTAATTTGACCCACGAAAACTAAGAAACAAACTAGGATTAGATACCCTACTATGCTTAGTCGTCAAT-ACGATAT-TATAATAC-TAAAATATCCGCCAGGAAACTACGAGCGAAAAGCTTAAAACCCAAAGGACTTGGCGGTGCTCCACA-CCGACTTAGAGGAGCCTGTCCTATAATCGATACCCCACGCTAAACCTCACCAATCTTTGCC-AAA-TCAGCCTATATACCGCCGTCGTCAACCTACCTCATGAGAGAAGAACAGTAAGTACAAAAGTC-TCA-AAACTAAAACGTCAGGTCAAGGTGTAGCTAATAGAATGG-AAGAGATGGGCTACATTTTTTAAGATAAAACATCTACGGCATGGTACTATGAAACTTCTACCTGAAGGAGGATTTAATAGTAAAACTAACAAGAAAGTTAATTTTAAACACGC-----------------------------------------------------------------------------------------------------------------------------------------------------------------------------------------------------------------------------------------------------------------------------------------------------------------------------------------------------------------------------------------------------------------------------------------------------------------------------------------ATGTCCACCATAATAAACCACATTATTAACCCACTCCTCTACATCATCCCAATCCTAGTTGCCGTAGCATTTCTAACCCTCCTAGAACGAAAAATCCTAGGATATATACAACTACGTAAAGGCCCAAATACTGTGGGCCCATACGGCCTCCTTCAGCCAATCGCAGACGGCATTAAATTATTTACTAAAGAACCAATCCGCCCATCATTCTCATCTCCAACCTTGTTTATTCTTACCCCCACAATAGCCCTATTCATTGCCATATTAATCTGGGCCCCAATACCAATACCACAAACATTAACTGACATGAACCTAGGACTACTATTTATACTAGCCATATCAAGCATTGCGGTCTACTCTATCTTATGATCTGGGTGAGCATCTAATTCAAAATACGCCCTAATCGGTGCCCTACGTGCAGTAGCACAAACCATCTCATACGAAGTAACCCTGGGCATTATCCTACTATCAATCGTAATCCTAACCGGGGGGTTTTCACTAAAGACAATACTTTCAACACAAGAAAATACATGAATACTCCTCGTATCATGACCCTTAATAATGATATGATATGTGTCAACACTAGCAGAGACTAACCGCGCCCCATTTGATCTCACAGAAGGTGAATCAGAGCTGGTCTCCGGATTTAATGTAGAATACGCAGGTGGACCTTTCGCACTATTTTTCCTTGCAGAATACGCTAATATTATGATAATAAACACGCTATCATGCATTTTATTTATAAGCCCAACACTAA---CTCAACAACCAGAAATATTCCCAACCAACCTTATACTAAAAACAATACTACTTACAATTGGATTCCTATGAGTACGAGCATCATACCCACGATTTCGATACGACCAGCTAATACATCTCATCTGAAAACAATTCCTGCCAATAACACTTGCCATATGCCTATGGCACACAGCCCTTCCAATCTCAATGTTTAGCCTACCGCCACAACAAT--------------------------------------------------------------------------------------------------------------------------------------------------------------------------------------------------------------------------------------------------------------------------------------------------------------------------------------------------------------------------------------------------------------------------------------------------------------------------------------------------------------------------------------------------------------------------------------------------------------------------------------------------------------------------------------------------------------------------------------------------------------------------------------------------------------------------------------------------------------------------------------------------------------------------------------------------------------------------------------------------------------------------------------------------------------------------------------------------------------------------------------------------------------------------------------------------------------------------------------------------------------------------------------------------------------------------------------------------------------------------------------------------------------------------------------------------------------------------------------------------------------------------------------------------------------------------------------------------------------------------------------------------------------------------------------------------------------------------------------------------------------------------------------------------------------------------------------------------------------------------------------------------------------------------------------------------------------------------------------------------------------------------------------------------------------------------------------------------------------------------------------------------------------------------------------------------------------------------------------------------------------------------------------------------------------------------------------------------------------------------------------------------------------------------------------------------------------------------------------------------------------------------------------------------------------------------------------------------------------------------------------------------------------------------------------------------------------------------------------------------------------------------------------------------------------------------------------------------------------------------------------------------------------------------------------------------------------------------------------------------------------------------------------------------------------------------------------------------------------------------------------------------------------------------------------------------------------------------------------------------------------------------------------------------------------------------------------------------------------------------------------------------------------------------------------------------------------------------------------------------------------------------------------------------------------------------------------------------------------------------------------------------------------------------------------------------------------------------------------------------------------------------------------------------------------------------------------------------------------------------------------------------------------------------------------------------------------------------------------------------------------------------------------------------------------------------------------------------------------------------------------------------------------------------------------------------------------------------------------------------------------------------------------------------------------------------------------------------------------------------------------------------------------------------------------------------------------------------------------------------------------------------------------------------------------------------------------------------------------------------------------------------------------------------------------------------------------------------------------------------------------------------------------------------------------------------------------------------------------------------------------------------------------------------------------------------------------------------------------------------------------------------------------------------------------------------------------------------------------------------------------------------------------------------------------------------------------------------------------------------------------------------------------------------------------------------------------------------------------------------------------------------------------------------------------------------------------------------------------------------------------------------------------------------------------------------------------------------------------------------------------------------------------------------------------------------------------------------------------------------------------------------------------------------------------------------------------------------------------------------------------------------------------------------------------------------------------------------------------------------------------------------------------------------------------------------------------------------------------------------------------------------------------------------------------------------------------------------------------------------------------------------------------------------------------------------------------------------------------------------------------------------------------------------------------------------------------------------------------------------------------------------------------------------------------------------------------------------------------------------------------------------------------------------------------------------------------------------------------------------------------------------------------------------------------------------------------------------------------------------------------------------------------------------------------------------------------------------------------------------------------------------------------------------------------------------------------------------------------------------------------------------------------------------------------------------------------------------------------------------------------------------------------------------------------------------------------------------------------------------------------------------------------------------------------------------------------------------------------------------------------------------------------------------------------------------------------------------------------------------------------------------------------------------------------------------------------------------------------------------------------------------------------------------------------------------------------------------------------------------------------------------------------------
	Sceloporus_cyanogenys                  ACACCAGTGAAATACGCCCT-AAT-ACAGTATAAATGGAGCAGGTATCAGGCACAACTA-TCAGCCAAAAACACCAAGCTTTGCCACACCCACACGGGCCATCAGCAGTGATAAACATTAAGCAATAAGCGAA-CACACCAAAC-------TAAAGCTTGACTTAGTTATGA-TTAA--T-AGGGCCGGTAAACCTCGTGCCAGCCACCGCGGTTATACGAGGGACCCAAAGCAGCAGAT-TCTCGGCGTAAATAGTGGCTAGAACAA--TTACCATCACATTAAAAAC-TAAACCATATCCTAACCGTAAAACACAGGCTAAATGAAATCAAACA-CTTTTAAT--AGCAGGTAATTTGACCCACGAAAACTAAGAAACAAACTAGGATTAGATACCCTACTATGCTTAGTCGTTAAT-ATGATAT-CATAATAC-TAAAATATCCGCCAGAAAACTACGAGCGAAAAGCTTAAAACTCAAAGGACTTGGCGGTGCTCCATA-CCGACTTAGAGGAGCCTGTCCTATAATCGATACCCCACGATAAACCTCACCAATCTTTGCC-AAA-TCAGCCTATATACCGCCGTCGTCAACCCACCTCATGAGAGAAAAACAGTGAGTACAAAAGTT-TAA-CAACTAAAACGTCAGGTCAAGGTGTAGCTAATAGAATGG-GAGAGATGGGCTACATTTTTTAAAAAAAAACAT--ACGGCACGGTACTATGAAACTCTTACCCAAAGGAGGATTTAATAGTAAAATTAACAAGAA-------------------------------------------------------------------------------------------------------------------------------------------------------------------------------------------------------------------------------------------------------------------------------------------------------------------------------------------------------------------------------------------------------------------------------------------------------------------------------------------------------------------------------------------------------------------------------------------------------------------------------------------------------------------------------------------------------------------------------------------------------------------------------------------------------------------------------------------------------------------------------------------------------------------------------------------------------------------------------------------------------------------------------------------------------------------------------------------------------------------------------------------------------------------------------------------------------------------------------------------------------------------------------------------------------------------------------------------------------------------------------------------------------------------------------------------------------------------------------------------------------------------------------------------------------------------------------------------------------------------------------------------------------------------------------------------------------------------------------------------------------------------------------------------------------------------------------------------------------------------------------------------------------------------------------------------------------------------------------------------------------------------------------------------------------------------------------------------------------------------------------------------------------------------------------------------------------------------------------------------------------------------------------------------------------------------------------------------------------------------------------------------------------------------------------------------------------------------------------------------------------------------------------------------------------------------------------------------TAGCCGCCATCCTCCTAAAACTCGGAGGTTACGGCATTATACGAATCACAATAGCACTAACCCCAATTACCCCAAAACTCTACTACCCATTTATTATCCTCGCACTTTGAGGTATTGTTATAACAAGCTCCATCTGCATACGACAAACAGACCTAAAATCCCTCATCGCCTATTCATCAGTAAGCCACATAGGATTAGTCATTGCAGCCTGCCTAATCCAAACACCATGAAGCTTCACAGGAGCCATAATCCTAATAATCGCACATGGACTAACCTCATCAATGCTATTCTGCTTAGCAAACACAAACTATGAACGAACCCACACCCGAACAATAATACTTGCCCGTGGCTTCCAAATGATTCTTCCACTCATATCAACCTGATGACTCCTAGCAAATCTAACCAACATAGCACTGCCCCCCTCAATTAACCTAATAGGGGAGCTTCTTATCATTGTCTCACTATTCAACTGATCTGCCCCAACAATCCTATTAACCGGACTAGGGACTCTAATTACAGCAATATACACACTCCATATATTTCTTACTACCCAGCGAAATAAACTACCAACAAGCATTAACTTTTCTGACCCGGCCCACACACGAGAACATCTTCTAATAACACTTCACCTAACCCCACTAATCCTTATTATCACAAAACCTGCCCTAATCTCAGGACTAA-------------------------------------------------------------------------------------------------------------------------------------------------------------------------------------------------------------------------------------------------------------------------------------------------------------------------------------------------------------------------------------------------------------------------------------------------------------------------------------------------------------------------------------------------------------------------------------------------------------------------------------------------------------------------------------------------------------------------------------------------------------------------------------------------------------------------------------------------------------------------------------------------------------------------------------------------------------------------------------------------------------------------------------------------------------------------------------------------------------------------------------------------------------------------------------------------------------------------------------------------------------------------------------------------------------------------------------------------------------------------------------------------------------------------------------------------------------------------------------------------------------------------------------------------------------------------------------------------------------------------------------------------------------------------------------------------------------------------------------------------------------------------------------------------------------------------------------------------------------------------------------------------------------------------------------------------------------------------------------------------------------------------------------------------------------------------------------------------------------------------------------------------------------------------------------------------------------------------------------------------------------------------------------------------------------------------------------------------------------------------------------------------------------------------------------------------------------------------------------------------------------------------------------------------------------------------------------------------------------------------------------------------------------------------------------------------------------------------------------------------------------------------------------------------------------------------------------------------------------------------------------------------------------------------------------------------------------------------------------------------------------------------------------------------------------------------------------------------------------------------------------------------------------------------------------------------------------------------------------------------------------------------------------------------------------------------------------------------------------------------------------------------------------------------------------------------------------------------------------------------------------------------------------------------------------------------------------------------------------------------------------------------------------------------------------------------------------------------------------------------------------------------------------------------------------------------------------------------------------------------------------------------------------------------------------------------------------------------------------------------------------------------------------------------------------------------------------------------------------------------------------------------------------------------------------------------------------------------------------------------------------------------------------------------------------------------------------------------------------------------------------------------------------------------------------------------------------------------------------------------------------------------------------------------------------------------------------------------------------------------------------------------------------------------------------------------------------------------------------------------------------------------------------------------------------------------------------------------------------------------------------------------------------------------------------------------------------------------------------------------------------------------------------------------------------------------------------------------------------------------------------------------------------------------------------------------------------------------------------------------------------------------------------------------------------------------------------------------------------------------------------------------------------------------------------------------------------------------------------------------------------------------------------------------------------------------------------------------------------------------------------------------------------------------------------------------------------------------------------------------------------------------------------------------------------------------------------------------------------------------------------------------------------------------------------------------------------------------------------------------------------------------------------------------------------------------------------------------------------------------------------
	Sceloporus_cyanostictus                ----------------------------------------------------------------------------------------------------------------------------------------------------------------------------------------------------------------------------------------------------------------------------------------------------------------------------------------------------------------------------------------------------------------------------------------------------------TATCCGCCAGAAAACTACGAGCGAAAAGCTTAAAACTCAAAGGACTTGGCGGTGCTCCATA-CCGACTTAGAGGAGCCTGTCCTATAATCGATACCCCACGCTAAACCTCACCAATCTTTGCC-AAA-CCAGCCTATATACCGCCGTCGTCAACCCACCTCATGAGAGAAAAACAGTGAGTACAAAAGTT-TAA-TAACTAAAACGTCAGGTCAAGGTGTAGCTAATAGAATGG-AAGAGATGGGCTACATTTTTTAAAATAAAACAT-AACGG-ACGGTACTATGAAACTCTTACCCAAAGGAGGATTTAATAGTAAAACTAACAAGAAAGTTAATTTTAAACA---TTTAACGGCCGCGGTATCCTAACCGTGCAAAGGTAGCGTAATCACTTGTCCCTTAAATAGGGACCAGTATGAACGGCTAAATGAGGATAAGTCTGTCTCCTTTAACAAA-TCAGTGAAACTGATTCACCAGTACAAAAGCTGGTATATTCCCATAAGACGAGAAGACCCTGTGGAGCTTTAAATTTGACCCAAGCAATCAA--------ACACAAATTTGCCTTAT--GGCTAAAAATTTTAAGTTGGGGCGACTTCGGAAAAAAACCAAACTTCCGAGC-ATAAGAC---TATGTCACACCAAGACCTA-CAAGTCAAAACT-AAAA-CTGACCCAGTA-ACACTGATAAACGAACCAAGTTACCCCAGGGATAACAGCGCAATCTTCTTCAAGAGTTCCTATCGACAAGAAGGTTTACGACCTCGATGTTGGATCAGGACACCCAAATGGTGTAGCCGCTATTAAAGGTTC----------------------------------------------------------------------------------------------------------------------------------------------------------------------------------------------------------------------------------------------------------------------------------------------------------------------------------------------------------------------------------------------------------------------------------------------------------------------------------------------------------------------------------------------------------------------------------------------------------------------------------------------------------------------------------------------------------------------------------------------------------------------------------------------------------------------------------------------------------------------------------------------------------------------------------------------------------------------------------------------------------------------------------------------------------------------------------------------------------------------------------------------------------------------------------------------------------------------------------------------------------------------------------------------------------------------------------------------------------------------------------------------------------------------------------------------------------------------------------------------------------------------------------------------------------------------------------------------------------------------------------------------------------------------------------------------------------------------------------------------------------------------------------------------------------------------------------------------------------------------------------------------------------------------------------------------------------------------------------------------------------------------------------------------------------------------------------GCCGCCATCCTCCTAAAACTCGGAGGTTACGGAATCATACGAATCACAATAGCACTAACCCCAATTACCCCAAAACTCTACTACCCATTTATGATCCTTGCACTTTGAGGCATTGTTATAACAAGCTCAATCTGCATACGACAAACAGACCTAAAATCCCTCATCGCCTACTCATCAGTAAGCCATATAGGACTAGTCATTGCAGCCTGCCTAATCCAAACACCATGGAGCTTTACAGGAGCCATAATCCTAATAATCGCACACGGACTAACCTCATCAATACTATTCTGCCTAGCAAACACAAACTATGAACGAACCCACACCCGAACAATAATACTTGCCCGAGGCTTCCAAATAATTCTTCCCCTTATATCAACCTGATGACTTCTAGCAAATTTAACTAACATAGCACTCCCCCCATCAATTAACCTAATAGGAGAGCTTCTAATCATTGTCTCACTATTCAACTGATCTACCCCAACAATCCTATTAACCGGACTAGGAACGCTAATTACAGCAATATACACACTTCACATATTTCTCACCACCCAACGAAATAAACTACCAACAACCATTAGCTTTTCTGACCCCACCCACACACGAGAGCACCTACTAATAATACTTCACCTGGCCCCACTAATCCTTATCATCACAAAACCAGCCCTAATCTCAGGACTAA-------------------------------------------------------------------------------------------------------------------------------------------------------------------------------------------------------------------------------------------------------------------------------------------------------------------------------------------------------------------------------------------------------------------------------------------------------------------------------------------------------------------------------------------------------------------------------------------------------------------------------------------------------------------------------------------------------------------------------------------------------------------------------------------------------------------------------------------------------------------------------------------------------------------------------------------------------------------------------------------------------------------------------------------------------------------------------------------------------------------------------------------------------------------------------------------------------------------------------------------------------------------------------------------------------------------------------------------------------------------------------------------------------------------------------------------------------------------------------------------------------------------------------------------------------------------------------------------------------------------------------------------------------------------------------------------------------------------------------------------------------------------------------------------------------------------------------------------------------------------------------------------------------------------------------------------------------------------------------------------------------------------------------------------------------------------------------------------------------------------------------------------------------------------------------------------------------------------------------------------------------------------------------------------------------------------------------------------------------------------------------------------------------------------------------------------------------------------------------------------------------------------------------------------------------------------------------------------------------------------------------------------------------------------------------------------------------------------------------------------------------------------------------------------------------------------------------------------------------------------------------------------------------------------------------------------------------------------------------------------------------------------------------------------------------------------------------------------------------------------------------------------------------------------------------------------------------------------------------------------------------------------------------------------------------------------------------------------------------------------------------------------------------------------------------------------------------------------------------------------------------------------------------------------------------------------------------------------------------------------------------------------------------------------------------------------------------------------------------------------------------------------------------------------------------------------------------------------------------------------------------------------------------------------------------------------------------------------------------------------------------------------------------------------------------------------------------------------------------------------------------------------------------------------------------------------------------------------------------------------------------------------------------------------------------------------------------------------------------------------------------------------------------------------------------------------------------------------------------------------------------------------------------------------------------------------------------------------------------------------------------------------------------------------------------------------------------------------------------------------------------------------------------------------------------------------------------------------------------------------------------------------------------------------------------------------------------------------------------------------------------------------------------------------------------------------------------------------------------------------------------------------------------------------------------------------------------------------------------------------------------------------------------------------------------------------------------------------------------------------------------------------------------------------------------------------------------------------------------------------------------------------------------------------------------------------------------------------------------------------------------------------------------------------------------------------------------------------------------------------------------------------------------------------------------------------------------------------------------------------------------------------------------------------------------------------------------------------------------------------------------------------------------------------------------------------------------------------------------------------------------------
	Sceloporus_scalaris                    ------------------------------------------------------------------------------------------------------------------------------------------------------------------------------------------------------------------------------------------------------------------------------------------------------------------------------------------------------------------------------------------------------------------------------------------------------------------AGAAAACTACGAGCGAAAAGCTTAAAACTCAAAGGACTTGGCGGTGCTCCACA-CCGACTTAGAGGAGCCTGTCCTATAATCGATACCCCACGCTAAACCTCACCAATCTTCGCC-CAA-TCAGCCTATATACCGCCGTCGTCAACCTACCTCGTGAGAGAAAAGTAGTAAGTTCAAGAGTT-CAA-TAACTAAAACGTCAGGTCAAGGTGTAGCTTATAGAATGG-TAGAGATGGG-------------------------------------------------------------------------------------------------------TTCAACGGCCGCGGTATCCTAACCGTGCAAAGGTAGCGTAATCACTTGTCCCTTAAATAGGGACCAGTATGAACGGCTATATGAGGATAAATCTGTCTCCTTTAACAAA-TCAGTGAAACTGATCCACCAGTACAAAAGCTGGTATAAACCCATAAGACGAGAAGACCCTGTGGAGCTTTAAATTCAAACCAAGCAGCCAA--------A-ACACTACTAGCCAAT--GGTT-AAAATTTTAAGTTGGGGCGACTTCGGAAAAAAACTAAACTTCCGAGC-ATAA--C---TACGTCTTACCAAGACCTA-CAAGTCAAAGCC-AAAA-TTGACCCAGTA-CCACTGACAACCGAACCAAGTTACCCCAGGGATAACAGCGCAATCTTCTTCAAGAGTCCCTATCGACAAGAAGGTTTACGACCTCGATGTTGGATCAGGACACCCAAATGGTGCA-----------------ATGTATATTATAATAAACCACATTATAAACCCTCTACTTTACATTATTCCAATTTTAATTGCTGTAGCATTCTTAACCCTTATAGAACGAAAAATTCTAGGGTATATGCAACTACGAAAAGGCCCAAACATTGTTGGCCCATACGGCCTACTCCAACCTATCGCAGATGGGGTAAAATTATTTACCAAAGAACCAATTCGCCCATCCACATCATCCCCTACCTTATTTATTGCCACCCCTACAATAGCCTTATTTATCGCAATTCTAATTTGAACCCCAATCCCAATACCACAAACACTAACCGAAATAAACCTAGGATTACTATTTATATTAGCCATATCAAGTATAGCAGTTTACTCCATTCTATGATCTGGTTGAGCATCAAATTCAAAATACGCCCTAATCGGAGCTCTACGTGCAGTAGCACAAACCATCTCATATGAGGTTACTCTCGGAATTATTTTATTATCAATTATTATCTTAACTGGAGGCTTTTCACTAAAAACTGTACTCTCAACACAAGAAAACACATGACTTCTCCTTATATCCTGACCCTTAATAATGATATGATATGTATCAACACTAGCAGAGACAAACCGCGCCCCATTCGACCTAACAGAAGGAGAATCAGAACTTGTCTCTGGATTTAACGTAAAATACGCAGGTGGCCCATTCGCACTATTTTTTCTCGCAGAGTACGCCAATATTATAATAATAAATACACTATCCTGTATCCTATTTCTTAGTCCAACACTAAACCCCCAACAACCAGAACTGTTTCCAATTAATCTTATACTAAAGACAATATTACTTACAATTGGATTCCTATGAGTACGTGCATCCTACCCACGATTCCGCTACGACCAACTTATACACCTCATTTGAAAACAATTTCTACCAATAACCCTCGCTATATGCCTATGACACACAGCCCTACCAATCTCCATATTTAGCCTACCACCACAACAATATGAGCCCAACAACAACCACAATCATTATTTCAAGCCTGGCTGCCGGCACAGTTATTACAGCATCCAGTTACCATTGATTTATGGCCTGAATCGGACTAGAAATGAATACATTAGCCATTATCCCTATAATCTCAAAACAACACCACCCACGAGCAACAGAGGCCGCCACTAAATATTTCCTTACGCAAGCAGCCGCCTCAGCAATAATTTTATTTTCAAGCACAATCAATGCTTGACTTACAGGAACCTGGGACATTATAAATTCAACCAACCCAACAGCAAATATACTCCTAACCATAGCCCTGGCTATAAAACTTGGACTAGCCCCAGTCCACTTTTGACTCCCAGAAGTACTCCAAGGCTCAACCCTAAAAACAGCAATTATTATTACAACATGACAAAAACTAGCCCCAATAGCCCTAATTTACCAAACATCCTACAACTTATCATCAACAGCCTTGCTAGCTATAGCAATCCTTTCAACAATAATCGGTGGTTGAGCCGGACTAAACCAAACACAAACCCGAAAAATCATAGCCTACTCATCAATTGCTCACCTTGGCTGAATAGCCGCAATTACCACTATTATACCAAACATCCTACTACTAAATCTATTAATTTATCTACTAATAACCACATCTATATTCTACACCCTCACTCTTCTAAACTCAAAAACCATTAAAGACCTAACAACATCATGAACCACTTCCCCATCAATCACCACTACTAGCATATTAATTTTACTTTCATTAGGAGGACTTCCGCCACTAACAGGATTTATACCAAAATGACTTATTCTAGAAGAACTAACTACACAAAACATAACATCAATAGCAACTATTATAGCTATATCAACACTACTTAGTCTTTTCTTCTACCTACGACTAACATATTCATCAACAATCACACTATCCCCGAACACCACCACAACAACACATAAATGACGATTTAAACAAACGCCAAATACACTACTACTATCGTTAATATTACCCGCATCAATTTTAATATTACCAATTACCCCAACATTATTAGCTGCTATTCTCTTAAAACTAGGGGGCTACGGCATTATACGAATTACCATAGCACTCACCCCACTCACCCAAAAACTTCACTACCCTTTCATAATTCTTGCTCTATGGGGCATTGTTATAACAAGTTCTATCTGTATACGACAAACAGACCTAAAATCACTCATTGCCTATTCATCGGTCAGTCATATGGGTTTAGTAGTCGCAGCATGCCTAATCCAAACGCCATGAAGCTTTACAGGCGCCATAATTCTAATAATCGCTCACGGACTCACTTCATCAATACTATTCTGCCTAGCAAACACAAACTACGAACGAACACACACCCGAACAATAGTGATTGCCCGTGGCTTCCAAATTATCCTTCCACTTATATCAACCTGATGACTTCTAGCAAACTTAACTAACATAGCATTACCACCATCAATCAACCTAATAGGGGAACTTCTCATTATCGTCTCACTATTCAACTGATCAAACATAACAATCTTGCTAACAGGACTAGGAACACTAATCACAGCAATATACTCCCTTCACATATTTATTACCACCCAACGAAACAAGCTTCCAACAAATATTTACCTCACCCACCCAACTCACACACGAGAACATCTTCTCATAATGCTTCACCTAGCCCCCCTAATTCTAATTATTATAAAACCAGCCCTAATCTCAGGCTTAAAGGAGGTAGGTGCTAGTCATAGTGATGGGGAGATAGAACAGGAAGAGGAGGAACCAAAAGAGGAAGTGGAGGTTAAAGCAGAAGAGGGAGTAGAGGTTAAAGAGAATGATAGGCAGCAAGATAATC---AGGAGGAGGATATTGTGTTAGTAAAAGAAGACAGTGAAAACATTCTGCCAATAGATGGAGAGCAGGATGTTATGGAAACTAAT---GATGCAGATCATGCAGAGCCAGTAGAAAATGAGAATAGCAAAGAAGTAA---TAGAAATGGAATGTAATCCTCAACCAGAACAGGAGGGGCCTGTTGCTGCCCTGCAGAAAGAGGAAGCCAGCAAGCCAGAAGTTGAAGC------AGTGGAGGAAGAAGAGAAGGAGCCTGAATCCACCCCGGTATTGGAGGCTGAGGCTCAGCCTCTCTCAGAGTCTGTGCTTCAGCCACCACCTCCACCATTATTGGAATCTACTCAAGATCAAGAGCCTCAGGTAGACAAACAAGAATCTGTAGTGCCTGAAAAGCTGTCGGAAATTCAAGCAGATCAAGTCCAGGCAGTAACAGTAGAAAACAAGAACAAGGTTAGGAGCAGAAGCAGAGGTAGAG-AAGGAACAAAACCAGCAAGAGTCGAAGTCGGAGTACTAGCAGCAGTACTAGCAGTACTAGCTCTACAAGCAGTAGTAGTGGCAGCAGTTCGAGCAGTGGCAGCAGTAGTAGCCGGAGTAGTTCCAGCAGCAGCAGCAGCACTAGTGGAACTAGTAGTCGAGAAAGTAGCAGTAGTTCTAGTAGCAGTGAGAGCAGAAGTCGAAGCAGGGGGCGTGGGCACAATAGGGATAGAAAGCGCAGGAGGAGTTTGGATCGCAAGCGAAGAGATAATTCAGGAGTAGACAGGAGTCACAAGTCATCAAAAGGTAGCAGCAGAGATGCAAAAGGATCCAAGGATAAAAGAAAGTGGCAGCTATTCTGGATAAAGTCACTGAGAAAGAGATCGAGACAGTGACTCTAATGTCACATCCACTCTTTGAAACAGAGACTGAGTTGAACAAAGGTATACATCCAATAGATAAAAGTGCCTTTTCTATGAGCCAAACAGAGGCAGAAACACATCAGGCAAATCTGCAGCATCTCTGCCGCCTCTGTGGAGGCTCATTTAAAACTGATCCTTATAAGAGAAGCCACCCAGTTCATGGACCAGTAGATGATGAGACTCAGGCCCTGCTCAGAAAGAAAGAGAAAAAGGCAACCTCTTGGCCAGACCTTCTTGCCAAAGTTTTTAAAATTGATGTGAAGGGCGATATTGACACAATCCATCCTACAAAGTTTTGTCACCAATGTTGGACTGTGGTTCAAAAGAAATTAAACAATTCCCCATGTGAAATGTTTTACTCAAGGAAAAGCCCAGTGGAGTGGAATCCCCATTCCTCCAGCTGTGATGTTTGTGGAGCCTCCTTACATGGAGTAAAGAGAAAGAAGCAAGTTCTTAATCCACAGCTGAGCAAAAAATTGAGAATGGTATCTGGACATACTAGAAAAATAAGACAAATAAGGAATCCAA---AACAAGTCAGTCAAAAGAGTTTAATGAAAATGATTGCCAGCTGCAAGAAGATCCATCTCAGTACCAAAATCCTTGCAGTAGACTATCCTACAGACTTTATAAAGTCAATTTCTTGCCAGATCTGTGAACACATCCTGGCTGACCCAGTAGAAACAACGTGCAAACACTTATTCTGCAGAGTCTGCATCCTTAAATATCTCAAAATAGTGGGAAGCTATTGTCCAGCTTGTCGCTATCCTTGCTTTCCTACTGATCTAGTAAGCCCTGTCAAATCATTCCTGAACATCCTGAATAGTCTACCTGTGATATGTCCAGTAAAGGATTGTCAGGAAGAAATCTGTTTGGGAAAATACTGTCACCAT-TTTCCAGACACAAAGAGGTAGAAGACAAAGAGGGCTATGTGTACATAAACAAAGGTGGACGACCAAGACAAC--CAGTTGCATGAAAGCTGCCCCAATGAAAGAAGTTAGCCTCAGAGGACAAGGCAGCTTGGCTTATCCCAGTCTTCGGACACAGGGAAATTTGGAGGACCTA-GTGGGCCCAATGATGCCACAAGAGGATTGACATCTTTGGCAGACACTTTTGAACATGTCATAGAGGAACTCCTGGATGAGCA-CAGGCCATCCAGCCCAGCAAGGAAAACAAGGATGCAGACTTGTACTCGTCTCGGGTTATGCTAAGCAGTCAAGTGCCTTTGGAGCCTCCACTGCTCTTTCTGCTTGAGGAGTATAAAAACTACTTGGATGCTGCAAACATGTCCATGAGGGTCCGGCGCCACTCTGATCCTGCTCGCCGTGGAGAGCTGAGTGTGTGTGACAGTACTAGTGAGTGGGTAACAGCGGCCGAGAAAAAGACTGCGGTGGACATGTCAGGGGCAACGGTTACCGTCCTGGAAAAAGTACCAGTACCCAAAGGCCAACTGAAGCAATATTTTTATGAGACCAAATGCAACTCAAAGGGATATACGAAAGAGGGCTGCAGAGGCATAGACAAGAGGTACTGGAATTCCCAGTGCCGAACTACCCAGTCTTATGTGCGAGCTCTCACCATGGATAACAAAAAGAGAGTTGGATGGCGGTTTATAAGAATAGACACTTCCTGTGGCGACCATCTTCATGTTCAAGCTGTGGTTGAACGAGATGCTCCCCCCGACTTTGTGCACTACTTCAGCACTGCTCTACTTGTTTCAGGGCTTTTCCAGCAATCTTATGGGCTCCTTGGTCGTTTCATACAACTTCTACAGCCTCAACAAGATGGAAACTGGACACAGGGCAACCAAAAGACCCGTGAGCATGGTCTGGGCTGTTCTCACCATTTGGATGGTCAGTTTGCTGATCTGCATTTTGCCTCTCTGTGGCTGGGGCACTTATGGCTCAACCTCTTGGGGATGTTTTGCAGACTGCACCAGTTCTTATATCTTGTTTCTCTTCATCATCTACTCCTTGTGTTTCTTCCTCCTCCTTGTGCTCTCCATCCCGCTCATTTATCAGCTCTTGTGCTCAGATGAGCAACTGCATCTTTATGATGATTATCATCAAATCACCCGAGGATATTTCTTGCCTGGGTCACCCCCAGTGGGTATCCACACCCTGCCCCTCTCTCCAGAGGATATGGAGAATAAAAGCCTGAAGCATTCTCAAAATGCTGGCCAGAACGCTGACCCCAGGATCCAGCAAGGTCCTGCGGACGACCGCTGTAGAGTGGACCGCTACAGCACACAAAACATACCATATCACAGCCGAAACTTCACTGTGGAATTT----------------------------------TTTAACCTGCAGCTGGGCACCACTGGGACTAAGAAAAAACACTCTGGGTTGCCCCGCTGGAGCCGCCGAGAGATCTGCCTTCTCTCTGGACTAGTTTTTGCAGCCGGCCTCTGTGTCATCCTGGGCTGTATCCTGGTACTGAAATACCTGGCCCTGGAGCAGGATGCTTACTGCTTGGAGGGCTGCCAAGAACGGAAGGCCTTCACCAAAGCCTCCCGCTTCATCGCCACCAACATTGACCCCACCATTGACCCCTGCAAGGACTTCTACTCCTTTGCTTGTGGTGGCTGGCTGCGGCGGCACGCCATCCCTGAGGACAAGCTCATTTATGGGATCATTGCTGCTATTGGGGAGCAGAACGAGGAGAAGCTCCAGCGCTTGCTCTTGCAACCTGTCCGGAGGCCATACCTGGCCTCAGCTGAACGCAAGGTCAAGGAGTTCTTCCGTTCCTGTCTTGACATAGCTGAAATTGACCGCCAAGGAGCCCAGCCCATGTTGGAGGTCATAGAGGACTGTGGTGGATGGGATATCTCTGCCAC---CGGGAGGCACGGGCGTTGGGATTTCAATGAGCTGCTC----------TGCCAAATCATGAAAAGAATCATTGCGATTTGACACACCAGGAAACAGACAGTGACTCGGGGAGAGGAAGTTGTGAGAGTCCTTCTCTATTGGCAGAGAAGCGCAAAGATGCCAGAAATCCACCTGAACTGAAAGCACTAGATATCCAGGATGTACAAAAGAACACTGCTATAAAAAGCACACCAGAAACCTCAAGTTTAGACTGTGATGGGAAGCTCTCTTGTTTCAACAGTGATGGACCACGGGTGTCCACATGGCCTGGGGCCCAGATGCCAAATTGTCAGACTCCTAATTGTTTCAACCAGGAGGCCCCAGGTGTGTGCAAAAGAACACTTAGTGTCATGAATGTAAACAGGTCACCTGTTCAGATAAGGAATGAAGAAATAGATCATCATTTCCAACATCCTAGAAACACTGAAACTATTAGCAAAGGAACACCAGCCAAATTGGAGGATGGGACACATTTACCCTTAAATGTTCACAGTGATCATAGGGTATTGTGGTTATT---------------------------------------------------------------------------------------------------------------------------------------------------------------------------------------AAAGCCTGTATTGCACATGGTTTCTTCAGAACATCCAACTGACCTCAATGAAAACTACAATAAATCAATAGAAGATCCAGGGAAGAATGAAGTCTCTGAACACGCAGAGAAAAAGCTGGAGTGCAACTTGAGTTTTGAAATTAAAAAAGTACCTCTTCAAGAGGGGCCTAGGAGCTTTGATGGCAACACCCTTTTGAATCGGGGACATGCAATTAAAATTAAAACTGGTTCACCTTGTGCAGCAGATAAGACTGCTAAGCTGCAGGAGCTAGGCTCAGGAGATGCGTCTACAGATACCTTAAAAAACTCTTGTATAGAATGCAATGTGCAGCCAATTAATAAATCTGCAACATTTTCA---GAAGGATGTCAGTGTGTAGTAAGTACTGATGCTCTGCAAAGACCAGATTGTTTGCCCCTTAAAGAAAAAGCGCATGCAACATGGTCGTTACAAGGAACTAACAACATACAGCCAGAACCAGTACCAGGGGATACATCTTCAGCTGTTCTGTGTCACGGTGTTAAAAATCTGTTGATAGCACCGAATGAACAGTCTCAAACTGATCTCCCTTCCGTTGAATCAACCAATCATCACAGTAGCATGCTTTCCGTTAGAGCTCCACTTTGTTTTACAAATCCTCTACATTCTGATGATTCTGATACAGAAGAAAAAAACCTGGATGGATCTGTGACACAGAATGAGGATGATGGCCCAGAGTCTCCGGAATGTCAGTGTTAGTAGTCCATATTCTGTAAATTTCCATGGAGGTTTATCCTTTGACCCATCCCTCTTCTCTCAAGCAATGCCAACATCATGTGAATGTAGCCCTGAAGTCCAGACCTTCAAGGAGACCATTCAGCAGCTGGAAGGTCGCTTGGTGAGACAGGATCACCAAATCCGAGAACTCATTGCAAAGATGGAGACACAAAACTCTCAAATGGGGGATCTCAAACGTACTATCAGAAATCTAGAGGAGAAAATCACTGAAATGGAAGCACAGCAGTGTAATGGTATTTTCATATGGAAGATTGAGCATTTCAGTGTTTATCTGAAAGCCCAAGAAGAAGAAAGACCTGTTGTGATACACAGCCCAGGTTTCTATACAGGGAAACCTGGCTACAAACTTTGTATGCGTTTGCACATTCAGCTGCCAAATACTCCAAGGTGTGCC-----------------------------------------------------------------------------------
	Sceloporus_omiltemanus                 ATACCAGTGAAATACGCCCC-AAC-ATAGTATAAATGGAGCGGGTATCAGGCACAACTA-TTAGCCAAAGACACCAAGCTTTGCCACACCCACACGGGCCCTCAGCAGTGATAAACATTAAGCAATAAGCGAA-CATACCCAAC------TTAAAGCTTGACTTAGTTATGA-TTAA--T-AGGGCCGGTAAACCTCGTGCCAGCCACCGCGGTTATACGAGGGGCCCAAAGCAGCAGAC-TATCGGCGTAAATAGTGGCTAGAATAA--TTACCACCACATTAAAAAC-TGAACCTTATCCTAACCGTAAAACACAGGCTAAATGAAACCAAACA-TTTTTAAC--AACAGGTAATTTGATCCACGAAAGCTAAGAAACAAACTAGGATTAGATACCCTACTATGCTTAGTCGTTAAT-ACGATAT-TACAACAC-TAAAATATCCGCCAGAAAACTACGAGCGAAAAGCTTAAAACTCAAAGGACTTGGCGGTGCTCCATA-CCGACTTAGAGGAGCCTGTCCTATAATCGATACCCCACGCTAAACCTCACCAATCTTTGCC-AAA-CCAGCCTATATACCGCCGTCGTCAACCCACCTCATGAGAGAAAAACAGTGAGTACAAAAGTT-TAA-GAACTAAAACGTCAGGTCAAGGTGTAGCTAATAGAATGG-AAGAGATGGGCTACATTTTTTAAAATAAAACAT--ACGGCATGGTACTATGAAACTTATACCCGAAGGAGGATTTAATAGTAAAACTAACAAGAAAGTTAATTTTAAACACGC------------------------------------------------TCCCTTAAATAGAGACTAGTATGAACGGCTAAATGAGGATAGATCTGTCTCCTTTAACAAA-TCAGTGAAACTGATCCACCAGTACAAAAGCTGGAATAATATCATAAGACGAGAAGACCCTGTGGAGCTTTAAATTTAACCCAAACAATAAG--------ACAA-AAATTGGTACAT--GGCTAAAAATTTTAAGTTGGGGCGACTTCGGAAAAAAACTAAACTTCCGAGC-ATAAGAC---TATGTCATACCAAGACCTA-CGAGTCTAAGCC-AAAA-TTGACCCAGTA-ATACTGATAAACGAACCAAGTTACCCCAGGGATAACAGCGCAATCTTCTTCAAGAGTTCCTATCGACAAGAAGGTTTACG----------------------------------------------------ATGCCAACCATAATTAACCACATTTTAAACCCACTCCTTTATATTATCCCAATCTTAGTCGCCGTAGCATTCCTAACCCTCCTAGAACGAAAAATTCTAGGATATATACAACTACGAAAAGGTCCAAACATTGTAGGCCCGTATGGACTACTGCAACCAATCGCAGACGGAGTAAAGCTATTTATTAAAGAACCCGTCCGTCCATCATCATCATCCCCAACACTATTTATTCTCACCCCAACAGTAGCCCTATTTATCGCAATACTAATTTGAACCCCAATTCCAATACCACACGCACTAACAGACATAAATCTGGGCTTACTGTTTATACTCGCCATATCAAGCATCGCAGTATATTCTATCTTATGATCCGGCTGAGCATCTAATTCAAAATACGCTCTAATCGGGGCACTACGCGCAGTAGCACAAACCATCTCATACGAAGTAACCTTGGGAATTATTCTACTATCAATTGTTATCCTAGCTGGAGGCTTCTCACTAAAGACTATACTCTTAACACAAGAAAACACATGAATACTGCTCACATCCTGACCATTAATAATGATATGATATGTATCAACACTAGCAGAAACAAACCGCGCCCCATTTGACTTAACCGAAGGAGAATCAGAGCTAGTCTCAGGATTTAACGTAGAGTACGCAGGCGGCCCGTTCGCACTGTTCTTCCTCGCAGAATATGCCAACATCATAATAATAAACACACTGTCCTGCATCTTATTTTTAAGCCCGACACTAA---CTTCCCAACCAGAAGTATTCCCAGCTAATCTTATACTAAAAACAGTACTACTGACAATTGGATTTCTATGAGTACGAGCATCATACCCACGATTTCGCTACGACCAACTCATACACCTTATCTGAAAACAGTTTCTACCAATAACACTCGCCATGTGCCTATGACACACAGCCCTGCCGATCTCAATATTTAGTCTTCCCCCACAACAAT------------------------------------------------------------------------------------------------------------------------------------------------------------------------------------------------------------------------------------------------------------------------------------------------------------------------------------------------------------------------------------------------------------------------------------------------------------------------------------------------------------------------------------------------------------------------------------------------------------------------------------------------------------------------------------------------------------------------------------------------------------------------------------------------------------------------------------------------------------------------------------------------------------------------------------------------------------------------------------------------------------------------------------------------------------------------------ATTCTCCTAAAACTTGGAGGCTACGGCATTATGCGAATCACAATGGCACTAACCCCAATTACCCCAAAACTCTACTACCCATTTATAATCCTTGCACTCTGAGGAATCGTTATAACAAGCTCAATCTGTATACGACAAACAGACCTAAAATCACTCATCGCTTACTCATCAGTAAGCCACATAGGATTGGTCATCGCAGCCTGCCTAATCCAAACACCATGAAGCTTTACAGGGGCCATAATCTTAATAATCGCACATGGCCTAACTTCATCAATATTATTCTGCCTAGCTAACACAAACTACGAACGAACCCACACCCGAACAATAATGCTAGCCCGAGGATTACAAATGATCCTTCCCCTAATATCAGCATGATGACTTATAGCGAACCTAACCAACATAGCACTACCCCCATCAATCAACCTAATAGGGGAACTTCTTATCATTGTTTCACTATTCAACTGATCTAGCCCAACAATTTTATTAACAGGATTAGGAACATTAATTACAGCAATATATACACTTCACATATTTCTTATTACACAACGAAACAAACTACCAACAAACATTAACTTTTCTAACCCTACCCACACACGAGAACACCTTCTAATAACACTTCACCTAGCCCCTCTAACTCTTATTATTATAAAGCCCGCCCTAATCTCAGGCTTAAAGGAGGTAGGTG-TAGTCATAGTGATGGCGAGATAGAACAGGAAGAGGAGGAACAAAAAGAGGAAGTGGAGGTTAAAGCAGAAGAGGGAGTAGAGGTTAAAGAGAATGATAGGCAGCAAGATAATC---AGGAGCAGGATATTGTGTTAGTAAAAGAAGACAGTGAAAACATTCTGCCAATAGATGGAGAGCAGGATGTTATGGAAACTAAT---GAGGCAGATCATGCAGAGCCAGTAGAAAATGAGAATAGCAAAGAAGTAA---TAGAAAT-GAATGTAATCCTCAACCAGAACAGGAGGGGCCTGTTGCTGCCCTGGAGAAAGAGGAAGCCAGCAAGCCAGAAGTTGAAGC------AGAGGAGGAAGAAGAGAAGGAGCCTGAATCCACCCCGGTATTGGAGGCTGAGGCTCAGCCTCTTTCTGAGTCTGTGCTTCAGCCACCACCTCCACCACTATTGGAATCTACTCAAGATCAAGAGCCTCAGGTAGACAAAGAAGAATCTGTAGTGCCTGAAAAGCTGCTGGAAATTCAGGCAGACCAAGTCCAGGCAGTAACAGTAGAAAACAAGAACAAGGTTAGGAGCAGAAGCAGAGGTAGAGCAAGGAACAAAACCAGCAAGAGTCGAAGTCGGAGTACTAGCAGCAGTACTAGCAGTACTAGCTCTACAAGCAGTAGTAGTGGCAGCAGTTCTAGCAGTGGCAGCAGTAGTAGCCGGAGTAGTTCCAGCAGCAGCAGCAGCACTAGTGGAACTAGTAGTCGAGAAAGTAGCAGTAGTTCTAGTAGCAGTGAGAGCAGAAGTCGAAGCAGGGGGCGTGGGCACAATAGGGATAGAAAGCGCAGGAGGAGTTTGGATCGCAAGCGAAGAGATAATTCAGGAGTAGACAGGAGTCACAAGTCATCAAAAGGTAGCAGCAGAGATGCAAAAGGATCCAAGGATAAAAG-AAGTGGCAGCTATTCTGGATAAAGTCACTGAGAAAGAGATTGAGCCAGTGGCTCTAATGTCACATCCACTCTTTGAA-CAGACACCGAGTTGAACAAAGGTATGCAGCCAATAGATAAAAGTGCCTTTTCGATGAGCCATACAGAGACAGAAACACATCAGGCAAATCTGCAGCATCTCTGCCGCCTCTGTGGAGGCTCATTTAAAACTGATCCTTATAAGAGAAGCTACCCAGTTCATGGACCAGTAGATGATGAAACTCAGGCCCTTCTCAGAAAGAAAGAGAAAAAGGCAACATCTTGGCCAGATCTTCTTGCCAAAGTTTTTAAGACTGATGTGAAGGGAGATATTGACACAATCCA-CCTACAAAGTTTTGTCATCAGTGTTGGACTGTGGTTCAAAAGAAATTAAACAATTCCCCATGTGAAATGTTTTTCTCAAGGAAAAGCCCAGTGGAGTGGAATCCCCATTCCTCAAGCTGTGATGTTTGTGGAGCCTCCTTACATGGAGTAAAGAGAAAGAAGCAAGTTCTTAATCCACAGCTGAGCAAAAAATTGAGAATGGTATCTGGACATGCTAGAAAAATAAGACAAATAAGGAATCCAA---AACAAGTCAGTCAAAAGAGTTTAATGAAAATGATTGCCAGCTGCAAGAAGATTCATCTCAGTACCAAAATCCTTGCAGTAGACTATCCTGCAGACTTTGTAAAGTCAGTTTCTTGCCAGATCTGTGAACACATCCTGGCTGACCCAGTAGAAACAACGTGCAAACACTTATTCTGCAGAGCCTGCATCCTTAAATATCTCAAAATAGTCGGAAGCTATTGTCCAGCTTGTC-TTATCCTTGCTTTCCTACTGATCTAGTAAGCCCTGTGAAATCATTCCTGAACATCCTGAATAGTCTACCTGTGATATGTCCAGTAAAAGATTGTCAGGAAGAAATCTGTTTGGGAAAATACTGTCACCATCTTTCCAGACACAAAGAGGTAGAAGACAAAGAGGGCTATATGTACATAAACAAAGGTGGCCGACCAAGACAACACCAGTTGCATGAAAGCTGCCCCAATGAAAGAAGTTAGCCTCAGAGGACAAGGCAGCTTGGCTTATCCCAGTCTTCGGACACAGGGAAATTTGGAGGACCTAGGTGGGCCCAATGATGCCACAAGAGGATTGACATCTTTGGCAGACACATTTGAACATGTCATAGAGGAACTCCTGGATGAGCAGCAGGCCATCCAGCCCAGCAAGGAAAACAAGGATGCAGACTTGTACTCGTCTCGGGTTATGCTAAGCAGTCAAGTGCCTTTGGAGCCTCCACTGCTCTTTCTGCTTGAGGAGTATAAAAACTACTTGGATGCTGCAAACATGTCCATGAGGGTCCGGCGCCACTCTGATCCTGCTCGCCGTGGAGAGCTGAGTGTGTGTGACAGTACTAGTGAGTGGGTAACAGCGGCCGAGAAAAAGACTGCGGTGGACATGTCAGGGGCAACGGTTACCGTCCTGGAAAAAGTACCAGTACCCAAAGGCCAACTGAAGCAATATTTTTATGAGACCAAATGCAACTCAAAGGGATATACGAAAGAGGGCTGCAGAGGCATAGACAAGAGGTACTGGAATTCCCAGTGCCGAACTACCCAGTCTTATGTGCGAGCTCTCACCATGGATAACAAAAAGAGAGTTGGATGGCGGTTTATAAGAATAGACACTTCCTGTGGCGACCATCTTCATGTTCAAGCTGTGGTTGAACGAGATGCTCCCCCCGACTTTGTGCACTACTTCAGCACTGCTCTACTTGTTTCAGGGCTTTTCCAGCAATCTGATGGGCTCCTTGGTCGTTTCATACAACTTCTACAGCCTCAACAAGATGGAAACCGGACACAGGGCAACCAAAAGGCCCGTGAGCATGATCTGGGCCGTTCTCACCATTTGGATGGTCAGTTTGCTGATCTGCATTTTGCCTCTCTGTGGCTGGGGCACTTATGGCTCGACTTCTTGGGGATGTTTTGCAGACTGCACCAGTTCTTACATCTTGTTTCTCTTCATCATCTATTCCTTGTGTTTCTTCCTCCTCCTTGTGCTCTCCATCCCGCTCATTTATCAGCTCTTGTGCTCAGATGAGCAACTGCATCTTTATGATGATTATCATCAAATCACCCGAGGATATTTCTCGCCTGGGTCACCACCAGTGGGTATCCACACCCTGCCCCTCTCTCCAGAGGATATGGAGAATAAAAGCCTGAAACATTTTCAAAACGCTGGCCAGAACGCTGACCCCAGGATCCAGCAAGGTCCTGCGGATGACCGCTGTAGAGTGGACCGCTACGGCACACAAAACATACCATATCACAGCCGAAACTTCACTGTGGAATTT-------------------------------------------------------------------------------------------------------------------------------------------------------------------------------------------------------------------------------------------------------------------------------------------------------------------------------------------------------------------------------------------------------------------------------------------------------------------------------------------------------------------------------------------------------------------------------------------------------------------------------------------------------------------------------------------------------------------------------------------------------------------------------------------------------------------------------------------------------------------------------------------------------------------------------------------------------------------------------------------------------------------------------------------------------------------------------------------------------------------------------------------------------------------------------------------------------------------------------------------------------------------------------------------------------------------------------------------------------------------------------------------------------------------------------------------------------------------------------------------------------------------------------------------------------------------------------------------------------------------------------------------------------------------------------------------------------------------------------------------------------------------------------------------------------------------------------------------------------------------------------------------------------------------------------------------------------------------------------------------------------------------------------------------------------------------------------------------------------------------------------------------------------------------------------------------------------------------------------------------------------------------------------------------------------------------------------------------------------------------------------------------------------------------------------------------------------------------------------------------------------------------------------------------------------------------------------------------------------------------------------------------------------------------------
	Sceloporus_magister                    ATTCCAGTGAAAAATGCCCT-AGA-ACAGTAAAAATGGAGCAGGTATCAGGCACAACTA-ATAGCCCAAGACACCAAGCTTTGCCACACCCACACGGGCCATCAGCAGTGATAGACATTAAGCAATAAGCGAA-CACACCTAACCCACTTTTAAAGCTTGACTTAGTTATGATTTAA--T-AGGGCCGGTAAACCTCGTGCCAGCCACCGCGGTTATACGAGGGGCCCAAAGAAGCAGAC-ACTCGGCGTAAATAGTGGTTAGAATCA----TGCCAAACACTAAAAAT-TAAACCATATCCTAGACGTAAAACAAAGGATAGATGAAACCAAACCATTTTTAAA--AACAGGCAATTTGACCCACGAAAACTAAGAAACAAACTAGGATTAGATACCCTACTATGCTTAGTCGTTAAT-AAGATAT-TACTCTAC-TAAAATATCCGCCAGAAAACTACGAGCGAAAAGCTTAAAACTCAAAGGACTTGGCGGTGCTCCATA-CCGACTTAGAGGAGCCTGTCCTATAATCGATACTCCACGATAAACCTTACCAGTCTTTGCC-CAA-TCAGCCTATATACCGCCGTCACCAACCTACCTCATGAGAGAAAAATAGTAGGTGTAAAAGCC-CAA-CAGCTAAAACGTCAGGTCAAGGTGTAGCTAATAGACTGG-AAGAGATGGGCTACATTTTTTAATATAAAATAT-AACGGCACGGTACAATGAAATTTCTACCCAAAGGAGGATTTAATAGTAAAATTAACAAGAAAGTTAATTTTAAACACGCTTTAACGGCCGCGGTATCCTAACCGTGCAAAGGTAGCGTAA-CACTTGTCCCTTAAATAGGGACCAGTATGAACGGCTAAATGAGGATATATCTGT-TCCTTTAACAAA-TCAGTGAAACTGATCCACCAGTACAAAAGCTGGTATAAACCCATTAGACGAGAAGACCCTGTGGAGCTTTAAATTTAAACCAAACAA----------------------------------------------------------------------AAAACTTCCGAGC-ATAAGACA--TATGTCTAACCAAGACCAA-CAAGTCAAAGATAAAAC-TTGATCCAGTA-CAACTGATAACCGAACCAAGTTACCCCAGGGATAACAGCGCAATCTTCTTCAAGAGTCCCCATCGACAAGAAGGTTTACGACCTCGATGTTGGATCAGGACACCCAAATGGTGCAGCCGCTATTAAAGG---ATGTCCACTGTAATAAATCATATTCTAAACCCACTAATATACATTATCCCAATTCTAATTGCAGTAGCATTCCTAACCCTTCTAGAACGAAAAATTCTAGGATACATGCAACTACGAAAAGGCCCAAACATTGTTGGCCCATACGGACTACTTCAGCCAATCGCTGACGGAGTAAAACTATTTACTAAAGAACCCATTCGCCCATCATCATCATCTCCAACCTTATTTATCATCACCCCAACAATAGCCTTATTCATCGCAATATTAATTTGAGCCCCCATCCCAATACCTCAACCACTAACTGACATAAACCTGGGATTACTATTTATACTGGCTCTGTCAAGCACTGCAGTATATACTATTCTATGATCTGGTTGAGCTTCAAATTCAAAATACGCCCTAATCGGAGCCCTCCGTGCAGTAGCACAAACCATCTCATACGAAGTAACTTTAGGAATTATTCTTCTATCCGTCGTAATCCTAGCCGGAGGCTTCTCACTAAAATCAATTTTATCAGCACAAGAAAACACCTGAATACTATTCACATCATGACCCCTAATAATGATATGATACGTATCAACGCTAGCAGAAACAAACCGAGCCCCATTTGATTTAACAGAAGGAGAGTCCGAACTAGTCTCAGGGTTCAACGTAGAATACGCAGGGGGCCAATTCGCACTATTCTTTTTAGCAGAATATGCTAATATTATAATAATAAACACACTATCGTGCATTTTATTTATTAGTCCCACACTAT---CTACCCAACCTGAAACATTTCCAATTAACCTCATACTAAAAACAACACTACTCACAATAGGATTCCTATGAGTACGAGCATCGTACCCCCGATTCCGTTATGACCAACTAATACACCTTATTTGAAAACAATTTTTACCGATAACACTAGCCATATGCCTTTGGCACACAGCTCTCCCGATCTCAATATTTAGCCTACCACCACTACAATATGAGCCCAACAACAACCTCAATTATTATCTCAAGCCTGGCTACCGGGACAATTATCACAGCATCAAGCCACCACTGACTAATAGCCTGAATTGGCCTAGAGATAAATACACTAGCCATGGTCCCAATAATCTCAAAACAGCACCACCCACGAGCAACAGAAGCCGCCACAAAATATTTCCTAACACAAGCAGCTGCCGCAGCTATAATCCTATTCTCAAGCACTATAAACGCATGACTAACCGGAACTTGAGATATTATCAACTCAGCCGACCCAATAGCAAACATATTACTAACAATGGCTATCGCAATAAAACTAGGCCTAGCCCCAGTACATTTCTGACTACCAGAAGCACTCCAAGGCTCAACACTAAAAACAGCCACAATCATTGCAACCTGACAAAAACTAGCCCCAATAGCACTAATAATCCAAACATCTAATAACTTATCAACAACAGCCCTACTAACCTTAGGGTTAATTTCAACAACTATCGGCGGCTGAGCCGGACTAAACCAAACACAAACTCGAAAAATTATAGCCTACTCATCAATTGCCCACCTTGGATGAATAGCCGCAATCACAACAATTATACCAAATATCCTGCTACTAAACCTCCTAATTTACTTACTCATAACAACATCAATATTTTATACCCTAATTCTATTAAACTCAAAAAACATTAAAGACCTAACAACCTCATGAACAACCTCACCATCAATCGCCGCCATAACCATACTAATCTTACTATCACTAGGAGGATTACCACCTCTGACAGGATTTATTCCAAAATGATTAATTCTAGAAGAACTTACCACCCAAAACCTAACAATCACAGCTACAATCCTAGCTATATCCTCCCTACTCAGCCTTTTCTTCTACCTACGACTAACCTACTCATCCACAATTACACTATCCCCTAATACCACTACAACAATGCACAAATGACGATTTAAACAGTCACCAAACACACTACTACTATCACTAACACTACCCATATCAACCCTAATACTACCACTGACTCCAATATTATTAGCCGCCATCCTCCTAAAACTAGGGGGCTACGGCATTATACGTATTACCATATCATTAGCCCCAATAACCCCAAAACTTTACTACCCCTTTATAATTCTAGCACTATGGGGCATCGTAATAACAAGCTCAATCTGTATACGACAAACAGACCTAAAATCACTAATTGCCTATTCATCAGTCAGCCACATGGGCCTAGTAATCTCAGCCTGTCTTATCCAAACGCCATGAAGCTTTACAGGTGCAATAATTCTAATAGTTGCACACGGAATCACCTCATCCATACTATTCTGCCTAGCAAACACAAACTATGAACGAACCAACACCCGAACAATAATTCTTACACGAGGTTTTCAACTTATTCTTCCACTAATATCCACCTGATGACTACTAGCCAACCTAACCAACATGGCATTACCACCATCCATTAACCTCATAGGTGAACTGGTAATCATTATTTCATTATTCAACTGATCCACCCCAACAATTCTACTGACAGGCCTAGGAACACTAATCACAGCAATATACTCACTAAACATATTCCTAATCACACAACGAAACAAACTACCAATAAACATCAACATTACCGACCCGACCCACTCACGAGAGCACCTTCTAATAACCATACATATAACACCCCTAATCCTAATTATCATAAAACCAGCCCTAATCTCGGGCCTTAAGGAGGTAGGTGCTAGTCATAGTGATGGGGAGATAGAACAGGAAGAGGAGGAACAAAAAGAGGAAGTGGAGGTTAAAGCAGAAGAGGGAGTAAAGGTTAAAGAGAATGATAGGCAGCAGGATAATC---AGGAGGAGGATATTGTGTTAGTAAAAGAAGACAGTGAAAACATTCTGCCAATAGATGGAGAGCAGGATGTTATGGAAACTAAT---GAGGCAGATCATGCAGAGCCAGTAGAAAATGAGAATAGCAAAGAAGTAA---TAGAAATGGAATGCAATCCTCAACCAGAACAGGAGGGGCCTGTTGTTGCCCTGGAGAAAGAGGAAGCCAGCAAGCCAGAAGTTGAAGC------AGAGGAGGAAGAAGAGAAGGAGCCTGAATCCACCCCAGTATTGGAGGCTGAGGCTCAGCCTCTCTCAGAGTCTGTGCTTCAGCCACCACCTCCACCACTATTAGAATCTACTCAAGATCAAGAGCCTCAGGTAGACAAAGAAGAATCTGTAGTGCCTGAAAAGCTGCCGGAAATTCAGGCAGACCAAGTCCAGGCAATAACAGTAGAAATCAAGAACAAGGTTAGGAGCAGAAGCAGAGGTAGAGCAAGGAACAAAACCAGCAAGAGTCGAAGTCGGAGTACTAGCAGCAGTACTAGCAGTACTAGCTCTACAAGCAGTAGTAGTGGCAGCAGTTCTAGCAGTGGCAGCAGTAGTAGCCGGAGTAGTTCCAGCAGCAGCAGCAGCACTAGTGGAACTAGTAGTCGAGAAAGTAGCAGTAGTTCTAGTAGCAGTGAGAGCAGAAGTCGAAGCAGGGGGCGTGGGCACAATAGGGATAGAAAGCGCAGGAGGAGTTTGGATCGCAAGCGAAGAGATAATTCAGGAGTAGACAGAAGTCACAAGTCATCAAAAGGTAGCAGCAGAGATGCAAAAGGATCCAAGGATAAAAGAAAGTGGCAGCTATTCTGGATAAAGTCACTGAGAAAGAGATTGAGACAGTGGCTCTAATGTCACATCCACTCATTGAAACAGACTCCGAGTTGAACAAAGGTATTCAGCCAATAGATAACAGTGCCTTTTCTATGAACCAAACAGAGGCAGAAACACATCAGGCAAATCTGCAGCAACTCTGTCGCCTCTGTGGAGGCTCATTTAAAACTGATCCTTATAAGAGAAGCCACCCAGTTCATGGACCAGTAGATGATGAGACTCAGGCCCTTCTCAGAAAGAAAGAGAAAAAGGCAACATCTTGGCCAGATCTTCTTGCCAAAGTTTTTAAGATTGATGTGAAGGGAGATATTGATACAATCCATCCTACAAAGTTTTGTCATCAATGTTGGACTGTGGTTCAAAAGAAATTAAACAATTCCCCATGTGAAATGTTTTTCTCAAGGAAAAGCCCAGTGGAGTGGAATCCCCATTCCTCAAGCTGTGATGTTTGTGGAGCCTCCTTACAAGGAGTAAAGAGAAAGAAGCAAGTTCTTACTCCACAGCTGAGCAAAAAATTGAGAATGGTATCTGGACATGCTAGAAAAATAAGACAAACAAGGAATCCAA---AACAAGTCAGTCAAAAGAGTTTAATGAAAATGATTGCCAGCTGCAAGAAGATTCATCTCAGTACCAAAATCCTTGCAGTAGACTATCCTGCAGACTTTGTAAAGTCAGTTTCTTGCCAGATCTGTGAACACATCCTGGCTGACCCAGTAGAAACAACGTGCAAACACTTATTCTGCAGAGCCTGCATCCTTAAATATCTCAAAATAGTGGGAAGCTATTGTCCAGCTTGTCGCTATCCTTGCTTTCCTACTGATCTAGTAAGTCCTGTGAAATCATTCCTGAACATCCTGAATAGTCTACCTGTGATATGTCCAGTAAAAGATTGTCAGGAAGAAATCTGTTTGGGAAAATACTGTCACCATCTTTCCAGACACAAAGAGGTAGAAGACAGAGAGGGCTATGTGTGCATAAACAAAGGTGGCCGACCAA--------CAGTTGCATGAAAGCTGCCCCAATGAAAGAAGTTAGCCTCAGAGGACAAGGCAGCTTGGCTTATCCCAGTCTTCGGACACAGGGAAATTTGGAGGACCTAGGTGGGCCCAATGATGCCACAAGAGGATTGACATCTTTGGCAGACACTTTTGAACATGTCATAGAGGAACTCCTGGATGAGCAGCAGGCCATCCAGCCCAGCAAGGAAAACAAGGATGCAGACTTGTATTCGTCTCGGGTTATGCTAAGCAGTCAAGTGCCTTTGGAGCCTCCACTGCTCTTTCTGCTTGAGGAGTATAAAAACTACTTGGATGCTGCAAACATGTCCATGAGGGTCCGGCGCCACTCTGATCCTGCTCGCCGTGGAGAGCTGAGTGTGTGTGACAGTACTAGTGAGTGGGTAACAGCGGCCGAGAAAAAGACTGCGGTGGACATGTCAGGGGCAACGGTTACCGTCCTGGAAAAAGTACCAGTACCCAAAGGCCAACTGAAGCAATATTTTTATGAGACCAAATGCAACTCAAAGGGATATACGAAAGAGGGCTGCAGAGGCATAGACAAGAGGTACTGGAATTCCCAGTGCCGAACTACCCAGTCTTATGTGCGAGCTCTCACCATGGATAACAAAAAGAGAGTTGGATGGCGGTTTATAAGAATAGACACTTCCTGTGGC-ACCATCTTCATGTTCAAGCTGTGGTTGAACGAGATGCTCCCCCCGACTTTGTGCACTACTTCGGCACTGCTCTACTTGTTTCA-GGCTT-TCCAGCAATCTGATGGGCTCCTTGGTCATTTCATACAACTTCTACAGCCTCAACAAGATGGAAACC-GACACAGGGCAACCAAAAGACCCGTGAGCATGATCTGGGCCGTTCTCACCATTTGGATGGTCAGTTTGCTGATCTGCATTTTGCCTCTCTGTGGCTGGGGCACTTATGGCTCGACCTCTTGGGGATGTTTTGCGGACTGCACCAGTTCTTACATCTTGTTTCTCTTCATCATCTACTCCTTGTGTTTCTTCCTCCTCCTTGTGCTCTCCATCCCGCTCATTTATCAGCTCCTGTGCTCAGATGAGCAACTGCATCTTTATGATGATTATCATCAAATCACCCGAGGATATTTCTCGCCTGGGTCAC-CCCAGTGGGTATCCACACCCTGCCCCTCTCTCCAGAGGATATGGAGAATAAAAGCCTGAAGCATTTTCAAAATGCTGGCCAGAACGCTGACCCCAGGATCCAGCAAGGTCCTGCGGATGACCGCTGTAGAATGGACCGCTACGGCACACAAAACATACCATATCACAGCCGAAACTTCACTGTGGAATTTCAAGTACGGCAGCAGTGGTACTTTGCCCAATGGGTTTAACCTGCAGCTTGGCACCACAGGGACCAAGAAAAAACATTCTGGGTTGCCCCGCTGGAGCCGCCGAGAGATCTGCCTTCTCTCTGGACTAGTTTTTGCAGCCGGCCTCTGTGTCATCCTGGGCTGCATCCTGGTATTGAAATACCTGGCCCTGGAGCAGGATGCTTACTGCTTGGAGGGTTGCCAAGAACGAAAGGCCTTCACCAAAGCCTCCCGCTTCATCGCCACCAATATTGACCCCACCATTGACCCCTGCAAGGACTTTTACTCCTTCGCTTGTGGTGGCTGGCTCCGGCGGCATGCCATCCCCGAGGACAAGCTCATTTATGGGATCATTGCTGCTATTGGGGAGCAGAACGAGGAGAAGCTCCAGCGCTTGCTCTTGCAACCTGTCCGGAGGCCCTACCTGGCCTCGGCCGAACGCAAGGTCAAGGAGTTCTTCCGTTCCTGTCTTGACATAGCTGAAATTGACCGCCAGGGAGCCCAGCCCATGCTGGAGGTCATACAGGACTGTGGTGGATGGGATATCTCTGCCAC---CGGAAGGCACGGGCGTTGGGATTTCAATGAGCTGCTC--------------------------GAATCATCCTGATTTGACACACCAGGAAACAGACAGTGACTCGGGGAGAGGAAGTTGTGAGAGTCCTTCTCTACTGGCGGAGAAGCGCAAAGATGCCAGAAATCCACCTGAACTGAAAGCACTAGATATCCAGGATGTGCAAAAGAACACTGCTATAAAAAGCACACCAGAAACCTCAAGTATAGACTGTGAAGGGCAGCTCTCTTGGTTCAACAGTGGTGGACCACGGGTGTCCACATGGCCTGGGGCCCAGATGCCAAATTGTCAGACTCCTAATTGTTTCAACCAAGAGGCCCCAGGTGTGTGCAAAAGAACACTCAGTGCCATGAATGTAAACAGGTCACCTGTTCTGATAAGGAATGAAGAAATGGATCATCATTCCCAACATCCTAGAACCACTGAAACTATTAGCAAAGAAACACCAGCCAAATTGGAAGATGGGACAAATTTAGCCTTAAATGTTCACAGTGATCAAAGGGTATTGTGGTTATTTCCTCCCGAGAGATTGCCTTCTTCATCTACAAAGCCAATGGATTA--------------------------------------------------------------------------------------------------------------------------------------------------------------------------------------------------------------------------------------------------------------------------------------------------------------------------------------------------------------------------------------------------------------------------------------------------------------------------------------------------------------------------------------------------------------------------------------------------------------------------------------------------------------------------------------------------------------------------------------------------------------------------------------------------------------------------------------------------------------------ATGAGGATGATGGCCCAGAGTCTCCGGAATGTCAGTGTTAGTAATCCAGCTTCTATAAATTTCCATGGAGGTTTATCCTTTGACCCATCCCTCTTCTCTCAAGCAGTGCCAACATCATGTGAATGTAGCCCTGAAGTCCAGACCTTCAAGGAGACCATTCAGCAGCTGGAAGGTCGCTTGGTGAGACAGGATCACCAAATCCGAGAACTCATTGCAAAGATGGAGACACAAAATTCTCAAATGGGGGATCTCAAACGTACTATCAGAAACCTAGAGGAGAAAATCACTGAAATGGAAGCACAGCAGTGTAATGGTATTTTCATATGGAAGATTGAGCATTTCAGTGTTTATCTGAAAGCCCAAGAAGAAGAAAGACCTGTTGTGATACACAGCCCAGGTTTCTATACAGGGAAACCTGGCTACAAACTTTGTATGCGTTTGCACATCCAGCTGCCAAATACTCCAAGGTGTGCCAACTATATTTCCCTTTTTGTTCATATTATGCAAGGAGAATA------------------------------------------
	Sceloporus_dugesii                     ATACCAGTGAAATATGCCCT-AAC-ATAGTATAAATGGAGCAGGTATCAGGCACAACTA-ATAGCCAAAGACACCAAGCTTTGCCACGCCCACATGGGTCATCAGCAGTGATAAACATTAAGCAATAAGCGAA-CACACCAAAG------TTAAAGCTTGACTTAGTTATGA-TTAA--T-AGGGCCGGTAAACCTCGTGCCAGCCACCGCGGTTATACGAGGGGCCCAAAGCAGCAGAC-TTTCGGCGTAAATAGTGGCTAGAACAA--CTACCCCTGCATTAAAAAT-TAAACCATATCCTAACTGTAAAACACAGGCTAAATGAAATCAAGCA-CTTTTAAT--AACAGGTAATTTGACCCACGAAAACTAAGAAACAAACTAGGATTAGATACCCTACTATGCTTAGTCGTTAAT-ATGACAT-TATAATAC-TAAAATGTCCGCCAGAAAATTACGAGCGAAAAGCTTAAAACTCAAAGGACTTGGCGGCACTCCATA-CCGACTTAGAGGAGCCTGTCCTATAATCGATACCCCACGCTAAACCTCACCAATCTTTGCC-AAA-TCAGCCTATATACCGCCGTCGTCAACCCACCTCATGAGAGAAAAACAGTGAGTACAAAAGTT-TAA-TAACTAAAACGTCAGGTCAAGGTGTAGCTAATAGAATGG-GAGAGATGGGCTACATTTTTTAAGATAAAACAC--ACGGCATGGTACTATGAAACTTCTACCCAAAGGAGGATTTAATAGTAAAATTAACAAGAAAATTAATTTTAAACACGC-----------------------------------------------------------------------------------------------------------------------------------------------------------------------------------------------------------------------------------------------------------------------------------------------------------------------------------------------------------------------------------------------------------------------------------------------------------------------------------------ATGCCAACTATATTTAGCCACATTCTAAACCCACTCCTTTATATTATCCCGATTTTGATTGCCGTGGCATTCCTAACACTACTAGAACGAAAAATTCTAGGATATATACAACTACGAAAAGGCCCAAATATTGTAGGCCCATACGGACTACTACAACCAATTGCAGATGGGGTAAAACTATTTATTAAAGAACCAATTCGCCCATCATCATCATCCCCAACTCTCTTTATTCTCACCCCCACAATAGCCCTCTTTATTGCAATACTAATTTGAACCCCAATCCCAATACCACAAACGCTGGCAGATATAAACCTAGGCCTACTATTCATGCTCGCCATATCAAGCATCGCAGTCTACTCTATTTTATGGTCAGGCTGAGCATCCAATTCAAAGTACGCCCTAATTGGGGCCCTACGCGCAGTAGCACAAACCATCTCATACGAAGTAACCCTAGGAATTATCCTATTATCGATTGTCATTTTAACCGGAGGATTCTCACTAAAAACCGTACTTCTAACACAAGAAAACACATGAATATTACTCTCATCCTGACCACTAATAATAATATGGTATGTATCAACACTGGCAGAGACAAACCGCGCCCCATTCGACCTAACAGAAGGAGAATCAGAACTAGTCTCAGGATTTAACGTAGAGTATGCAGGCGGCCCATTTGCACTATTTTTCCTAGCAGAATACGCCAACATCATAATGATAAACACATTATCCTGTATTTTATTTCTAAGTCCGACACTAA---CTTCCCAACCAGAAATATTCCCAACTAATCTTATGCTAAAAACAACACTACTCACAATCGGATTCCTATGAGTACGAGCATCCTACCCACGATTTCGCTACGACCAACTTATACACCTTATTTGAAAACAATTCCTACCAATGACACTTGCCATATGCTTATGACACACAGCCCTTCCAATCTCAATATTTAGTCTACCGCCCCAACAAT----------------------------------------------------------------------------------------------------------------------------------------------------------------------------------------------------------------------------------------------------------------------------------------------------------------------------------------------------------------------------------------------------------------------------------------------------------------------------------------------------------------------------------------------------------------------------------------------------------------------------------------------------------------------------------------------------------------------------------------------------------------------------------------------------------------------------------------------------------------------------------------------------------------------------------------------------------------------------------------------------------------------------------------------------------------------TAGCCGCCATCCTTCTAAAACTTGGGGGTTACGGTATTATACGAATTACAATAGCACTAACCCCAATAACCCAAAAACTCTACTACCCATTTATAATCCTTGCACTTTGAGGCATTGTCATAACAAGCTCAATCTGCATACGACAAACAGACCTAAAATCACTCATCGCTTACTCATCAGTAAGCCACATAGGACTAGTCATCGCGGCCTGCCTAATCCAAACACCATGAAGCTTCACAGGAGCCATAATTCTGATAATTGCCCATGGCCTAACCTCATCAATACTATTCTGTCTAGCAAACACAAACTACGAACGAACCCACACCCGAACAATAATGCTTACCCGAGGCTTCCAAATAATCCTTCCACTTATATCTACCTGATGACTTCTAGCAAATCTAACCAACATAGCATTACCACCATCAATTAACCTAATAGGAGAACTTCTTATCATCATTTCACTATTTAACTGATCTAACCCAACAATCTTATTAACTGGACTAGGAACACTAATCACAGCAATATATACACTTCACATGTTCCTTACTACCCAACGAAACAAACTACCAACAAACATCAACTTTTCCAACCCAACCCACACACGAGAACACCTCCTAATAACACTTCACCTAGCCCCACTAATTCTTATTATTACAAAACCCGCCCTAATCTCAGGCTTAAAGGAGGTAGGTGCTAGTCATAGTGATGGCGAGATAGAACAGGAAGAGGAGGAACAAAAAGAGGAAGTGGAGGTTAAAGCAGAAGAGGGAGTAGAGGTTAAAGAGAATGATAGGCAGCAAGATAATC---AGGAGCAGGATATTGTGTTAGTAAAAGAAGACAGTGAAAACATTCTGCCAATAGATGGAGAGCAGGATGTTATGGAAACTAAT---GAGGCAGATCATGCAGAGCCAGTAGAAAATGAGAATAGCAAAGAAATAA---TAGAAATGGAATGCAATCCTCAACCAGAACAGGAAGGGCCTGTTGCTGCTCTGGAGAAAGAGGAAGCCAGCAAGCCAGAAGTTGAAGC------AGAGGAGGAAGAAGAGAAGGAGCCTGAATCCACCCCGGTATTGGAGGCTGAGGCTCAGCCTCTTTCTGAGTCTGTGCTTCAGCCACCACCTCCACCACTGTTGGAATCTACTCAAGATCAAGAGCCTCAGGTAGACAAAGAAGAATCTGTAATGCCTGAAAAGCTGCTGGAAATTCAGGCAGACCAAGTCCAGGCAGTAACAGTAGAAAACAAGAACAAGGTTAGGAGCAGAAGCAGAGGTAGAGCAAGGAACAAAACTAGCAAGAGTCGAAGTCGGAGTACTAGCAGCAGTACTAGCAGTACTAGCTCTACAAGCAGTAGTAGTGGCAGCAGTTCTAGCAGTGGCAGCAGTAGTAGCCGGAGCAGTTCCAGCAGCAGCAGCAGCACTAGTGGAACTAGTAGTCGAGAAAGTAGCAGTAGTTCTAGTAGCAGTGAGAGCAGAAGTCGAAGCAGGGGGCGTGGGCACAATAGGGATAGAAAGCGCAGGAGGAGTTTGGATCGCAAGCGAAGAGATAATTCAGGAGTAGACAGGAGTCACAAGTCATCAAAAGGTAGCAGCAGAGATGCAAAAGGATCCAAGGATAAAAG-AAGTGACAGCTATTCTGGATAAAG-CATTGAGAAAGAGATTGAGCCAGTGGCTCTAATGTCACACCCCCTCTTTGAAACAGACACCGAGTTGAACAAAGGTATGCAGCCAATAGATAAAAGTGCCCTTT-GATGAGCCATACAGAGACAGAAACACATCAGGCAAAT-TGCAGCATCTCTGCCGCCTCTGTGGAGGCTCATTTAAAACTGATCCTTATAAGAGAAGCTACCCAGTTCATGGACCAGTAGATGATGAGACTCAGGCCCTTCTCAGAAAGAAAGAGAAAAAGGCAACTTCTTGGCCAGATCTTCTTGCCAAAGTTTTTAAGATTGATGTGAAGGGAGATATTGACACAATCCATCCTACAAAGTTTTGTCATCAGTGTTGGACTGTGGTTCAAAAGAAATTAAACAATTCCCCATGTGAAATGTTTTTCTCAAGGAAAAGCCCAGTGGAGTGGAATCCCCATTCCTCCAGCTGTGATGTTTGTGGAGCCTCCTTACATGGAATAAAGAGAAAGAAGCAAGTTCTTAATCCACAGCTGAGCAAAAAATTGAGAATGGTATCTGGACATGCTAGAAAAATAAGACAAATAAGGAATCCAA---AACAAGTCAGTCAAAAGAGTTTAATGAAAATGATTGCTAGCTGCAAGAAGATTCATCTCAGTACCAAAATCCTTGCAGTAGACTATCCTGCAGACTTTGTAAAGTCAGTTTCTTGC-AGATCTGTGAACACATCCTGGCTGACCCAGTAGAAACAACATGCAAACACTTATTCTGCAGAGCCTGCATCCTTAAATATCTCAAAATAGTGGGAAGCTATTGTCCAGCTTGTCGTTATCCTTGCTTTCCTACTGATCTAGTAAGCCCTGTGAAATCATTCCTGAACATCCTGAATAGTCTACCTGTGATATGTCCAGTAAAAGATTGTCAGGAAGAAATCTGTTTGGGAAAATACTGTCACCATCTTTCCAGACACAAAGAGGTAGAAGACAAAGAGGGCTATATGTACATAAACAAAGGTGGCCGACCAAGACAACACCAGTTGCATGAAAGCTGCCCCAATGAAAGAAGTTAGCCTCAGAGGACAAGGCAGCTTGGCTTATCCCAGTCTTCGGACACAGGGAAATTTGGAGGACCTAGGTGGGCCCAATGATGCCACAAGAGGATTGACATCTTTGGCAGACACTTTTGAACATGTCATAGAGGAACTCCTGGATGAGCAGCAGGCCATCCAGCCCAGCAAGGAAAACAAGGATGCAGACTTGTACTCGTCTCGGGTTATGCTAAGCAGTCAAGTGCCTTTGGAGCCTCCACTGCTCTTTCTGCTTGAGGAGTATAAAAACTACTTGGATGCTGCAAACATGTCCATGAGGGTCCGGCGCCACTCTGATCCTGCTCGCCGTGGAGAGCTGAGTGTGTGTGACAGTACTAGTGAGTGGGTAACAGCAGCCGAGAAAAAGACTGC-GTGGACATGTCAGGGGCAACGGTTACCGTCCTGGAAAAAGTACCAGTACCCAAAGGCCAACTGAAGCAATATTTTTATGAGACCAAATGCAACTCAAAGGGATATACGAAAGAGGGCTGCAGAGGCATAGACAAGAGGTACTGGAATTCCCAGTGCCGAACTACCCAGTCTTATGTGCGAGCTCTCACCATGGATAACAAAAAGAGAGTCGGATGGCGGTTTATAAGAATAGACACTTCCTGTGGCGACCATCTTCATGTTCAAGCTGTGGTTGAACGAGATGCTTCCCCCGACTTTGTGCACTACTTCAGCACTGCTCTACTTGTTTCAGGGCTTTTCCAGCAATCTGATGGGCTCCTTGGTCATTTCATACAACTTCTACAGCCTCAACAAGATGGAAACCGGACACAGGGCAACCAAAAGGCCCGTGAGCATGATCTGGGCCGTTCTCACCATTTGGATGGTCAGTTTGCTGATATGCATTTTGCCTCTCTGTGGCTGGGGCACTTATGGCTCGACTTCTTGGGGATGTTTTGCAGACTGCACCAGTTCTTACATCTTGTTTCTCTTCATCATCTACTCCTTGTGTTTCTTCCTCCTCCTTGTGCTCTCCATCCCGCTCATTTATCAGCTCTTGTGCTCAGATGAGCAACTGCATCTTTATGATGATTATCATCAAATCACCCGAGGATATTTCTCGCCTGGGTCACCCCCAGTGGGTATCCACACCCTGCCCCCCTCTCCAGAGGATATGGAGAATAAAAGCCTGAAACATTTTCAAAACGCTGGCCAGAACGCTGACCCCAGGATCCAGCAAGGTCCTGCGGATGACCGCTGTAGAGTGGACCGCTACGGCACACAAAACATACCATATCACAGCCGAAACTTCACTGTGGAATTT-------------------------------------------------------------------------------------------------------------------------------------------------------------------------------------------------------------------------------------------------------------------------------------------------------------------------------------------------------------------------------------------------------------------------------------------------------------------------------------------------------------------------------------------------------------------------------------------------------------------------------------------------------------------------------------------------------------------------------------------------------------------------------------------------------------------------------------------------------------------------------------------------------------------------------------------------------------------------------------------------------------------------------------------------------------------------------------------------------------------------------------------------------------------------------------------------------------------------------------------------------------------------------------------------------------------------------------------------------------------------------------------------------------------------------------------------------------------------------------------------------------------------------------------------------------------------------------------------------------------------------------------------------------------------------------------------------------------------------------------------------------------------------------------------------------------------------------------------------------------------------------------------------------------------------------------------------------------------------------------------------------------------------------------------------------------------------------------------------------------------------------------------------------------------------------------------------------------------------------------------------------------------------------------------------------------------------------------------------------------------------------------------------------------------------------------------------------------------------------------------------------------------------------------------------------------------------------------------------------------------------------------------------------------------
	Sceloporus_arenicolus                  ----------------------------------------------------------------------------------------------------------------------------------------------------------------------------------------------------------------------------------------------------------------------------------------------------------------------------------------------------------------------------------------------------------------------------------------------------------TATCCGCCAGAAGATTACGAGCGAAAAGCTTAAAACTCAAAGGACTTGGCGGCGCCCCACA-CCGACTTAGAGGAGCCTGTCCTATAATCGATACCCCACGCTAAACCTCACCAGTCTTTGCC-AAATTCAGCCTATATACCGCCGTCGCCAACCTACCTTATGAAAGAAAAATAGTAAGTATAAAAGTC-TAA-CAACTAAAACGTCAGGTCAAGGTGTAGCTAATAGAATGG-TAGAGATGGGCTACATTTTTTAAGATAAAATAT-AACGGCACGGTATTATGAAACTTCTACCCAAAGGTGGATTTAATAGTAAAACTAACAAGAAAGTTAG------------TTCAACGGCCGCGGTATCCTAACCGTGCAAAGGTAGCGTAATCACTTGTCCTTTAAATAAGGACTAGTATGAACGGCTAAATGAGGATAAATCTGTCTCCTTTAACAAA-TCAGTGAAACTGATCCACCAGTACAAAAGCTGGTATAGCCATATAAGACGAGAAGACCCTGTGGAGCTTTAAATTTAAGCCAATCAACTAA--------ATCA-CAACTAGACCAT--GG-CAAAAATTTTAAGTTGGGGCGACTTCGGAAAAAAACCAAACTTCCGAGC-ATAAGAC-TACAGTCTTTACCAAGACCAA-CAAGTCAAGGCC-AAATATTGATCCAGCA-TAGCTGACCACCGAACCAAGTTACCCCAGGGATAACAGCGCAATCTTCTTCAAGAGTCCATATCGACAAGAGGGTTTACGACCTCGATGTTGGATCAGGACACCCAAATGGTGCAGCCGCTATTAAAGGTTCATGATCGCAATAATAAGCCATATCCTAAATCCACTTTTATATATTGTACCAATCCTAATTGCTGTAGCATTTTTGACCCTTTTAGAACGAAAATTTCTAGGCTACATACAATTACGAAAGGGTCCGAACATTGTAGGCCCATTTGGACTTCTTCAACCTATCGCAGACGGAGTAAAACTGTTCACTAAAGAACCTGTTCGCCCGTCATCATCATCCCCAACATTATTCATCCTAACTCCAACCACAGCCCTATTTATTGCCATATTAATTTGAGCACCTTTACCAATACCACAAACACTAACTGACATAAACCTTGGCTTACTATTTATACTAGCCCTATCAAGCATTGCAGTTTACACTATTTTATGATCAGGCTGAGCATCAAACTCAAAATACGCCCTAATTGGAGCCCTGCGTGCCGTAGCACAAACTATTTCATACGAAGTAACTTTGGGAATCATTCTACTATCAATCATTATCCTAACAGGCGGCTTTTCACTAAAAACTCTCCTAATGGCACAGGAAAATATGTGAATACTATTCACATCCTGACCCCTAATAATAATATGATATGTATCAACATTAGCAGAAACAAACCGTGCCCCATTTGACCTAACAGAAGGAGAATCAGAACTGGTTTCCGGATTTAACGTAGAATACGCAGGGGGCCCCTTTGCCCTATTTTTCCTCGCAGAATACGCCAACATCATAATAATAAATACCCTTTCCTGCATCTTGTTTTTAAGTCCCACACAAA---CCCTCTATCCAGAAATATTTTCAATTAACCTCATACTGAAAACAACACTACTAACAATTGGATTCCTATGAGTACGAGCATCATATCCACGATTTCGCTATGACCAACTAATACACCTCATCTGAAAACAATTTTTACCAATAACTCTTGCAATATGTCTCTGACACACAGCACTTCCAATCTCAATATTTAGCCTACCACCACAACAAT----------------------------------------------------------------------------------------------------------------------------------------------------------------------------------------------------------------------------------------------------------------------------------------------------------------------------------------------------------------------------------------------------------------------------------------------------------------------------------------------------------------------------------------------------------------------------------------------------------------------------------------------------------------------------------------------------------------------------------------------------------------------------------------------------------------------------------------------------------------------------------------------------------------------------------------------------------------------------------------------------------------------------------------------------------------------TAGCAGCCATCCTACTAAAACTCGGAGGCTATGGCATTATACGAATCACAACACTATTAAACCCCATTAACCAAAAATTATATTTTCCACTTATAATCCTTGCACTATGGGGTATTATCATAACAAGTTCAATCTGCATACGACAAACTGACCTAAAATCCCTTATTGCCTACTCATCAGTAAGCCATATAGGACTTGTCATCGCTGCCTGCCTGATTCAAACACCATGAAGCTTTACCGGAGCCATTATATTAATAATTGCACACGGCCTTACTTCCTCTATACTATTTTGTTTAGCAAATACAAATTATGAACGAACCAACACTCGAACAATAATCCTTGCACGCGGCTTCCAATTAATTTTTCCACTAATGTCAACTTGGTGACTTCTAGCAAATCTAACAAATATAGCCATACCCCCATCAATTAACTTAATGGGAGAACTCATAATTATGGTTTCCCTATTCAATTGAGCTAGTCCCACCATTCTATTAACCGGACTCGGAACGTTAATTACAGCCATATATTCACTTCACATATTTACTACCACCCAACGAAACAAACTGCCAACCAACACTTATCTAACTGACCCAACTCACACACGAGAACACCTTCTTATAATACTACACTTGGTTCCAATAATTCTCCTTATTACAAAACCAGCCCTAATTTCAGGACTAAAGGAGGTAGGTGCTAGTCATAGTGATGGGGAGATAGAACAGGAAGAGGAGGAACAAAAAGAGGAAGTGGAGGTTAAAGCAGAAGAGGGAGTAGAGGTTAAAGAGAATGATAGGCAGCAAGATAATC---AGGAGGAGGATATTGTGTTAGTAAAAGAAGACAGTGAAAACATTCTGACAATAGATGGAGAGCAGGATGTTATGGAAACTAAT---GAGGCAGATCATGCAGAGCCAGTAGAAAATGAGAATAGCAAAGAAGTAA---TAGAAATGGAATGTAATCCTCAACCAGAACAGGAGGGGCCTGTTGCTGCCCTGGAGAAAGAGGAAGCCAGCAAGCCAGAAGTTGAAGC------AGAGGAGGAAGAAGAGAAGGAGCCTGAATCCAC-C-GGTATTGGAGGCTGAGGCTCAGCCTCTCTCAGAGTCTGTGCTTCAGCCACCACCTCCACCACTATTGGAATCTAC------------------------CAAAGAAAAATCTGTAGTGCCTGAAAAGCTGCCGGAAATTCAGGCAGACCAAGTCCTGGCAGTAACCGTAGAAAACAAGAACAAGGTTAGGAGCAGGAGCAGAGGTAGAGCTAGGAACAAAACCAGCAAGAGTCGAAGTCGGAGTACTAGCAGCAGTACTAGCAGTACTAGCTCTACAAGCAGTAGTAGTGGCAGCAGTTCTAGCAGTGGCAGCAGTAGTAGCCGGAGTAGTTCCAGCAGCAGCAGCAGCACTAGTGGAACTAGTAGTCGAGAAAGTAGCAGTAGTTCTAGTAGCAGTGAGAGCAGAAGTCGAAGCAGGGGGCGTGGGCACAATAGGGATAGAAAGCGCAGGAGGAGTTTGGATCGCAAGCGAAGAGATAATTCAGGAGTAGACAGAAGTCACAAGTCATCAAAAGGTAGCAGCAGAGATGCAAAAGGATCCAAGGATAAAAG-AAGTGGCAGCTATTCTGGATAAAGTCATTGAGAAAGATATTGAGACAGTAGCTCTAATGTCACGTCCACTCTTTGAAACAGACACTGAATTGAACAAAGGTATGCAGCCAATAGATAAAAGTGCCTTTTCTATGAGCCAAACAGAGGCAGAAACACATCAGGCAAATCTGCAACATCTCTGCCGCCTCTGTGGAGGCTCATTTAAAACTGATCCTTATAAGAGAAGCCACCCAGTTCATGGACCAGTAGATGATGAGACTCAGGCCCTTCTCAGAAAGAAAGAGAAAAAGGCAACATCTTGGCCAGATCTTCTTGCCAAAGTTTTTAAGATTGATGTGAAGGGAGATATTGACACAATCCATCCTACAAAGTTTTGTCATCAGTGTTGGACTGTGGTTCAAAAGAAATTAAACAATTCCCCATGTGAAATGTTTTTCTCAAGGAAAAGCCCAGTGGAGTGGAATCCCCATTCCTCAAGCTGTGATGTTTGTGGAGCCTCCTTACATGGAGTAAAGAGAAAGAAGCAAGTTCTTAATCCACAGCTGAGCAAAAAATTGAGAATGGTATCTGGACATGCTAGAAAAATAAGACAAATAAGGAATCCAA---AACAAGTCAGTCAAAAGAGTTTAATGAAAATGATTGCCAGCTGCAAGAAGATTCATCTCAGTACCAAAATCCTTGCAGTAGACTATCCTGCAGACTTTGTAAAGTCAATTTCTTGCCAGATCTGTGAACACATCCTGGCTGACCCAGTAGAAACAACGTGCAAACACTTATTCTGCAGAGCCTGCATCCTTAAATGTTTCAAAATAGTGGGAAGCTATTGTCCAGCTTGTCGCTATCCTTGCTTTCCTACTGATCTAGTAAGCCCCGTGAAATCGTTCCTGAACATCCTGAATAGTCTACCTGTGATATGTCCAGTAAAAGATTGTCAAGAAGAAATCTGTTTGGGAAAATACTGTCACCATCTTTCCAGACACAAAGAGGTAGAAGACAAAGAGGGCTATGTGTACATAAACAAAGGTGGCCGACCAAGACAACACCAGTTGCATGAAAGCTGCCCCAATGAAAGAAGTTAGCCTCAGAGGACAAGGCAGCTTGGCTTATCCCAGTCTTCGGACACAGGGAAATTTGGAGGACCTAGGTGGGCCCAATGATGCCACAAGAGGATTGACATCTTTGGCAGACACTTTTGAACATGTCATAGAGGAACTCCTGGATGAGCAGCAGGCCATCCAGCCCAGCAAGGAAAACAAGGATGCAGACTTGTACTCATCTCGGGTTATGCTAAGCAGTCAAGTGCCTTTGGAGCCTCCACTGCTCTTTCTGCTTGAGGAATACAAAAACTACTTGGATGCTGCAAACATGTCCATGAGGGTCCGGCGCCACTCTGATCCTGCTCGCCGTGGAGAGCTGAGTGTGTGTGACAGTACTAGTGAGTGGGTAACAGCGGCCGAGAAAAAGACTGCGGTGGACATGTCAGGGGCAACGGTTACCGTCCTGGAAAAAGTACCAGTACCCAAAGGCCAACTGAAGCAATATTTTTATGAGACCAAATGCAACTCAAAGGGATATACGAAAGAGGGCTGCAGAGGCATAGACAAGAGGTACTGGAATTCCCAGTGCCGAACTACCCAGTCTTATGTGCGAGCTCTCACCATGGATAACAAAAAGAGAGTTGGATGGCGGTTTATAAGAATAGACACTTCCTGTAGCGACC-TCTTCATGTTCAAGCTGTGGTTGAACGAGATGCTCCCCCCAACTTTGTGCACTACTTCAGCACTGCTCTACTTGTTTCAGGGCTTTTCCAGCAATCTGATGGGCTCCTTGGTCGTTTCATACAACTTCTACAGCCTCAACAAGATGGAAACCAGACACAGGGCAACCAAAAGGCCCGTGAGCATGATCTGGGCCGTTCTCACCATTTGGATGGTCAGTTTGCTGATCTGCATTTTGCCTCTCTGCGGCTGGGGCACTTATGGCTCGACCTCTTGGGGATGTTTTGCAGACTGCACCAGTTCTTACATCTTGTTTCTCTTCATCATCTACTCCTTGTGTTTCTTCCTCCTCCTTGTGCTCTCCATCCCGCTCATTTATCAGCTCTTGTGCTCAGATGAGCAACTGCATCTTTATGATGATTATCATCAAATCACCCGAGGATATTTCTCGCCTGGGTCACCCCCAGTGGGTATCCACACCCTGCCCCTCTCTCCAGAGGATATGGAGAATAAAAGCCTGAAGCATTTTCAAAATGCTGGCCAGAACGCTGACCCCAGGATCCAGCAAGGTCCTGCGGATGACCGCTGTAGAGTGGACCATTACGGCACACAAAACATACCATATCACAGCCGAAACTTCAGTGTGGAATTT-------------------------------------------------------------------------------------------------------------------------------------------------------------------------------------------------------------------------------------------------------------------------------------------------------------------------------------------------------------------------------------------------------------------------------------------------------------------------------------------------------------------------------------------------------------------------------------------------------------------------------------------------------------------------------------------------------------------------------------------------------------------------------------------------------------------------------------------------------------------------------------------------------------------------------------------------------------------------------------------------------------------------------------------------------------------------------------------------------------------------------------------------------------------------------------------------------------------------------------------------------------------------------------------------------------------------------------------------------------------------------------------------------------------------------------------------------------------------------------------------------------------------------------------------------------------------------------------------------------------------------------------------------------------------------------------------------------------------------------------------------------------------------------------------------------------------------------------------------------------------------------------------------------------------------------------------------------------------------------------------------------------------------------------------------------------------------------------------------------------------------------------------------------------------------------------------------------------------------------------------------------------------------------------------------------------------------------------------------------------------------------------------------------------------------------------------------------------------------------------------------------------------------------------------------------------------------------------------------------------------------------------------------------------------
	Sceloporus_undulatus                   ACACCAGTGAAACATGCCCT-AAC-ACAGAACAAACGGAGCAGGTATCAGGCACAACCA--AAGCCCAAGACACCAAGCTTTGCCACACCCACACGGGCCCTCAGCAGTGATAAACATTAAGCAATAAGCGAA-TACACCAAAA------TTAAAGCTTGACTTAGTTATGA-TTAA--C-AGGGCCGGTAAACCTCGTGCCAGCCACCGCGGTTATACGAGGGGCCCAAAGCAGCAGAC-TCTCGGCGTAAATAGTGGCCAGAATAA--TTACCAACACACTAAAAAT-TAAACAATAGCCTAACCGTAAAACACAGGCTAAATGAAACCAAAAC-TTTTTAAC--AACGGGTAATTTGACCCACGAAAACTAAGAAACAAACTAGGATTAGATACCCTACTATGCTTAGTCGTAAAT-ATGATAT-TACAGTAC-TAAAATATCCGCCAGAAAACTACGAGCGAAAAGCTTAAAACTCAAAGGACTTGGCGGTGCTCCACA-CCGACTTAGAGGAGCCTGTCCTATAATCGATACCCCACGCTAAACCTCACCATTCTTTGCC-AAA-TCAGCCTATATACCGCCGTCGTCAACCTACCTCATGAGAGAAGAACAGTAAGTACAAAAGTT-TAA-AAACTAAAACGTCAGGTCAAGGTGTAGCTAATAGAGTGG-GAGAGATGGGCTACATTTTTTAAGATAAAATAC-AACGGCACAGTACTATGAAACTTCTACTTGAAGGTGGATTTAATAGTAAAACTAACAAGAAAGTTAATTTTAAACACGC-----------------------------------------------------------------------------------------------------------------------------------------------------------------------------------------------------------------------------------------------------------------------------------------------------------------------------------------------------------------------------------------------------------------------------------------------------------------------------------------ATGTCCACCCTAATAAACCACATTATTAATCCACTCCTTTATATTATCCCAATCCTAGTTGCCGTAGCATTCCTAACCCTCCTAGAACGAAAAATCCTAGGATATATACAACTACGTAAGGGCCCAAATATTGTTGGCCCATACGGCCTCCTTCAACCAATCGCAGACGGCATTAAACTATTTACTAAAGAGCCTATCCGCCCATCATCCTCATCCCCAACCTTATTTATTCTTACCCCAACAGTAGCCCTATTTATTGCCATACTAATCTGGGCCCCAATCCCAATGCCACAAACATTAACTGATATGAACCTAGGACTACTATTTATACTAGCCATATCAAGCATTGCAGTTTATTCTATCTTATGGTCTGGATGAGCATCAAATTCAAAATACGCCCTAATTGGGGCCCTACGTGCAGTAGCACAAACCATCTCATATGAAGTAACCCTGGGCATTATCTTATTATCAATCGTTATCCTAACCGGCGGATTTTCACTAAAAACAATACTTTCAACACAAGAAAATACATGAATGCTCCTAGTATCCTGACCACTAATAATGATATGATATGTATCAACACTAGCAGAAACAAACCGCGCCCCATTTGACTTAACAGAGGGAGAATCAGAACTGGTCTCCGGATTTAACGTAGAGTACGCAGGTGGGCCTTTTGCACTATTCTTCCTAGCAGAGTACGCTAACATTATAATAATAAATACACTGTCATGCATTTTATTTATAAGTCCAACACTAT---CAACCCAACCAGAAATATTCCCAACCAATCTTATATTAAAAACAATACTACTTACAATTGGATTCCTATGAGTACGAGCATCATACCCACGATTCCGATATGACCAACTCATGCATCTCATCTGAAAACAATTCCTGCCAATAACACTCGCTATATGCCTATGACATACAGCTCTCCCAATCTCAATATTTAGCCTACCACCACAACAGT-------------------------------------------------------------------------------------------------------------------------------------------------------------------------------------------------------------------------------------------------------------------------------------------------------------------------------------------------------------------------------------------------------------------------------------------------------------------------------------------------------------------------------------------------------------------------------------------------------------------------------------------------------------------------------------------------------------------------------------------------------------------------------------------------------------------------------------------------------------------------------------------------------------------------------------------------------------------------------------------------------------------------------------------------------------------------------------TAAAGCTTGGGGGCTACGGCATTATGCGAATTACAATGTCACTCACCCCAATAACCCCAAAACTCTATTACCCGTTTATAATCCTTGCACTATGAGGTATCGTCATGGCAAGCTCCGTCTGCATGCGACAAACCGACCTAAAATCCCTCATCGCCTACTCGTCCGTCAGCCACATGGGCCTGGTCATTGCAGCATGCCTGATCCAAACACCATGAAGCTTTACAGGGGCTATAATCCTGATAATCGCACACGGCCTCACATCATCAATACTATTCTGCTTAGCAAACACAAACTACGAACGAACCCACACCCGAACAATAGTCCTCGCCCGAGGCTTCCAAATTATTCTTCCACTCATGTCAACCTGATGACTTATAGCAAACTTAACCAACATAGCACTCCCCCCATCAATTAACTTAATAGGTGAACTACTCATTATTATCTCACTATTCAACTGATCTAACCCAACTATCTTACTAACAGGGCTAGGAACATTAATCACAGCAATATACTCCCTCCACATATTCATTACCACGCAACGAAATAAACTACCAACAAACATCACCCTCTCTGATCCAACTCATACACGAGAGCACCTTCTAATAATTCTCCACCTAGCCCCCCTAACCCTCATTATTATAAAACCGGCCCTTATTTCAGGCCTAAAGGAGGTAGGTGCTAGTCATAGTGATGGGGAGATAGAACAGGAAGAGGAGGAACCAAAAGAGGAAGTGGAGGTTAAAGCAGAAGAGGGAGTAGAGGTTAAAGAGAATGATAGGCAGCAAGATAATC---AGGAGGAGGATATTGTGTTAGTAAAAGAAGACAGTGAAAACGTTCTGCCAATAGATGGAGAGCAGGATGTTATGGAAACTAAT---GAGGCAGATCATGCAGAGCCAGTAGAAAATGAGAATAGCAAAGAAGTAA---TAGAAATGGAATGTAATCCTCAACCAGAACAGGAGGGGCCTGTTGCTGCCCTGGAGAAAGAGGAAGCCAGCAAGCCAGAAGTTGAAGC------AGAGGAGGAAGAAGAGAAGGAGCCTGAATCCACCCTGGTATTGGAGGCTGATGCTCAGCCTCTCTCAGAGTCTGTGCTTCAACCACCACCTCCACCACTATTGCAATCTACTCAAGATCAAGAGCCTCAGGTAGACAAAGAAGGATCTGTAGTGCCTGAAAAGCTGCCGGAAATTCAGGCAGACCAAGTCCAGGCAGTAACAGTTGAAAACAAGAACAAGGTTAGGAGCAGAAGCAGAGGTAGAGCAAGGAACAAAACCAGCAAGAGTCGAAGTCGGAGTACTAGCAGCAGTACTAGCAGTACTAGCTCTACAAGCAGTAGTAGTGGCAGCAGTTCAAGCAGTGGCAGCAGTAGTAGCCGGAGTAGTTCCAGCAGCAGCAGCAGCACTAGTGGAACTAGTAGTCGAGAAAGTAGCAGTAGTTCTAGTAGCAGTGAGAGCAGAAGTCGAAGCAGGGGGCGTGGGCACAATAGGGATAGAAAGCGCAGGAGGAGTTTGGATCGCAAGCGAAGAGATAATTCAGGAGTAGACAGGAGTCACAAGTCATCAAAAGGTAGCAGCAGAGATGCAAAAGGATCCAAGGATAAAAG-AAGTGGCAGCTATTCTGGATAAAGTCATTGAGAAAGAGATTGAGCCAGTGGCTCTAGTGTCACATCCCC-CTTTGAAACAGACACCGAGTTGAACAAAGGTATGCAGCCAATAGATAAAAGTGCCTTTTCTATGAGCCATACAGAGGCAGAAACACATCAGGCAAATCTGCAGCATCTCTGCCGCCTCTGTGGAGGCTCATTTAAAACTGATCCTCATAAGAGAAGCTACCCAGTTCATGGACCAGTAGATGATGAGACTCAGGCCCTTCTCAGAAAGAAAGAGAAAAAGGCAACATCTTGGCCAGATCTTCTTGCCAAAGTTTTTAAGATTGATGTGAAGGGAGATATTGACACAATCCATCCTACAAAGTTTTGTCATCAATGTTGGACTGTGGTTCAAAAGAAATTAAACAATTCCCCATGTGAAATGTTTTTCTCAAGGAAAAGCCCAGTGGAGTGGAATCCCCATTCCTCA-GCTGTGATGTTTGTGGTGCCTCCTTACATGGAGTAAAGAGAAAGAAGCAAGTTCTTAATCCACAGCTGAGCAAAAAATTGAGAATGGTATCTGGACATGCTAGAAAAATAAGACAAATAAGGAATCCAA---AACAAGTCAGTCAAAAGAGTTTAATGAAAATGATTGCCAGCTGCAGGAAGATTCATCTCAGTACCAAAATCCTTGCAGTAGACTATCCTGCAGACTTTGTAAAGTCAATTTCTTGCCAGATATGTGAACACATCCTGGCTGACCCAGTAGAAACAAC-TGCAAACACTTATTCTGCAGAGCCTGCATCCTTAAATATCTCAAAATAGTGGGAAGCTATTGTCCAGCTTGTCGCTATCCTTGCTTTCCTACTGATCTAGTAAGCCCTGTGAAATCATTCCTGAACATCCTGAATAGTCTACCTGTGGTATGTCCAGTAAAAGATTGTCAGGAAGAAATCTGTTTGGGAAAATACTGTTACCATCTTTCCAGACACAAAGAGGTAGAAGACAAAGAGGGCTATGTGTACATAAACAAAGGTGGCCGACCAAGACAACACCAGTTGCATGAAAGCTGCCCCAATGAAAGAAGTTAGCCTCAGAGGACAAGGCAGCTTGGCTTATCCCAGTCTTCGGACACAGGGAAATTTGGAGGACCTAGGTGGGCCCAATGATGCCACAAGAGGATTGACATCTTTGGCAGACACTTTTGAACATGTCATAGAGGAACTCCTGGATGAGCAGCAGGCCATCCAGCCCAGCAAGGAAAACAAGGATGCAGACTTGTACTCGTCTCGGGTTATGCTAAGCAGTCAAGTGCCTTTGGAGCCTCCACTGCTCTTTCTGCTTGAGGAGTATAAAAATTACTTGGATGCTGCAAACATGTCCATGAGGGTCCGGCGCCACTCTGATCCTGCTCGCCGTGGAGAGCTGAGTGTGTGTGACAGTACTAGTGAGTGGGTAACAGCGGCCGAGAAAAAGACTGCAGTGGACATGTCAGGGGCAACGGTTACCGTCCTGGAAAAAGTACCAGTACCCAAAGGCCAACTGAAGCAATATTTTTATGAGACCAAATGCAACTCAAAGGGATATACGAAAGAGGGCTGCAGAGGCATAGACAAGAGGTACTGGAATTCCCAGTGCCGAACTACCCAGTCTTATGTGCGAGCTCTCACCATGGATAACAAAAAAAGAGTTGGATGGCGATTTATAAGAATAGACACTTCCTGTGGCGACCATCTTCATGTTCAAGCTGTGGTTGAACGAGATGCTCCCCCCGACTTTGTGCACTACTTCAGCACTGCTCTACTTGTTTCAGGGCTTTTCCAGCAATCTGATGGGCTCCTTGGTCATTTCATACAACTTCTACAGCCTCAACAAGATGGAAACCGGACACAGGGCAACCAAAAGGCCTGTGAGCATGATCTGGGCCGTTCTCACCATTTGGATGGTCAGTTTGCTGATCTGCATTTTGCCTCTCTGTGGCTGGGGCACTTATGGCTCGACCTCTTGGGGATGTTTTGCAGACTGCACCAGTTCTTACATCTTGTTTCTCTTCATCATCTACTCCTTGTGTTTCTTCCTTCTCCTTGTGCTCTCCATCCCGCTCATTTATCAGCTGTTGTGCTCAGATGAACAACTGCATCTTTATGATGATTATCATCAAATCACCCGCGGATATTTCTCGCCTGGGTCACCCCCAGTGGGTATCCACACCCTGCCCCTCTCTCCAGAGGATATGGAAAATAAAAGCTTGAAGCATTTTCAAAATGCTGGCCAGAACGCTGACCCCAGGATCCAGCAAGGTCCTGCAGATGACCGCTGTAGAGTGGACAGCTACGGCACACAAAACATACCATATCACAGCCGAAACTTCACTGTGGAATTT-------------------------------------------------------------------------------------------------------------------------------------------------------------------------------------------------------------------------------------------------------------------------------------------------------------------------------------------------------------------------------------------------------------------------------------------------------------------------------------------------------------------------------------------------------------------------------------------------------------------------------------------------------------------------------------------------------------------------------------------------------------------------------------------------------------------------------------------------------------------------------------------------------------------------------------------------------------------------------------------------------------------------------------------------------------------------------------------------------------------------------------------------------------------------------------------------------------------------------------------------------------------------------------------------------------------------------------------------------------------------------------------------------------------------------------------------------------------------------------------------------------------------------------------------------------------------------------------------------------------------------------------------------------------------------------------------------------------------------------------------------------------------------------------------------------------------------------------------------------------------------------------------------------------------------------------------------------------------------------------------------------------------------------------------------------------------------------------------------------------------------------------------------------------------------------------------------------------------------------------------------------------------------------------------------------------------------------------------------------------------------------------------------------------------------------------------------------------------------------------------------------------------------------------------------------------------------------------------------------------------------------------------------------------------
	Phrynosoma_mcallii                     ATCCCAGTGAAATATGCCCT-AAC-AAAA--TAAACGGAGCAGGTATCAGGCACGAACATTCAGCCCAAAACACCAAGCTACGCCACCCCCACACGGGTATTCAGCAGTGATAAACATTAGGCAATAAGCGAA-CCC--------------CTAAGCTTGACTTAGTTATGA-TTAATTT-AGGGTCGGTCAACCTCGTGCCAGCCACCGCGGTTATACGAGGGACCCAAAGCAGCAAA--CCCCGGCGTAAATCGTGACAAGAATAT--ATA-CCATTACCTAAAAGC-TAAACAATGCCCTAACCGTAAAACACAGGCCAAATGAAACCCTAAA-CTTTTAAC-ACAACGGTAATTTGATTCACGAAAACTAAGAAACAAACTAGGATTAGATACCCTACTATGCTTAGTCGTTAAT-ATGGTAT-TTTGATACATAAAATGCCCGCCAGAAAACTACGAGCGAAAAGCTTAAAACTCAAAGGACTTGGCGGTGCTCCACACCCGACTTAGAGGAGCCTGTCCTATAATCGATACTCCACGCTAAACCCCACCACTCATTGCC-TAA-ACAGCCTATATACCGCCGTCACCAACTTACCCCATAAGGGCCCAACAGTAGGTACAACAGTA-AGC-CAACTAAAACGTCAGGTCAAGGTGTAGCTAATAGAGTGG-TAGAGATGGGCTACATTTTTTAAAATAAAACA--AACGGCATGAAACCATGAAATGGGTTTCCGAAGGAGGATTTAATAGTAAAATTATTAAGAAAACTAATTTTAAATACGC-----------------------------------------------------------------------------------------------------------------------------------------------------------------------------------------------------------------------------------------------------------------------------------------------------------------------------------------------------------------------------------------------------------------------------------------------------------------------------------------ATGAC---AATTATTAACAACATTATTAATCCACTACTATACATTATCCCAATCTTAATCGCCGTAGCATTTCTTACCCTTCTTGAACGAAAAATATTAGGATACATACAACTACGCAAAGGCCCAAACATTGTAGGTCCATATGGCCTTCTACAGCCAATTGCAGACGGTGTAAAACTGTTTACTAAAGAACCGATCCGCCCATCATCATCATCACCCACCCTATTTATTTTAACCCCAACACTAGCACTATTCATTGCCATACTAATTTGAACTCCAATACCCATACCACAACCCCTAACAGATCTAAGCCTTGGCCTATTATTTATACTAGCCCTATCAAGCACCGCAGTATACTCAATTTTATGATCAGGATGAGCATCAAACTCAAAATATGCACTAATTGGGGCCCTCCGCGCAGTTGCCCAAACAATTTCATATGAAGTAACACTAGGAATTATTTTATTAGCAGTTGTAATTATATCAGGCGGATTTTCCCTAAAAATTATGCTCATAACACAAGAACAAACATGACTATTTTACTCATCATGACCCCTTATAATAATATGATACGTCTCAACACTAGCAGAAACAAATCGCGCACCATTTGACCTTACAGAAGGAGAATCAGAACTCGTCTCTGGATTTAACGTCGAATATGCAGGAGGTCCTTTTGCCTTATTTTTCCTAGCAGAATATGCTAACATTTTAATAATAAATACACTATCATGCATCCTATTTTTAAGCCCCGGACAAA---TAACACAACCAGAAATATTTTCAATAAACCTAATATTAAAAATAACCCTGCTTACTATTGGGTTTTTATGGGTCCGTGCATCATATCCACGATTTCGATATGACCAACTCATACACCTTCTTTGAAAACAATTTCTTCCAATTACATTAGCACTTTGCCTATGACACACATCACTACCAATCTCAACATTTGGACTCCCACCACAACAATATGAGCCCCACAACAACAACCATCTTAGTCTCAAGCCTTGCTACTGGCACAATCATCACAGCCTCAAGCCACCATTGACTAATGGCTTGAATTGGACTAGAAATAAACACACTAGCCATTGTCCCAATAATCTCAAAACAACATCACCCACGAGCTACAGAAGCTGCAACAAAATATTTCTTGACACAGGCGGCCGCCTCCGCCACACTCCTGTTCGCAAGCACAACAAACGCCTGACAAACAGGAACCTGAGATATTACTAATATAACAAGCCTTACCGCAAACACACTCCTTACCATAGCCCTTGCAATAAAACTAGGCCTTGCCCCAATACATTTTTGACTTCCAGAAGTCCTACAAGGCTCCACCATTAAAACTGCCTTAATTATTACAACATGACAAAAACTTGCCCCAATCGCTCTAATCCTTATAGTGTCTAATAACCTATCCCCAACAACCCTTCTAACAATAGCCATAATCTCAGCCCTCTTAGGGGGTTGAGCCGGACTTAACCAAACCCAAACCCGAAAAATTATAGCATACTCATCAATTGCACATCTAGGCTGAATGGCCGCAATTACCACAATTATACCCACTATCCTTACACTTAACCTAATCTTATACTTATTAATAACAACCTCAATATTTTATACCCTTATTTTACTTAATTCAAAAAACATCAAAGATGTAGCAGCATCAGCAACAACCTCCCCAACAACTACCACCCTTGCCATATTAACCCTACTATCCCTAGGCGGACTTCCCCCCCTAACCGGCTTCCTACCAAAATGATTAATTCTTGAAGAATTAATTGTACAAAACCTAACCCCCACAGCAATAATTCTAGTACTATCAGCACTACTAAGCCTATTTTTTTATCTACGCTTAAGCTATTCGTCCACAATTACCCTCGCACCAAACACAACAACAACCAAACACAAATGACGATTTAAACCGGCCCCCAGCTCAACACTACTTACAATAACCTTACCAATATCATTATTAATACTCCCAATTACCCCAACAATGT------------------------------------------------------CACTATCCCCGCTAACTCCAAAACTCTATTATCCATTTATTATTCTTGCACTATGAGGCATTATTATAACTAGCTCAATTTGTTTACGCCAAACAGACCTCAAATCACTAATCGCCTACTCTTCAGTCAGTCATATGGGGCTTGTAGTAATAGCTTGCTTAATTCAAACACCATGAAGCTTCACAGGAGCTATTGTTTTAATAATTGCACATGGATTAACCTCATCCATATTATTTTGCCTAGCAAACACAAACTATGAACGAACTCATAGCCGAACCCTAATTTTAGCCCGAGGCCTCCAACTTATTTTTCCACTAATAACAACCTGATGACTTCTAGCAAACCTCACCAACATAGCACTTCCCCCCTCAATTAATTTTATAGGAGAATTATTTATCATTTTATCACTATTTAACTGATCCTTCCCAACAATTTTATTAACCGGACCGGGCACACTAATTACAGCCATATATTCACTACACATATTTTTAACAACACAACGAAACAAACTACCAACCCACACCCTTATACCAAACCCCACACATACACGAGAACACCTTTTAATAACCCTACATATTATACCCCTAATCTTACTTATCCTTAAACCAGCCCTAATCTCTGGCATCA-------------------------------------------------------------------------------------------------------------------------------------------------------------------------------------------------------------------------------------------------------------------------------------------------------------------------------------------------------------------------------------------------------------------------------------------------------------------------------------------------------------------------------------------------------------------------------------------------------------------------------------------------------------------------------------------------------------------------------------------------------------------------------------------------------------------------------------------------------------------------------------------------------------------------------------------------------------------------------------AAAG------------TGGACAAAGTCATTGAGAAAGAGATTGAGACAGTGTCTCTAAAGTCAAACACACCCTTTGAAACAGACACTGAGTTGAACAAAGGTATGCAGACAATAGATAAAAGTGCCTTATATATGAGACAAAGAGAGGTTGAAACACACCAGGCAAACCTGCAGCATCTCTGCCGCCTCTGTGGAGGCTCATTTAAAACTGACCCTTATAAGAGAAGCCACCCAGTTCATGGACCAGTAGATGATGAGACTCAGGCCCTTCTCAGAAAGAAAGAGAAAAAGGCAACATCTTGGCCAGATCTCCTTGCCAAAGTTTTTAAGACTGATGTGAAGGGAGACATTGACACTATACATCCTACAAAGTTTTGTCACCAGTGTTGGACTGTGGTTCAAAAGAAATTAAACAATTCCCCATGTGAAATGTTTTTTCCAAGGAAAAGTCTAGTAGAGTGGCATCCCCATTCCCCAAGCTGTGATGTTTGTGGTGCTTCCTTCCATGGAGTGAAGAGAAAGAAGAAAGTTCTTAATCCACAGCTGAACAAAAAATTGAGGATGGTGACTAGAAGTGCTAGAAAAAAAAGAGAAG-AAGGAATCCAA---AACAAGTCAACCAAAAGAGTTTAGTGAAAATGATTGCCAGCTGCAAGAAGATTCACCTCACTACCAAAATCCTTGCAGTAGACTATCCTGCAGACTTTGTAAAGTCAATTTCTTGCCAGATTTGTGAACACATCCTGGCTGATCCAGTAGAAACGACATGCAAACACTTATTCTGCAGAGTCTGCATTCTTAAATCCCTCAAAATAATGGGAAGCTATTGTCCAGCTTGTCGCTATCCTTGCTTTCCTACTGACCTGGTAGGCCCTGTGAAATCCTTCCTGAACATCTTGAACAGTTTACCTGTGAGATGTCCAGTGAAAGATTGTCAGGAAGAAGTCTGTTTGGGAAAATACTGTTACCACCTTTCCAGGCACAAAGAGGTAGAAGACAAAGAGGGCTATGTGTACATAAACAAAGGTGGCCGACCAAGACAACACCAGTTGCATGAAAGCTGCCCCAATGAAAGAAGTTAGCCTCAGAGGACAAGGCAGCTTGACTTATCCCGGTCTTCGGACACAGGGAAATTTGGAGAACCTAGGCGGGCCCAATGATGCCACAAGAGGATTGACATCTTTAGCAGACACTTTTGAACATGTCATAGAGGAGCTCCTGGATGAGCAGCAGGCCATCCAGCCCAGCAAGGAAAACAAGGATGCAGACTTGTACTCGTCTCGGGTTATGCTAAGCAGTCAAGTGCCTTTGGAGCCTCCACTGCTCTTTCTGCTTGAGGAGTATAAAAACTACTTGGATGCTGCAAACATGTCCATGAGGGTCCGACGCCACTCTGATCCTGCTCGTCGTGGAGAGCTGAGTGTGTGTGACAGTACTAGTGAGTGGGTAACAGCGGCCGAGAAAAAGACTGCGGTGGACATGTCAGGGGCAACGGTTACCGTCCTTGAAAAAGTACCAGTACCTAAAGGCCAATTGAAGCAATATTTTTATGAGACCAAATGCAACTCAAAGGGATATACGAAAGAGGGCTGCAGGGGCATAGACAAGAGGTACTGGAATTCCCAGTGCCGAACTACCCAGTCTTATGTGCGAGCTCTCACCATGGATAACAAAAAGAGAGTTGGATGGCGGTTTATAAGAATAGACACTTCCTGT-----------------------------------------------------------------------------------------------------------------------------------------------------------------------------------------------------------------------------------------------------------------------------------------------------------------------------------------------------------------------------------------------------------------------------------------------------------------------------------------------------------------------------------------------------------------------------------------------------------------------------------------------------------------------------------------------------------------------------------------------------------------------------------------------------------------------------------------------------------------------------------------------------------------------------------------------------------------------------------------------------------------------------------------------------------------------------------------------------------------------------------------------------------------------------------------------------------------------------------------------------------------------------------------------------------------------------------------------------------------------------------------------------------------------------------------------------------------------------------------------------------------------------------------------------------------------------------------------------------------------------------------------------------------------------------------------------------------------------------------------------------------------------------------------------------------------------------------------------------------------------------------------------------------------------------------------------------------------------------------------------------------------------------------------------------------------------------------------------------------------------------------------------------------------------------------------------------------------------------------------------------------------------------------------------------------------------------------------------------------------------------------------------------------------------------------------------------------------------------------------------------------------------------------------------------------------------------------------------------------------------------------------------------------------------------------------------------------------------------------------------------------------------------------------------------------------------------------------------------------------------------------------------------------------------------------------------------------------------------------------------------------------------------------------------------------------------------------------------------------------------------------------------------------------------------------------------------------------------------------------------------------------------------------------------------------------------------------------------------
	Sceloporus_grammicus                   ACCCCAGTGAATCATGCCCT-AAT-AAAGCACAAATGGAGCAGGTATCAGGCACAACCA-TTAGCCCAAAACACCAAGCTCTGCCACACCCACACGGGCCTTCAGCAGTGATAAACATTAAGCAATAAGCGA--CACACC-AAT------TTAAAGCTTGACTTAGTTATGA-TTAA--C-AGGGCCGGTAAACCTCGTGCCAGCCACCGCGGTTATACGAGGGGCCCAAAGCAGTAGAC-CATCGGCGTAAATAGTGGCTAGAATACT-GAACCGATACGTTAAAAAT-TAAACCATACCCTAACCGTAAAACACAGGCTAGATGAAACCAAGCA-TTTTTAAC--AACGGGTAGTTTGACCCACGAAAACTAAGAAACAAACTAGGATTAGATACCCTACTATGCTTAGTCGTTAAT-ATGATAT-TACAGCAC-TAAAATATCCGCCAGAAAATTACGAGCGAAAAGCTTAAAACTCAAAGGACTTGGCGGTGCTCCACC-TCGACTTAGAGGAGCCTGTCCTATAATCGATACTCCACGATAAACCTCACCAATCTTTGCC-TAA-TCAGCCTATATACCGCCGTCGTCAACCTACCTCATGAGAGAAGAGTAGTAAGTACAAGAGTT-TAA-TAACTAGAACGTCAGGTCAAGGTGTAGCTAATAGAGTGG-AAGAGATGGGCTACATTTTTTAATATAAAACAT-AACGGCACGGTATTATGAAACTTTTACCTAAAGGAGGATTTAACAGTAAAACTAACAAGAAAGTTAATTTTAAACACGC--------CCGCGGTATCCTAACCGTGCAAAGGTAGCGTAA-CACTTGTCCCTTAAATAGAGACCAGTATGAACGGCTAAATGAGGATAAATCTGTCTCCTTTAACAAA-TCAGTGAAACTGATCCGCCAGTACAAAAGCTGGCATACCCCCATAAGACGAGAAGACCCTGTGGAGCTTTAAATTTAAGCCAAACAACTAA--------AACA-CAAGTCTACCAT--GGTAATAAATTTTAAGTTGGGGCGACTTCGGAAAAAAACAAAACTTCCGAGC-ATAAGAC---TAAGTCTCACCAAGACACA-CAAGTCAAATCT-AAAA-TTGACCCAGTA-CCACTGATAACCGAACCAAGTTACCCCAGGGATAACAGCGCAATCTTCTTCAAGAGTCCCTATCGACAAGAAGGTTTACGACCTCGATGTTGGATCAGGACACCCAAATGGTGAAGCCGCT-TT-AAGGTT-ATGTCAACCATAATAAACCACATTATTAATCCACTACTTTATATTATTCCAATCCTAATCGCCGTAGCATTCCTCACCCTTCTAGAACGAAAAATTCTAGGGTATATACAACTACGAAAGGGTCCAAATATCGTAGGCCCATTCGGACTACTCCAACCAATTGCAGACGGAGTAAAATTATTTATTAAAGAGCCCATTCGCCCATCATCATCATCCCCAACCCTTTTTATTCTTACCCCTACAATAGCTCTATTTATCGCTATACTTATCTGAGCCCCAATCCCAATACCACATACACTGGCAGATATAAACCTAGGCCTACTATTTATATTAGCCATATCAAGCATCGCAGTCTACTCCATCTTATGATCTGGCTGAGCATCAAATTCAAAATATGCCCTAATTGGGGCCCTACGCGCAGTAGCACAAACAATCTCATATGAAGTAACTTTAGGGATTATCCTGTTATCAATTGTTATTCTCACTGGCGGCTTCTCACTAAAAACTTTACTTTCTGCACAAGAGGGCGCATGAGTACTCCTCACATCCTGACCCTTAATAATAATATGATATGTATCAACACTAGCAGAAACAAACCGCGCCCCATTTGACCTAACAGAAGGAGAATCAGAACTTGTCTCCGGGTTCAACGTAGAATATGCAGGCGGCCCATTCGCACTATTTTTCCTCGCAGAATACGCCAACATTATAATAATAAATACACTATCTTGCATCTTATTCTTAACCCCAACACTAA---CCCAACAACCAGAAATATTCCCAATCAACCTTATATTAAAAACAACCCTCCTTACAATTGGGTTTCTATGAGTACGAGCATCATATCCGCGATTCCGCTACGACCAACTCATGCATCTTATCTGAAAACAATTTCTACCAATAACACTTGCCATATGCTTATGACACACAGCCCTACCAATCTCAATATTTAGTCTACCCCCACAACAATATGAGCCCAACAACAACCACAATCATTATTTCAAGCCTGGCTACAGGAACAATCATTACAGCATCAAGCCACCACTGACTTATAGCCTGAGTTGGCCTAGAGATAAATACCCTCGCCATCATCCCTATTATTTCAAAACAGCACCACCCACGAGCAACTGAAGCTGCCACAAAATACTTCCTAACACAAGCAGCTGCCTCAGCAATAATCTTATTCTCAAGCACAATAAACGCATGACTTACGGGAACCTGAGATATTATAAATTCCTCCAACCCAACAGCAAACATACTCCTAATTATAGCTATCGCAATAAAACTTGGACTAGCCCCCATACACTTCTGACTACCAGAAGTACTACAAGGCTCCACACTAAAAACAGCCATAATCATTACAACCTGACAAAAACTAGCCCCAATAGCCTTAATATACATTACACTCAACAACCTATCATCTACAGTACTACTAATTATGGGGATAATTTCAGCAGTATTAGGCGGCTGAGCCGGACTAAACCAAACACAAACCCGAAAAATTATAGCCTACTCATCAATTGCCCACCTAGGATGAATAGCCACAATCACAACAATTTTACCAAATATTTTATTACTTAACCTCATAATTTACCTTCTAATAACCACATCTATATTTTATACTTTAACTCTATTAAACTCAAAAAATATTAAAGATATGGCAACCTCATGAACTACTTCCCCATCAATCGCTGCCATTACCATGTTAATTTTGCTTTCACTGGGGGGACTACCACCACTGACAGGCTTTATGCCAAAATGACTAATTATCGAAGAACTAACCACACAAAGCCTGACAGTAGCAGCAACAATTATAGCCCTATCCTCTCTACTTAGCCTTTTTTTCTACCTACGACTAACATACTCATCAACAATTACACTATCCCCCAACACCACCACAACAGTACATAAATGACGATTTAAGCAAACATCAAATACGCTACTACTCTCGATAACACTTCCCGCATCAATCTTAATATTACCAATAACCCCAACACTATTGGCTGCCATTCTTCTAAAGCTTGGAGGTTACGGTATTATACGAATTACTACGTCACTTATACCAATAACCCCAAAACTCTACTATCCCTTCATAATTTTAGCCCTCTGAGGGATCGTCATAACAAGTTCAATTTGCATACGACAAACAGACCTAAAATCACTCATTGCCTATTCATCTGTTAGCCACATAGGATTAGTAGTTGCAGCATGCCTAATCCAAACACCATGAAGCTTTACAGGGGCTATAATCCTAATAATTGCCCATGGCCTCACTTCATCAATACTATTTTGCCTAGCAAACACAAACTACGAACGAACCCACACCCGAACAATAGTACTTGCCCGCGGCTTCCAAATTATTTTTCCACTAATATCAACCTGGTGACTTTTAGCAAATTTAACCAACATAGCACTGCCCCCGTCAATTAATCTAATAGGGGAACTTCTCATCATTGTTTCATTATTCAACTGATCTAACCCAACTATTTTATTGACAGGACTGGGAACACTAATTACAGCAGCATACTCACTCCACATATTCATCACCACCCAACGAAATAAATTACCAACAAACATCAACATTTCAGACCCCACCCATACACGAGAGCACCTACTAATAACATTTCACCTAGCCCCACTAATACTTATTATTACAAAACCAGCCCTAATTTCAGGGCCAAAGGAGGTAGGTGCTAGTCATAGTGATGGTGAGATAGAACAGGAAGAGGAGGAACAAAAAGAGGAAGTGGAGGTTAAAGCAGAAGAGGGAGTAGAGGTTAAAGAGAATGATAGGCAGCAAGATAATC---AGGAGGAGGATATTGTGTTAGTAAAAGAAGACAGTGAAAACATTCTGCCAATAGATGGAGAGCAGGATGTTATGGAAACTA-T---GAGGCAGATCATGCAGAGCCAGTAGAAAATGAGAATAGCAAAGAAGTAA---TAGAAATGGAATGTAATCCTCAACCAGAACAGGAGGGGCCTGTTGCTGCCCTGGAGAAAGAGGAAGC-AGCAAGCCAGAAGTTGAAGC------AGAGGAGGAAGAAGAGAAGGAGCCTGAATCCACCCCAGTATTGGAGGCTGAGGCTCAGCCTCTTTCTGAGTCTGTGCTTCAGCCACCACCTCCACCACTATTGGAATCTACTCAAGATCAAGAGCCTCAGGTAGACAAAGAAGAATCTGTAGTGCCTGAAAAGCTGCTGGAAATTCAGGCAGACCAAGTCCAGGCAGTAACAGTAGAAAACAAGAACAAGGTTAGGAGCAGAAGCAGAGGTAGAGCAAGGAACAAAACCAGCAAGAGTCGAAGTCGGAGTACTAGCAGCAGTACTAGCAGTACTAGCTCTACAAGCAGCAGTAGTGGTAGCAGTTCTAGCAGTGGCAGCAGTAGTAGCCGGAGCAGTTCCAGCAGCAGCAGCAGCACTAGTGGAACTAGTAGTCGAGAAAGTAGCAGTAGTTCTAGTAGCAGTGAGAGCAGAAGTCGAAGCAGGGGGCGTGGGCACAATAGGGATAGAAAGCGCAGGAGGAGTTTGGATCGCAAGCGAAGAGATAATTCAGGAGTAGACAGGAGTCACAAGTCATCAAAAGGTAGCAGCAGAGATGCAAAAGGATCCAAGGATAAAAGAAAGTGGCAGCTATTCTGGATAAAGTCACTGAGAAAGAGATTGAGACAGTGGCTCTAATGTCACATCCACTCTTTGAAACAGACACCGAGTTGAACAAAGGTATGCAGCCAATAGATAAGAGTGCCTTTTCTGTCAGCCAAACAGAGGCAGAAACACATCAGGCAAATCTGCAGCATCTCTGCCGCCTCTGTGGAGGCTCATTTAAAACTGATCCTTATAAGAGAAGCCACCCAGTTCATGGACCAGTAGATGATGAGACTCAGGCCCTTCTCAGAAAGAAAGAGAAAAAGGCAACATCTTGGCCAGATCTTCTTGCCAAAGTTTTTAAGATTGATGTGAAGGGAGATATTGACACAATCCATCCTACAAAGTTTTGTCATCAATGTTGGACTGTGGTTCAAAAGAAATTAAACAATTCCCCATGTGAAATGTTTTTCTCAAGGAAAAGCCCAGTGGAGTGGAATCCCCATTCCTCAAGCTGTGATGTTTGTGGAGCCTCCTTACATGGAGTAAAGAGAAAGAAGCAAGTTCTTAATCCACAGCTGAGCAAAAAATTGAGAATGGTATCTG-ACATGCTAGAAAAATAAGACAAATAAGGAATCCAA---AACAAGTCAGTCAAAAGAGTTTAATGAAAATGATTGCCAGCTGCAAGAAAATTCATCTCAGTACCAAAATCCTTGCAGTAGACTATCCTGCAGACTTTGTAAAGTCAATTTCTTGCCAGATCTGTGAACACATCCTGGCTGACCCAGTAGAAACAACGTGCAAACACTTATTCTGCAGAGCCTGCATCCTTAAATATCTCAAAATAGTGGGAAGCTATTGTCCAGCTTGTCGCTATCCTTGCTTTCCTACTGATCTAGTAAGCCCTGTGAAATCGTTCCTGAACATCCTGAATAGTCTACCTGTGATATGTCCAGTAAAAGATTGTCAGGAAGAAATCTGTTTGGGAAAATACTGTCACCATCTTTCCAGACACAAAGAGGTGGAAGACAAAGAGGGCTATGTGCACATAAACAAAGGTGGCCGACCAAGACAAC--CAGTTGCATGAAAGCTGCCCCAATGAAAGAAGTTAGCCTCAGAGGACAAGGCAGCTTGGCTTATCCCAGTCTTCGGACACAGGGAAATTTGGAGGACCTAGGTGGGCCCAATGATGCCACAAGAGGATTGACATCTTTGGCAGACACTTTTGAACATGTCATAGAGGAACTCCTGGATGAGCAGCAGGCCATCCAGCCCAGCAAGGAAAACAAGGATGCAGACTTGTACTCGTCTCGGGTTATGCTAAGCAGTCAAGTGCCTTTGGAGCCTCCACTGCTCTTTCTGCTTGAGGAGTATAAAAACTACTTGGATGCTGCAAACATGTCCATGAGGGTCCGGCGCCACTCTGATCCTGCCCGCCGTGGAGAGCTGAGTGTGTGTGACAGTACTAGTGAGTGGGTAACAGCGGCCGAGAAAAAGACTGCGGTGGACATGTCAGGGGCAACGGTTACCGTCCTGGAAAAAGTACCAGTACCCAAAGGCCAACTGAAGCAATATTTTTATGAGACCAAATGCAACTCAAAGGGATATACGAAAGAGGGCTGCAGAGGCATAGACAAGAGGTACTGGAATTCCCAGTGCCGAACTACCCAGTCTTATGTGCGAGCTCTCACCATGGATAACAAAAAGAGAGTTGGATGGCGGTTTATAAGAATAGACACTTCCTGTGGCGACCATCTTCATGTTCAAGCTGTGGTTGAATGAGATGCTCCCCCCGACTTTGTGCACTACTTCAGCACTGCTCTACTTGTTTCAGGGCTTTTCCAGCAATCTGATGGGCTCCTTGGTCATTTCATACAACTTCTACAGCCTCAACAAGATGGAAACGGGACACAGGGCAAGCAAAAGGCCCGTGAGCATGATCTGGGCCGTTCTCACCATTTGGATGGTCAGTCTGCTGATCTGCATTTTGCCTCTCTGTGGCTGGGGCACTTATGGCTCAACTTCTTGGGGATGTTTTGCAGACTGCACCAGTTCTTACATCTTGTTTCTCTTCATCATCTACTCCTTGTGTTTCTTCCTCCTCCTTGTGCTCTCCATCCCACTCATTTATCAGCTCTTGTGCTCAGATGAGCAACTGCATCTTTATGATGATTATCATCAAATCACCCGAGGATATTTCTCGCCTGGGTCACCCCCAGTGGGTATCCACACCCTGCCCCTCTCTCCAGAGGATATGGAGAATAAAAGCCTGAAGCATTTTCAAAATGCTGGCCAGAACGCCGACCCCAGGATCCAGCAAGGTCCTGCGGATGACCGCTGTAGAGTGGACCGCTACGGCACACAAAACATACCATATCACAGCCGAAACTTCACTGTGGAATTT-------------------------------GGGTTTAACCTGCAGCTGGGCACCACTGGGACTAAGAAAAAACACTCTGGGTTGCCCCGCTGGAGCCGCCGAGAGATCTGCCTTCTCTCTGGACTAGTTTTTGCAGCTGGCCTCTGTGTCATCCTGGGCTGCATCTTGGTACTGAAATACCTGGCCCTGGAGCAGGACGCTTACTGCTTGGAGGGCTGCCAAGAACGGAAGGCCTTCACCAAAGCCTCCCGCTTCATCGCCACCAACATTGACCCCACCATTGACCCCTGCAAGGACTTCTACTCCTTTGCTTGTGGTGGCTGGCTCCGGCGGCACGCCATCCCTGAGGACAAGCTCATTTATGGGATCATTGCTGCTATTGGGGAGCAGAACGAGGAGAAGCTCCAGCGCTTGCTCTTGCAACCTGTCCGGAGACCCTACCTGGCCTCGGCTGAACGCAAGGTCAAGGAGTTCTTCCGTTCCTGTCTTGACATAACTGAAATTGACCGCCAGGGAGCCCAGCCCATGCTGGAGGTCATAGAGGACTGTGGTGGATGGGATATCTCTGCCAC---CCGGAGGCATGGGCGTTGGGATTTCAATGAGCTGCTC--------------------------------------------------GGAAACAGACAGTGACTCAGGGAGAGGAAGTTGTGAGAGTCCTTCTCTATTGGCGGAGAAG-GCAAAGATGCCAGAAATCCACCTGAACTGAAAGCACTAGATATCCA-GATGTGCAAAAGAACACTGCTATAAAAAGCACACCAGAAGCCTCAAGTATAGACTGTGAAGGGCAGCTCTCTTGGTTCAACAGTGGTGGACCACGGGTGTCCACATGGCCTGGGGCCCAGATGCCAAATTGTCAGACTCCTAATTGTTTCAACCAGGAGGCCCCAGGTGTGTGCAAAAGAACACTCAGTGCCATGAATGTAAACAGGTCACCTGTTCTGATAAGGAATGAAGAAATGGATCATCATTCCCAACATGCTAGAACCACTGAAACTATTAGCAAAGGAACACCAGCCAAATTGGAGGATGGGACAAATTTACCCTTAAATATTCACAGTGATCAAAGGGTATTGTGGTTATTTCCTCCAGAGAGATTGCCTTCTTCATCTACAAAGCCAATGGATTA----------------------------------------------------------------------------------------------------------------------------------------------------------ATGGTTTCTTCAGAACATCCAACTGACCTCAATGAAAACTACAATAAATCAATAGAAGATCCAGGGAAGAATGAAGTCTCTGAACATGCAGAGAAAAGGCTGGAGTGCAACTTGAGTTTTGAAATTAAAAAGGTACCTCTTCAAGAGGGGCCTAGGAGCTTTGATGGCAACACCCTTTTGAATCGGGGACATGCAATTAAAATTAAAACTGGTTCACCTTGTGCAGCAGATAAGACTGCTAAGCTGCAGGAGCTAGGCTCAGGAGATGCATCTACAGATACTTTAAAAAACTCTTGTATAGAATGCAATGTGCAGCCAATTAATAAATCTGCAACATTTTCA---GAAGGATGTCAGTGTGTAGTAGGTACTGATGCTCTGCAAAGACCAGATTGTTTGCCCCTTAAAGAAAAAGCTCATGCAACATGGTCGTTACAAGGAACTAACAACATACAGCCAGAACCAGTACCAGGGGATACATCTTCAGCTGTTCTATGTCATGGTGTTAAAAATCTGTTGATAGCACCGAATGAACAGTCTCAAACTGATCTCCCTTCCGTTGAATCAACCAATCATCACAGTAGCATGCTTTCAGTTAGAGCTCCACTTTGTTTTACAAATCCTCTACATTCTGATGATTCTGATACAGATGAAAAAAACCTGGATGGATC-----------ATGAGGATGATGGCCCAGAGTCTCCGGAATGTCAGTGTTAGTAATCCAGCTTCTGTAAATTTCCATGGAGGTTTATCCTTTGACCCATCCCTCTTCTCTCAAGCAATGCCAACATCTTGTGAATGTAGCCCTGAAGTCCAGACCTTCAAGGAGACCATTCAGCAGCTGGAAGGTCGCTTGGTGAGACAGGATCACCAAATCCGAGAACTCATTGCAAAGATGGAGACACAAAACTCTCAAATGGGGGATCTCAAACGTACTATCAGAAATCTAGAGGAGAAAATCACTGAAATGGAAGCACAGCAGTGTAATGGTATTTTCATATGGAAGATTGATCATTTCAGTGTTTATCTGAAAGCCCAAGAAGAAGAAAGACCTGTTGTGATACACAGCCCAGGTTTCTATACAGGGAAACCTGGCTACAAACTTTGTATGCGTTTGCACATCCAGCTGCCAAATACTCCAAGGTGTGCCAACTATATTTCCCTTTTTGTTCATATTATGCAAGGAGAATA------------------------------------------
	Holbrookia_lacerata                    --------------------------------------------------------------------------------------------------------------------------------------------------------------------------------------------------------------------------------------------------------------------------------------------------------------------------------------------------------------------------------------------------------------------------------------GACAT-CCCAATACACAAGATGTCCGCCAGAATATTACGAGCGAAAAGCTTAAAACTCAAAGGACTTGGCGGTGCCCCACACCCGACTTAGAGGAGCCTGTCCTATAATCGATATTCCACGATAAACCTCACCATTCATTGCC-AAA-TCAGCCTATATACCGCCGTCGTCAACTTACCCCATGAGGGTAAAACAGTAAGTATAACAGCT-AAC-TAGCTAAAAAGTCAGGTCAAGGTGTAGCTTATAGAATGG-AAGAGATGGGCTACATTTTTTAAAATAAAATA--AACGGCATGGAACCATGAAATTAGTTCCTAAAGGAGGATTTAACAGTAAAATTAACAAGAAAATTAATTT------------------------------------------------------------------------------------------------------------------------------------------------------------------------------------------------------------------------------------------------------------------------------------------------------------------------------------------------------------------------------------------------------------------------------------------------------------------------------------------------------------------------------------------------------------------------------------------------------------------------------------------------------------------------------------------------------------------------------------------------------------------------------------------------------------------------------------------------------------------------------------------------------------------------------------------------------------------------------------------------------------------------------------------------------------------------------------------------------------------------------------------------------------------------------------------------------------------------------------------------------------------------------------------------------------------------------------------------------------------------------------------------------------------------------------------------------------------------------------------------------------ATGAACCCAACAACAGTAACCATCCTAGTTTCAAGCCTGGCAACTGGAACAGTAATTACAGCCTCAAGCCACCACTGACTAATAGCCTGAGTGGGACTAGAAATAAACACACTAGCTATCATCCCAATGGTTTCAAAAAAACACCACCCCCGAGCTACAGAAGCCGCAACAAAATATTTTTTAACACAAGCAGCAGCCTCAGCTATACTATTATTTGCTAGCACAACAAATGCATGACAAACAGGAACCTGAGATATTACTAGCATAACAAACCCAACTGCAAATATACTCCTTACTATGGCTATTGCAATAAAACTCGGCCTCGCACCAATACACTTCTGACTGCCAGAAGTACTACAAGGATCAACTATGAAAACAGCTATAATTATTACAACTTGACAAAAACTTGCTCCAATAGCCCTTATCCTTACTGTGTCAAATAACCTATCAGCACCAACCCTACTAACTATAGGAATAATTTCTACCCTTATTGGAGGCTGAGCCGGACTAAACCAAACCCAAACTCGAAAAATTATAGCCTTCTCATCAATCGCGCACCTAGGATGAATAGCCGCAATTGCCCAAATTATACCAAAAATTCTAGTACTTAACCTAACATTATATTTACTAATAACACTATCAATATTTTATACCATAATTTTGTTAAACTCCAAAAACATCAAAGACATAGCAATCTCAACAACAGCCTCCTCAACAACCACTGCCACTGCAATACTTATTCTCTTATCACTAGGAGGTCTCCCGCCACTAACAGGATTTTTACCAAAATGACTCATTCTAGATGAACTAACCACGCAAAACCTGGCCACAGCAGCAACAGTTATAGCTTTATCAGCATTACTAAGTCTTTTCTTCTACCTACGACTAGGTTATTCAACTACAATCACACTAGCCCCAAGCACAACAATAGCAAAACATAAATGACGATTTAAACCAACAAACCGCACACTACTACTTTCATTAACACTACCAACATCACTACTAATGCTTCCTCTAACCCCAATATTAC----------------------------------------------------------------------------------------------------------------------------------------------------------------------------------------------------------------------------------------------------------------------------------------------------------------------------------------------------------------------------------------------------------------------------------------------------------------------------------------------------------------------------------------------------------------------------------------------------------------------------------------------------------------------------------------------------------------------------------------------------------------------------------------------------------------------------------------------------------------------------------------------------------------------------------------------------------------------------------------------------------------------------------------------------------------------------------------------------------------------------------------------------------------------------------------------------------------------------------------------------------------------------------------------------------------------------------------------------------------------------------------------------------------------------------------------------------------------------------------------------------------------------------------------------------------------------------------------------------------------------------------------------------------------------------------------------------------------------------------------------------------------------------------------------------------------------------------------------------------------------------------------------------------------------------------------------------------------------------------------------------------------------------------------------------------------------------------------------------------------------------------------------------------------------------------------------------------------------------------------------------------------------------------------------------------------------------------------------------------------------------------------------------------------------------------------------------------------------------------------------------------------------------------------------------------------------------------------------------------------------------------------------------------------------------------------------------------------------------------------------------------------------------------------------------------------------------------------------------------------------------------------------------------------------------------------------------------------------------------------------------------------------------------------------------------------------------------------------------------------------------------------------------------------------------------------------------------------------------------------------------------------------------------------------------------------------------------------------------------------------------------------------------------------------------------------------------------------------------------------------------------------------------------------------------------------------------------------------------------------------------------------------------------------------------------------------------------------------------------------------------------------------------------------------------------------------------------------------------------------------------------------------------------------------------------------------------------------------------------------------------------------------------------------------------------------------------------------------------------------------------------------------------------------------------------------------------------------------------------------------------------------------------------------------------------------------------------------------------------------------------------------------------------------------------------------------------------------------------------------------------------------------------------------------------------------------------------------------------------------------------------------------------------------------------------------------------------------------------------------------------------------------------------------------------------------------------------------------------------------------------------------------------------------------------------------------------------------------------------------------------------------------------------------------------------------------------------------------------------------------------------------------------------------------------------------------------------------------------------------------------------------------------------------------------------------------------------------------------------------------------------------------------------------------------------------------------------------------------------------------------------------------------------------------------------------------------------------------------------------------------------------------------------------------------------------------------------------------------------------------------------------------------------------------------------------------------------------------------------------------------------------------------------------------------------------------------------------------------------------------------------------------------------------------------------------------------------------------------------------------------------------------------------------------------------------------------------------------------------------------------------------------------------------------------------------------------------------------------------------------------------------------------------------------------------------------------------------------------------------------------------------------------------------------------------------------------------------------------------------------------------------------------------------------------------------------------------------------------------------------------------------------------------------------------------------------------------------
	Holbrookia_propinqua                   --------------------------------------------------------------------------------------------------------------------------------------------------------------------------------------------------------------------------------------------------------------------------------------------------------------------------------------------------------------------------------------------------------------------------------------GACAC-CCAAACACACAAGGTGTTCGCCAGAAAATTACGAGCGAAAAGCTTAAAACTCAAAGGACTTGGCGGTGCCCCACACCCGACTTAGAGGAGCCTGTCCTATAATCGATACTCCACGCTAAACCTCACCATTCATTGCC-TAA-ACAGCCTATATACCGCCGTCACCAACTTACCCCCTGAGGGTAAAACAGTAAGTATAACAGTT-TAT-TAACTAAAACGTCAGGTCAAGGTGTAGCTTATAGAATGG-AAGAGATGGGCTACATTTTTTATAATAAAACA--CACGGCATAGAACTGTGAAACCAGTTCTTAAAGGAGGATTTAATAGTAAAACTAACAAGAAAATTAGTTT------------------------------------------------------------------------------------------------------------------------------------------------------------------------------------------------------------------------------------------------------------------------------------------------------------------------------------------------------------------------------------------------------------------------------------------------------------------------------------------------------------------------------------------------------------------------------------------------------------------------------------------------------------------------------------------------------------------------------------------------------------------------------------------------------------------------------------------------------------------------------------------------------------------------------------------------------------------------------------------------------------------------------------------------------------------------------------------------------------------------------------------------------------------------------------------------------------------------------------------------------------------------------------------------------------------------------------------------------------------------------------------------------------------------------------------------------------------------------------------------------------ATGAACCCAATAACAATAACCATTCTAATTTCAAGCCTAGCTACAGGAACAATCATTACAGCCTCAAGCCACCACTGATTAATGGCCTGAGTAGGATTAGAAATAAATACATTAGCTATCATCCCCATGATCTCAAAAAAGCACCACCCACGTGCAACAGAAGCCGCAACAAAATACTTCTTAACTCAGGCAGCTGCCTCAGCTATATTATTATTTGCTAGCACCATTAATGCATGACAAACAGGAACCTGAGACATTACTAATTTAACAAACCAAACCGCAAACATCCTATTTACTATGGCCATTGCAATAAAACTAGGACTTGCACCAGTACACTTCTGACTGCCAGAAGTATTACAAGGATCAACCATAAAAACAGCCCTAATTATTACAACATGACAAAAACTTGCCCCAATAGCTTTAATCTTAACCCTATCAAACAACTTATCAACACCTACCCTTCTAACAATAGGAATACTTTCAGCTATTATAGGAGGCTGGGCCGGACTTAATCAAACCCAAACTCGAAAAATCATAGCCTACTCATCAATTGCCCACCTAGGATGAATAGCTGTAATTATTACAATTTTACCAAAAATCTTGGTACTTAACCTAGTGCTATATCTACTTATAACAACATCAATATTTTTTATCCTAATTTTATTAAACTCAAAAAACATTAAAGACATAGCAACTTCGTCAACAGCCTCCTCAACAACCACCGCCATCGCAATATTAACACTCCTATCACTAGGAGGACTACCACCCCTAACCGGATTCCTACCAAAATGACTTATTTTAAATGAACTAACCACACAAAACCTAGCCACAACAGCAACAGTAATAGCCCTATCAGCCCTACTTAGCCTATTCTTTTACCTCCGATTAGGCTACTCAACCACAATTACACTAGCCCCCAACACAACAATAGCAAAACATAAATGACGATTTAAACCAACCAACTTTACATTTTTACTTACACTAACACTACCACTATCACTATTTATACTACCACTTTCCCCAATAGTAT----------------------------------------------------------------------------------------------------------------------------------------------------------------------------------------------------------------------------------------------------------------------------------------------------------------------------------------------------------------------------------------------------------------------------------------------------------------------------------------------------------------------------------------------------------------------------------------------------------------------------------------------------------------------------------------------------------------------------------------------------------------------------------------------------------------------------------------------------------------------------------------------------------------------------------------------------------------------------------------------------------------------------------------------------------------------------------------------------------------------------------------------------------------------------------------------------------------------------------------------------------------------------------------------------------------------------------------------------------------------------------------------------------------------------------------------------------------------------------------------------------------------------------------------------------------------------------------------------------------------------------------------------------------------------------------------------------------------------------------------------------------------------------------------------------------------------------------------------------------------------------------------------------------------------------------------------------------------------------------------------------------------------------------------------------------------------------------------------------------------------------------------------------------------------------------------------------------------------------------------------------------------------------------------------------------------------------------------------------------------------------------------------------------------------------------------------------------------------------------------------------------------------------------------------------------------------------------------------------------------------------------------------------------------------------------------------------------------------------------------------------------------------------------------------------------------------------------------------------------------------------------------------------------------------------------------------------------------------------------------------------------------------------------------------------------------------------------------------------------------------------------------------------------------------------------------------------------------------------------------------------------------------------------------------------------------------------------------------------------------------------------------------------------------------------------------------------------------------------------------------------------------------------------------------------------------------------------------------------------------------------------------------------------------------------------------------------------------------------------------------------------------------------------------------------------------------------------------------------------------------------------------------------------------------------------------------------------------------------------------------------------------------------------------------------------------------------------------------------------------------------------------------------------------------------------------------------------------------------------------------------------------------------------------------------------------------------------------------------------------------------------------------------------------------------------------------------------------------------------------------------------------------------------------------------------------------------------------------------------------------------------------------------------------------------------------------------------------------------------------------------------------------------------------------------------------------------------------------------------------------------------------------------------------------------------------------------------------------------------------------------------------------------------------------------------------------------------------------------------------------------------------------------------------------------------------------------------------------------------------------------------------------------------------------------------------------------------------------------------------------------------------------------------------------------------------------------------------------------------------------------------------------------------------------------------------------------------------------------------------------------------------------------------------------------------------------------------------------------------------------------------------------------------------------------------------------------------------------------------------------------------------------------------------------------------------------------------------------------------------------------------------------------------------------------------------------------------------------------------------------------------------------------------------------------------------------------------------------------------------------------------------------------------------------------------------------------------------------------------------------------------------------------------------------------------------------------------------------------------------------------------------------------------------------------------------------------------------------------------------------------------------------------------------------------------------------------------------------------------------------------------------------------------------------------------------------------------------
	Sceloporus_gadsdeni                    ACACCAGTGAAATACGCCCT-AAC-ACAGTATAAATGGAGCAGGTATCAGGCACAACCG-CCAGCCAAAAACACCAAGCTTTGCCACACCCACACGGGCCCTCAGCAGTGATAAACATTAAGCAATAAGCGAA-CACACCAAAC-------TAAAGCTTGACTTAGTTATGA-TTAA--C-AGGGCCGGTAAACCTCGTGCCAGCCACCGCGGTTACACGGCGGGCCCAAAGCAGCAGAC-TCTCGGCGTAAATAGTGGCCAGAATAA--TTACCCCCACATTAAAAAC-TAAACCATACCCTAACCGTAAAACACAGGCTAAATGAAATCAAGCA-CTTTTAAT--AACAGGTAATTTGACCCACGAAAACTAAGAAACAAACTAGGATTAGATACCCTACTATGCTTAGCCGTTAAT-ATGATAT-TATAGTAC-TAAAATATCCGCCAGAAAACTACGAGCGAAAAGCTTAAAACTCAAAGGACTTGGCGGTGCTCCATA-CCGACTTAGAGGAGCCTGTCCTATAATCGATACCCCACGCTAAACCCCACCAATCTTTGCC-ATA-CCAGCCTATATACCGCCGTCGTCAACCCACCTCATGAGAGAAAAACAGTGAGTACAAAAGTT-CAA-TAACTAAAACGTCAGGTCAAGGTGTAGCTAATAGAATGG-AAGAGATGGGCTACATTTTTTAAAGTAAAACAT--ACGGCACGGTACTATGAAACGCTTACCCAAAGGAGGATTTAATAGTAAAACTAACAAGAAAGTTAATTTTAAACACGC-----------------------------------------------------------------------------------------------------------------------------------------------------------------------------------------------------------------------------------------------------------------------------------------------------------------------------------------------------------------------------------------------------------------------------------------------------------------------------------------ATGCCAACCATACTTAACTATATCCTAAACCCCATCCTTTACATCATTCCCATCCTAATCGCCGTGGCATTCCTAACCCTCATAGAACGAAAAATTCTAGGATACATACAACTACGAAAGGGCCCAAACATCGTAGGCCCATACGGCCTACTTCAACCAATCGCAGACGGGGTTAAACTATTTACTAAAGAACCCGTCCGCCCGTCATCATCATCCCCAACCCTATTTATTCTTACACCAACAATAGCCCTATTTATCGCTATACTAATCTGAGCCCCGATCCCAATACCTCAGGCACTTACAGATATAAACCTTGGCCTACTGTTTATACTCGCCATATCAAGCATTGCAGTCTATTCTATCCTATGATCCGGCTGAGCATCTAATTCAAAATACGCCCTAATCGGAGCCCTACGAGCAGTAGCACAAACCATTTCATACGAAGTTACTCTAGGAATTATCCTACTAT---------------------------------------------------------------------------------------------------------------------------------------------------------------------------------------------------------------------------------------------------------------------------------------------------------------------------------------------------------------------------------------------------------------------------------------------------------------------------------------------------------------------------------------------------------------------------------------------------------------------------------------------------------------------------------------------------------------------------------------------------------------------------------------------------------------------------------------------------------------------------------------------------------------------------------------------------------------------------------------------------------------------------------------------------------------------------------------------------------------------------------------------------------------------------------------------------------------------------------------------------------------------------------------------------------------------------------------------------------------------------------------------------------------------------------------------------------------------------------------------------------------------------------------------------------------------------------------------GCCGCCATCCTCCTAAAACTCGGAGGTTACGGAATTATACGAATCACAATAGCATTAACCCCAATTACCCCAAAACTCTACTACCCATTTATAATCCTTGCACTTTGAGGCATTGTTATAACAAGCTCAATCTGCATACGACAAACGGACCTAAAATCCCTCATTGCCTACTCATCAGTAAGCCACATGGGGCTAGTCATTGCAGCCTGCCTAATCCAGACACCATGGAGTTTCACAGGGGCCATAATCCTAATAATCGCACACGGTCTAACCTCATCAATACTATTCTGCCTAGCAAACACAAACTATGAACGAACCCACACCCGAACAATAATACTTGCCCGAGGCTTCCAAATAATTCTTCCCCTTATATCAACCTGATGACTCCTAGCAAATTTAACTAACATAGCTCTCCCCCCATCAATTAACCTGATAGGGGAGCTTCTAATCATTATTTCACTATTCAACTGATCTGCCCCAACAATCCTATTAACCGGACTAGGAACGCTAATTACAGCAATATACACACTTCACATATTTCTTATCACCCAACGAAATAAATTACCAACAAGCGTTAGCTTTTCTGACCCCACCCACACACGAGAGCACCTCCTAATAACACTTCACCTAGCCCCACTAATCCTTATTATTACAAAACCGGCCCTAATCTCAGGACTAA---------------------------------------------------------------------------------------------------------------------------------------------------------------------------------------------------------------------------------------------------------------------------------------------------------------------------------------------------------------------------------------------------------------------------------------------------------------------------------------------------------------------------------------------------------------------------------------------------------------------------------------------------------------------------------------------------------------------------------------------------------------------------------------------------------------------------------------------------------------------------------------------------------------------------------------------------------------------------------------------------------------------------------------------------------------------------------------------------------------------------------------------------------------------------------------------------------------------------------------------------------------------------------------------------------------------------------------------------------------------------------------------------------------------------------------------------------------------------------------------------------------------------------------------------------------------------------------------------------------------------------------------------------------------------------------------------------------------------------------------------------------------------------------------------------------------------------------------------------------------------------------------------------------------------------------------------------------------------------------------------------------------------------------------------------------------------------------------------------------------------------------------------------------------------------------------------------------------------------------------------------------------------------------------------------------------------------------------------------------------------------------------------------------------------------------------------------------------------------------------------------------------------------------------------------------------------------------------------------------------------------------------------------------------------------------------------------------------------------------------------------------------------------------------------------------------------------------------------------------------------------------------------------------------------------------------------------------------------------------------------------------------------------------------------------------------------------------------------------------------------------------------------------------------------------------------------------------------------------------------------------------------------------------------------------------------------------------------------------------------------------------------------------------------------------------------------------------------------------------------------CCTGCAGCTGGGCACCACTGGGACTAAGAAAAAACACTCTGGGTTGCCCCGCTGGAGCCGCCGAGAGATCTGCCTTCTCTCTGGACTAGTTTTTGCAGCTGGCCTCTGTGTCATCCTGGGCTGCATCCTGGTACTGAAATACTTGGCCCTGGAGCATGACGCTTACTGCTTGGAGGGCTGCCAAGAACGGAAGGCCTTCACCAAAGCCTCCCGCTTCATCGCCACCAACATTGACCCCACCATTGACCCCTGCAAGGACTTCTACTCCTTTGCTTGTGGTGGCTGGCTCCGGCGGCACGCCATCCCTGAGGACAAGCTCATTTATGGGATCATTGCTGCTATTGGGGAGCAGAACGAGGAGAAGCTCCAGCGCTTGCTCTTGCAACCTGTCCAGAGGCCCTACCTGGCCTCGGCTGAACGCAAGGTCAAGGAGTTCTTCCGTTCCTGTCTTGACATAGCTGAAATTGACCGCCAGGGAGCCCAGCCCATGCTGGAGGTCATAGAGGACTGTGGTGGGTGGGATATCTCTTCCAC---CAGGAGGCACGGGCGTTGGGATTTCAATGAGCTGCTC-----------------------------------------------------------------------------------------------------------------------------------------------------------------------------------------------------------------------------------------------------------------------------------------------------------------------------------------------------------------------------------------------------------------------------------------------------------------------------------------------------------------------------------------------------------------------------------------------------------------------------------------------------------------------------------------------------------------------------------------------------------------------------------------------------------------------------------------------------------------------------------------------------------------------------------------------------------------------------------------------------------------------------------------------------------------------------------------------------------------------------------------------------------------------------------------------------------------------------------------------------------------------------------------------------------------------------------------------------------------------------------------------------------------------------------------------------------------------AGAGTCTCCGGAATGTCAGTGTTAGTAATCCAGCTTCTGTAAATTTCCATGGAGGTTTATCCTTTGACCCATCCCTCTTCTCTCAAGCAATGCCAACATCTTGTGAATGTAGCCCTGAAGTCCAGACCTTCAAAGAGACCATTCAGCAGCTGGAAGGTCGCTTGGTGAGACAGGATCACCAAATCCGAGAACTCATTGCAAAGATGGAGACACAAAACTCTCAAATGGGGGATCTCAAACGTACTATCAGAAATCTAGAGGAGAAAATCACTGAAATGGAAGCACAGCAGTGTAATGGTATTTTCATATGGAAGATTGAGCATTTCAGTGTTTATCTGAAAGCCCAAGAAGAAGAAAAACCTGTTGTGATACACAGCCCAGGTTTCTATACAGGGAAACCTGGCTACAAACTTTGTATGCGTTTGCACATCCAGCTGCCAAATACTCCAAGATGTGCCAACTATATTTCCCTTTTTGTTCATATTATGCAAGGAGAATATGACAGTCATTTACCCTGGCCGTTCCAAGGTACCATACGCCT
	Sceloporus_megalepidurus               ACACCAGTGAAATATGCCCT-AAT-AAAGCAAAAACGGAGCAGGTATCAGGCACAAACT-CCAGCCCAAGACACCAAGCTTTGCCACACCCACACGGGCCCGCAGCAGTGATAAACATTAAGCTATAAGCGA--TACACCAGAC------CTAAAGCTTGACTTAGTTATGA-TTAA--T-GGGGCCGGTAAACCTCGTGCCAGCCACCGCGGTTATACGAGGGGCCCAAAGCAGCAGAC-TTTCGGCGTAAATAGTGGTTAGATTAT--TTACCAGCACATTAAAAAC-TAAACCTTATCCTAACCGTAAAACACAGGATAAATGAAGCCAAACATTTTTTAAC--GATAGGTACTTTGAACCACGAAAACTAAGAAACAAACTAGGATTAGATACCCTACTATGCTTAGTCGTTAAT-AAGATAT-CACAATAC-TAAGGTATCCGCCAGAAAACTACGAGCGAAAAGCTTAAAACTCAAAGGACTTGGCGGTGCTCCATA-CCGACTTAGAGGAGCCTGTCCTGTAATCGATACCCCACGTTAAACCTCACCAGTCTTTGCC-TAA-TCAGCCTATATACCGCCGTCGTCAACGTACCTCATGAGAGAAGAATAGTAAGTGTAAAAGTT-AAA-CAACTAAAACGTCAGGTCAAGGTGTAGCTAATAGATTGG-AAGAGATGGGCTACATTTTTTAAAATAAAGCAC--ACGGCACGGCATTATGAAACTTCTGCCTGAAGGTGGATTTAATAGTAAAACTAACAAGAAAATTAGTTTTAAATACGCTTTAACGGCCGCGGTATCCTAACCGTGCAAAGGTAGCGTAATCACTTGTCCTTTAAATAAGGACCAGTATGAACGGCTAAATGAGGATAAAACTGTCTCCTTTGACTAA-TCAGTGAAACTGATCAACCAGTACAAAAGCTGGAATACCCACATAAGACGAGAAGACCCTGTGGAGCTTTAAATTTATA-CCAAGCAACTAA-------GACACAAACTAGCCAAT--GGTCAAAAATTTTAAGTTGGGGCAACTTCGGAACAAAACCAAACTTCCGAGC-ATAAGAC---CATGTCTTACCAAGACCTA-CAAGTCAAAGCT-AAAA-TTGACCCAGTA-CTACTGACACTCGAACCAAGTTACCCCAGGGATAACAGCGCAATCTTCTTCAAGAGTCCCTATCGACAAGAAGGTTTACGACCTCGATGTTGGATCAGGACACCCAAATGGTGCAGCCGCTATTAAAGGTTCATGACCCCTGTAATTAACCACATCCTAAACCCACTCCTTTACATCATCCCAGTACTAATCGCCGTAGCATTCTTAACCCTTCTAGAACGAAAAGTCCTGGGATATATACAATTACGAAAAGGGCCAAACATTGTAGGCCCTTACGGCCTTCTTCAACCAATCGCAGATGGAGTAAAACTTTTCACTAAAGAACCCATTCGCCCGTCATCATCATCCCCAACCCTGTTTATCCTTACCCCAACAATAGCTCTATTAATCGCTATATTAATCTGAGCCCCCATCCCAATACCACAAGCCTTAACAGATATAAACCTAGGCCTGCTATTTATACTGGCCATATCAAGCATTGCAGTCTATTCTATCCTATGATCTGGCTGAGCATCAAATTCAAAATATGCCCTAATTGGCGCCCTACGTGCAGTAGCACAAACCATTTCATATGAAGTAACCATAGGAATTATTTTACTGTCCATTATTATCCTAACTGGGGGATTTTCACTAAAAACTTTACTTCCAGCACAAGAAAACACCTGAATACTTCTCACATGCTGACCATTAATAATAATATGATACGTATCAACACTAGCAGAAACAAACCGCGCCCCATTTGACCTAACAGAGGGAGAATCAGAACTGGTCTCCGGGTTTAACGTAGAATACGCAGGCGGCCCATTCGCACTATTTTTCCTTGCAGAATACGCTAACATTTTAATAATAAATACACTATCATGCATTTTATTTATAAGCCCAACACTTT---CTTCTCAACCAGAACTTTTCCCGATCAACCTTATACTAAAAACACTACTATTAACAATTGGATTTTTATGGGCACGAGCATCATACCCACGATTCCGTTACGACCAACTCATACATCTTACCTGAAAACAATTTTTACCCATGACACTTGCTATGTGCCTATGACACACAGCCTTTCCAATTTCAATATTTAGCCTACCTCCACAACAAT----------------------------------------------------------------------------------------------------------------------------------------------------------------------------------------------------------------------------------------------------------------------------------------------------------------------------------------------------------------------------------------------------------------------------------------------------------------------------------------------------------------------------------------------------------------------------------------------------------------------------------------------------------------------------------------------------------------------------------------------------------------------------------------------------------------------------------------------------------------------------------------------------------------------------------------------------------------------------------------------------------------------------------------------------------------------TAGCCGCCATTCTCCTAAAACTTGGCGGCTATGGCATTATACGAATAACAATGCTACTTACTCCAATAACCCCAAAACTCTACTACCCATTTATAATCCTTGCATTATGGGGCATTGTTATAACAAGCTCGATTTGCATGCGACAAACAGACCTAAAATCACTCATCGCCTACTCATCAGTAAGCCACATAGGACTAGTCATCGCAGCCTGCCTTATCCAAACACCATGAAGCTTTACAGGAGCCATAATCCTAATAATTGCACATGGCCTCACTTCATCAATACTATTCTGCCTAGCAAACACAAACTATGAACGAACCCACACTCGAACAATAATACTGGCCCGTGGCTTCCAAATTATTCTTCCACTTATATCAACATGGTGACTCCTGGCAAACTTAACCAACATAGCACTCCCCCCATCCATCAATTTAATAGGGGAACTTCTAATCATTGTATCACTATTTAACTGATCAAACCCAACAATTTTATTAACCGGCCTAGGAACGCTAATTACAGCAATATACTCACTCCACATGTTCATTACTACCCAACGAAACAAACTACCAACAAATATTAATCTCTCTGACCCTACCCACACACGAGAACACCTCTTAATAACACTACATCTAGCCCCACTAATTCTCATTATTGCAAAACCCGCCCTAATTTCAGGCTTAGAGGAGGTAGGTGCTAGTCATAGTGATGGCGAGATAGAACAGGAAGAGGAGGAACAAAAAGAGGAAGTGGAGGTTAAAGCAGAAGAGGGAGTAGAGGTTAAAGAGAATGATAGGCAGCAAGATAATC---AGGAGCAGGATATTGTGTTAGTAAAAGAAGACAGTGAAAACATTCTGCCAATAGATGGAGAGCAGGATGTTATGGAAACTAAT---GAGGCAGATCATGCAGAGCCAGTAGAAAATGAGAATAGCAAAGAAGTAA---TAGAAATGGAATGTAATCCACAACCAGAACAGGAGGGGCCTGTTGCTGCCCTGGAGAAAGAGGAAGCCAGCAAGCCAGAAGTTGAAGC------AGAGGAGGAAGAAGAGAAGGAGCCGGAATCCACCCCGGTATTGGAGGCTGAGGCTCAGCCTCTTTCTGAGTCTGTGCTTCAGCCACTACCTCCACCACTATTGGAATCTACTCAAGATCAAGAGCCTCAGGTAGACAAAGAAGAATCTGTAGTGCCTGAAAAGCTGCTGGAAATTCAGGCAGACCAAGTCCAGGCAGTAACAGTAGAAAACAAGAACAAGGTTAGGAGCAGAAGCAGAGGTAGAGCAAGGAACAAAACCAGCAAGAGTCGAAGTCGGAGTACTAGCAGCAGTACTAGCAGTACTAGCTCTACAAGCAGTAGTAGTGGCAGCAGTTCTAGCAGTGGCAGCAGTAGTAGCCGGAGCAGTTCCAGCAGCAGCAGCAGCACTAGTGGAACTAGTAGTCGAGAAAGTAGCAGTAGTTCTAGTAGCAGTGAGAGCAGAAGTCGAAGCAGGGGGCGTGGGCACAATAGGGATAGAAAGCGCAGGAGGAGTTTGGATCGCAAGCGAAGAGATAATTCAGGAGTAGACAGGAGTCACAAGTCATCAAAAGGTAGCAGCAGAGATGCAAAAGGATCCAAGGATAAAAG----------------------------------------------------------------------------------------------------------------------------------------------CAGAGACAGAAACACATCAGGCAAATCTGCAGCATCTCTGCCGCCTCTGTGGAGGCTCATTGAAAACTGATCCTTATAAGAGAAGCTACCCAGTTCATGGACCAGTAGATGATGAGACTCAGGCCCTTCTCAGAAAGAAAGAGAAAAAGGCAACATCTTGGCCAGACCTTCTTGCCAAAGTTTTTAAGATTGATGTGAAGGGAGATATTGACACAATCCATCCTACAAAGTTTTGTCATCAGTGTTGGACTGTGGTTCAAAAGAAATTAAACAATTCCCCATGTGAAATGTTTTTCTCAAGGAAAAGCCCAGTGGAGTGGACTCCCCATTCCTCAAGCTGTGATGTTTGTGGAGCCTCCTTACATGGAGTAAAGAGAAAGAAGCAAGTTCTTAATCCACAGCTGAGCAAAAAATTGAGAATGGTATCTGGACATGCTAGAAAAATAAGACAAATAAGGAATCCAA---AACAAGTCAGTCAAAAGAGTTTAATGAAAATGATTGCCAGCTGCAAGAAGATTCATCTCAGTACCAAAATCCTTGCAGTAGACTATCCTGCAGACTTTGTAAAGTCAATTTCTTGCCAGATCTGTGAACACATCCTGGCTGACCCAGTAGAAACAACGTGCAAACACTTATTCTGCAGAGCCTGCATCCTTAAATATCTCAAAATAGTGGGAAGCTATTGTCCAGCTTGTCGTTATCCTTGCTTTCCTACTGATCTAGTAAGCCCTGTGAAATCGTTCCTGAACATCCTGAATAGTCTACCTGTGATATGTCCAGTAAAAGATTGTCAGGAAGAAATCTGTTTGGGAAAATACTGTCACCATCTTTCCAGACACAAAGAGGTGGAAGACAAAGAGGGCTATGTGTACATAAACAAAGGTGGCCGACCAAGACAAC--CAGTTGCATGAAAGCTGCCCCAATGAAAGAAGTTAGCCTCAGAGGACAAGGCAGCTTGGCTTATCCCAGTCTTCGGACACAGGGAAATTTGGAGGACCTAGGTGGGCCCAATGATGCCACAAGAGGATTGACATCTTTGGCAGACACTTTTGAACATGTCATAGAGGAACTCCTGGATGAGCAGCAGGCCATCCAGCCCAGCAAGGAAAACAAGGATGCAGACTTGTACTCGTCTCGGGTTATGCTAAGCAGTCAAGTGCCTTTGGAGCCTCCACTGCTCTTTCTGCTTGAGGAGTATAAAAACTACTTGGATGCTGCAAACATGTCCATGAGGGTCCGGCGCCACTCTGATCCTGCTCGCCGTGGAGAGCTGAGTGTGTGTGACAGTACTAGTGAGTGGGTAACAGCGGCCGAGAAAAAGACTGCGGTGGACATGTCAGGGGCAACGGTTACCGTCCTGGAAAAAGTACCAGTACCCAAAGGCCAACTGAAGCAATATTTTTATGAGACCAAATGCAACTCAAAGGGATATACGAAAGAGGGCTGCAGAGGCATAGACAAGAGGTACTGGAATTCCCAGTGCCGAACTACCCAGTCTTATGTGCGAGCTCTCACCATGGATAACAAAAAGAGAGTTGGATGGCGGTTTATAAGAATAGACACTTCCTGTGGCGACCATCTTCATGTTCAAGCTGTGGTTGAACGAGATGCTCCCCCCGACTTTGTGCACTACTTCAGCACTGCTCTACTTGTTTCAGGGCTTTTCCAGCAATCTGATGGGCTCCTTGGTCATTTCATACAACTTCTACAGCCTCAACAAGATGGAAAC-GGACACAGGGCAACCAAAAGGCCCGTGAGCATGATCTGGGCCGTTCTCACCATTTGGATGGTCAGTTTGCTGATCTGCATTTTGCCTCTCTGTGGCTGGGGCACTTATGGCTCGACCTCTTGGGGATGTTTTGCAGACTGCACCAGTTCTTACATCTTGTTTCTCTTCATCATCTACTCCTTGTGTTTCTTCCTCCTCCTTGTGCTCTCCATCCCGCTCATTTATCAGCTCTTGTGCTCAGATGAGCAACTGCATCTTTATGATGATTATCATCAAATCACCCGAGGATATTTCTCGCCTGGGTCACCCCCAGTGGGTATCCACACCCTGCCCCTCTCTCCAGAGGATATGGAGAATAAAAGCCTGAAGCATTTTCAAAATGCTGGCCAGAACGCCGACCCCAGGATCCAGCAAGGTCCTGCGGATGACCGCTGTAGAGTGGACCGCTACGGCACACAAAACATACCATATCACAGCCGAAACTTCACTGTGGAATTT--AGTACGGCAGCAGTGGCACTTTGCCCAATGGGTTTAACCTGCAGCTGGGCACCACTGGGACTAAGAAAAAACACTCTGGGTTACCCCGCTGGAGCCGCCGAGAGATCTGCCTTCTCTCTGGACTAGTTTTTGCAGCCGGCCTCTGTGTCATCCTGGGCTGCATCCTGGTACTGAAATACCTGGCCCTGGAGCAGGACGCTTACTGCTTGGAGGGCTGCCAAGAACGGAAGGCCTTCACCAAAGCCTCCCGCTTCATCGCCACCAACATTGACCCCACCATTGACCCCTGCAAGGACTTCTACTCCTTTGCTTGTGGTGGCTGGCTCCGGCGGCACGCCATCCCTGAGGACAAGCTCATTTATGGGATCATTGCTGCTATTGGGGAGCAGAATGAGGAGAAGCTCCAGCGCTTGCTCTTGCAACCTGTCCGGAGGCCCTACCTGGCCTCAGCTGAACGCAAGGTCAAGGAGTTCTTCCGTTCCTGTCTTGACATAGCTGAAATTGACCGCCAGGGAGCCCAGCCCATGCTGGAGGTCATAGAGGACTGTGGTGGATGGGATATCTCTGCCAC---CGGGAGGCACGGGCGTTGGGATTTCAATGAGCTGCTCCAGCAACTGATGCCAAATCATGAAAAGAATCATCCCGATTTGACACACCAGGAAACAGACAGTGACTCAGGGAGAGGAAGTTGTGAGAGTCCTTCTCTATTGGCGGAGAAGCGCAAAGATGCCAGAAATCCACCTGAACTGAAA-CACTAGATATCCAGGATGTGCAAAAGGACACTGCTATAAAAAGCACACCAGAAGCCTCAAGTATAGACTGTGAAGGGCAGCTCTCTTGGTTCAACAGTGGTGGACCAC-GGTGTCCACATGGCCTGGGGCCCAGATGCCAAACTGTCAGACTCCTAATTGTTTCAACCAGGAGGCCCCAGGTGTGTGCAAAAGAACACTCAGTGCCATGAATGTAAACAGGTCACCTGTTCTGATAAGGAATGAAGAAATGGATCATCATTCCC-ACATGC-AGAACCACTGAAACTATTAGCAAAGGAACACCAG-CAAATTGGAGGATGGGACAAATTTACCCTTAAATATTCACAGTGATCAAAGGGTATTGTGGTTATTTCCTCCCGAGAGATTGCCTTCTTCATCT-CAAAGCCAATGGATTA---------------------------------------------------------------------------------------------------------------------------------------------------------CATGGTTTCTTCAGAACATCCAACTGACCTCAATGAAAACTACAACAAATCAATAGAAGATCCAGGGAAGAATGAAGTCTCCGAACATGCAGAGAAAAAGCTGGAGTGCAACTTGAGTTTTGAAATTAAAAAGGTACCTCTTCAAGAGGGGCCTAGGAGCTTTGATGGCAACACCCTTTTGAATCGGGGAGATGCAATTAAAATTAAAACTGCTTCACCTTGTGCAGCAGATAAGACTGCTAAGCTGCAGGAGCTAGGCTCAGGAGATGCATCTACAGATACCTTAAAAAACTCTTGTATAGAATGCAGTGTGCAGCCAATTCATAAATCTGCAACATTTTCA---GAAGGATGTCAGTGTGTAGTAGGTACTGATGCTCTGCAAAGACCAGATTGTTTGCCCCTTAAAGAAAAAGCGCATGCAACATGGTCGTTACAAGGAACTAACAGCATACAGCCAGAACCAGTACCAGGGGATACATCTTCAGCTGTTCTGTGTCTTGGTGTTAAAAATCTGTTGATAGCACCGAATGAACAGTCTCAAACTGATCTCCCTTCCGTTGAATCAACCAATCATCACAGTAGCATGCTTTCAGTTAGAGCTCCACTTTGTTTTACAAATCCTCTACATTCTGATGATTCTGACACAGATGAAAAAAACCTGGATGGATCTGTGACACAGAATGAGGATGATGGCCCAGAGTCTCCGGAATGTCAGTGTTAGTAATCCAGCTTCTGTAAATTTCCATGGAGGTTTATCCTTTGACCCATCCCTCTTCTCTCAAGCAATGCCAACATCTTGTGAATGTAGCCCTGAAGTCCAGACCTTCAAGGAGACCATTCAGCAGCTGGAAGGTCGCTTGGTGAGACAGGATCACCAAATCCGAGAACTCATTGCAAAGATGGAGACACAAAACTCTCAAATGGGGGATCTCAAACGTACTATCAGAAATCTAGAGGAGAAAATCACTGAAATGGAAGCACAGCAGT-TAATGGTATTTTCATATGGAAGATTGAGCATTTCAGTGTTTATCTGAAAGCCCAAGAAGAAGAAAGACCTGTTGTGATACACAGCCCAGGTTTCTATACAGGGAAACCTGGCTACAAACTTTGTATGCGTTTGCACATCCAGCTGCCGAATACTCCAAGGTGTGCCAAC--------------------------------------------------------------------------------
	Holbrookia_maculata                    ACACCAGTGAAA-ATGCCCT-AAC-AGCA--TAAATGGAGCAGGTATCAGGCACGAAAGTTCAGCCCAAGACACCAAGCCATGCCACACCCACACGGGCCCTCAGCAGTGATAAACATTAAGCAATAAGCGAA-CACAC----------CCCCAAGCTTGACTTAGTTATGA-TTAAA-C-AGGGCCGGTAAACCTCGTGCCAGCCACCGCGGTTATACGAAGGGCCCAAAGCAGCAGAT-CCTCGGCGTAAATCGTGATTAGAGCCC---TACCAAAAAACTAAAAGC-TAAACAACAGCCTAACCGTAAAACACAGGCTAAATGAAACCACTAC-GCTTTTAA-TAAAAGGCAGTTTGAACCACGAAAATTAAGAAACAAACTAGGATTAGATACCCTACTATGCTTAATCGTTAAT-ATGACAC-CTCAATACACAAGATGTCCGCCAGAAAATTACGAGCGAAAAGCTTAAAACTCAAAGGACTTGGCGGTGCCCCACACCCGACTTAGAGGAGCCTGTCCTATAATCGATACTCCACGCTAAACCTCACCATTCATTGCC-TAG-ACAGCCTATATACCGCCGTCGCCAACTTACCCTCTGAAGGTAAAACAGTAAGTACAATAGTC-TAT-TAACTAAAACGTCAGGTCAAGGTGTAGCTTATAGAATGG-AAGAGATGGGCTACATTTTTTATAACAAAACA--TACGGCATGGAACTGTGAAACCAGTTCTTAAAGGAGGATTTAATAGTAAAACTAATAAGAAAATTAATTTTAAACACGC-----------------------------------------------------------------------------------------------------------------------------------------------------------------------------------------------------------------------------------------------------------------------------------------------------------------------------------------------------------------------------------------------------------------------------------------------------------------------------------------ATGACACAAATTATAAACCACATAATTAACCCCCTACTATATATTATCCCAATTTTAATTGCCGTTGCATTCCTTACTCTTCTAGAACGAAAAGTACTAGGCTATATACAACTACGAAAAGGTCCAAACATTGTAGGACCATACGGACTTTTACAACCAATTACAGACGGAGTAAAACTATTTATTAAAGAGCCTGTGCGCCCATCATCATCCTCCCCAACACTATTTATTATTACCCCTACATTAGCCCTATTTATTGCAATATTAATTTGAGCCCCAATACCAATACCCGATTCACTAACAGACATAAACTTAGGACTACTATTCATGCTAGCCCTATCAAGTACCGCAGTTTACTCTATCTTATGATCAGGCTGAGCATCCAACTCAAAATACGCCCTAATTGGAGCCTTGCGTGCAGTCGCCCAAACAATCTCCTACGAAGTAACACTAGGAATTATTTTACTATCAGTAGTTATCTTAACAGGCGGATTTTTACTAAAAACAATACTTTCAGCACAAGAACAAACATGAATACTATTTTCATCCTGACCCCTAATAATAATATGATATGTATCAACACTAGCAGAAACAAACCGCGCCCCATTTGACCTCACAGAGGGAGAATCAGAACTTGTATCTGGATTTAACGTAGAATACGCAGGAGGCCCATTTGCATTATTTTTTTTAGCAGAATACGCCAATATTATAATAATAAACACACTATCCTGTATTTTATTTCTCTGCCCCGGACAAA---CAACACAACCAGAAATATTTTCAACAAACTTAATATTAAAAACTACCCTACTAACAATTGGATTTTTATGAATTCGAGCATCATACCCTCGATTCCGCTATGACCAACTTATACACCTACTCTGAAAGCAATTCCTCCCAATTACACTAGCCCTTTGCTTATGACACACATCTTTACCAATTTCAACATTTAGTTTACCACCACAACAATATGAACCCAATAACAACAACTATTCTAACTTCAAGCCTAGCTACCGGAACAATCATTACAGCCTCAAGTTACCACTGACTAATGGCCTGAGTAGGATTAGAAATAAATACATTAGCCATCATCCCAATAATCTCAAAAAAACATCACCCACGAGCCACAGAAGCTGCAACAAAATATTTTTTAACCCAAGCAGCTGCCTCAGCCATATTACTATTTGCCAGCACCACAAATGCATGACAAACAGGAACTTGAGACATTACCAATATAACAAACCAAACCGCAAATATACTTCTCACTATAGCCCTTGCAATAAAACTAGGACTTGCACCAGTACACTTCTGACTGCCAGAAGTATTACAAGGATCAACCATAAAAACAGCCCTAATTATTACAACATGACAAAAACTTGCTCCAATAGCCTTAATCCTAATTTTATCAAACAACCTATCAACACCCGCCCTTTTAACAATAGGAATATTTTCAGCCCTTCTAGGAGGCTGAGCCGGACTTAACCAAACTCAAACTCGAAAAATCATAGCTTACTCATCAATCGCCCACCTAGGATGAATGGCTGTAATTACTACAATTATGCCAAAAATCTTAATACTCAACCTAGCATTGTACTTACTTATAACAATATCAATATTCTTTATTCTAATTTTATTAGACTCTAAAAACATTAAAGACATAGCAACCTCATCAACAGCTTCCCAAACAATCACTGCCACCGCAATACTAACACTTTTATCACTAGGAGGACTACCACCCCTAACTGGATTCTTACCAAAATGACTTATCCTAGATGAATTAACCACACAAAGCCTAGCCACAACAGCAACAGTAATGGCCCTATCAGCACTACTAAGCCTATTTTTTTACCTACGACTAGGCTACTCAACCACAATTACACTAGCCCCTAACACAACAATAACAAAACATAAATGACGATTTAAACCAACCGACTACACACTTCTACTTACACTAACACTACCAGCATCACTACTTATACTTCCACTTTCCCCAATAATAT--------------TTAAAAATAGGAGGGTATGGAATTATCCGAGTTACTATGATCCTAACACCACTAACACCAAAACTATATTACCCCTTCATAATTCTAGCCCTCTGAGGCATTGTAATAACCAGCTCCATTTGCATACGTCAAACAGACCTAAAATCCCTAATTGCCTACTCATCAGTAAGCCACATAGGCCTCGTAATTGCATCTTGTTTAATTCAAACACCATGAAGCTTTACAGGCGCTATAATTTTAATAATCGCACATGGACTAACTTCATCCATACTATTCTGTTTAGCAAATACAAACTATGAACGAACCCACAGCCGAACAATAATTTTAGCACGAGGCCTACAACTAATTCTTCCAATCATAGCAACTTGATGACTTCTAGCAAACTTAACCAATATAGCACTCCCACCATCAATTAACCTAATAGGCGAACTATTAATTA-TATTTCCCTATTCAACTGATCCCCCCCAACAATTGTAATAACCGGACTAGGCACCCTAATTACCGCCATATACTCCCTACATATATTCTTAACCACTCAACGAAACAAGTTACCCACTCACATCTATCTACTAGACCCAACACACACACGAGAGCACCTACTAATATTTTTACATAT-GCACCCCTCATTTTA-TTATTATAAAACCAACACTAATCTCAGGAATTA-------------------------------------------------------------------------------------------------------------------------------------------------------------------------------------------------------------------------------------------------------------------------------------------------------------------------------------------------------------------------------------------------------------------------------------------------------------------------------------------------------------------------------------------------------------------------------------------------------------------------------------------------------------------------------------------------------------------------------------------------------------------------------------------------------------------------------------------------------------------------------------------------------------------------------------------------------------------------------------AAAATGGCAGCTACTCTGGACAAAGTCATTGAGAAAGAGATTGAGACAGTGTCGCTAATGTCAAACACACCCTTTGAAACAGACACTGGAATGAACAAAGATATGCAGGCAATAGATAAAAGTGTCTTATTTATGAGCCAAAGAGAGGTTGAAACACACCAGGCAAACCTGCAGCATCTCTGCCGCCTCTGTGGAGGTTCATTTAAAACTGACCCTTATAAGAGAAGCCACCCAGTTCATGGACCAGTAGATGATGAGATTCAGGCCCTTCTCAGAAAGAAAGAGAAAAAGGCAACATCTTGGCCAGATCTCCTTGCCAAAGTTTTTAAGACTGATGTGAAGGGAGACATTGACACAATCCATCCTACAAAGTTTTGTCACCAGTGTTGGACTGTGGTTCAAAAGAAATTAAACAATTCCCCATGTGAAATGTTTTTGCCAAGGAAAAGTCCAGTAGAGTGGCATCCCCATTCCC-AAGCTGTGATGTTTGTGATGCTTCCTTTCATGGAGTGAAGAGAAAGAAGAAAGTTCTTAATCTAGAGATGAACAAAAAATTGAGGATGGTGTCTAGAGGTGCTAGGAAAAAAAGACAAATAAGGAATCCAA---AACAAGTCAACCAAAAGAATTTAGTGAAAATGATTGCCAGCTGCAAGAAGATTCATCTCACTACCAAAATCCTTGCAGTAGACTATCCTGCAGACTTTGTAAAGTCAATTTCTTGCCAGATTTGTGAACACATCCTGGCTGACCCAGTAGAAACAACATGCAAACACTTATTCTGCAGAG-CTGCATCCTTAAATGCCTCAAAATAATGGGAAGCTATTGTCCAGCTTGTCGTTATCCTTGCTTTCCTACTGACCTGGTAAGCCCTGTTAAATCCTTCCTGAACATCCTGAACAGTCTACCTATGAGATGTCCAGTGAAAGATTGTCTGGAAGAAGTCTGTTTGGGAAAATACTATCACCATCTTTCCAGGCACAAAGAGGTAGAAG-CAAAGAGGGCTATGTGTACATAAACAAAGGTGGCCGACCAAGACAACACCAGTTCCATGAAAGCTGCCCCAATGAAAGAAGTTAGCCTCAGGGGACAAGGCAGCTTGGCTTATCCCGGTCTTCGGACACAGGGAAATTTGGAGAACCTAGGTGGGCCCAATGATGCCACAAGAGGATTGACATCTTTAGCAGACACTTTTGAACATGTCATAGAGGAGCTCCTGGATGAGCAGCAGGCCATCCAGCCCAGCAAGGAAAATAAGGATGCAGACTTGTACTCATCTCGGGTTATGCTAAGCAGTCAAGTGCCTTTGGAGCCTCCACTGCTCTTTCTGCTTGAGGAGTATAAAAACTACTTGGATGCTGCAAACATGTCCATGAGGGTCCGACGCCACTCTGATCCTGCTCGTCGTGGAGAGCTGAGTGTATGTGACAGTACTAGTGAGTGGGTAACAGCGGCCGAGAAAAAGACTGCGGTGGACATGTCAGGGGCAACGGTTACCGTCCTGGAAAAAGTACCAGTACCTAAAGGCCAACTGAAGCAATATTTTTATGAGACCAAATGCAACTCAAAGGGATATACGAAAGAGGGATGCAGGGGCATAGACAAGAGGTACTGGAATTCCCAGTGCCGAACTACCCAGTCTTATGTGCGAGCTCTCACCATGGATAACAAAAAGAGAGTTGGATGGCGGTTTATAAGAATAGACACTTCCTGT----------------------------------------------------------------------------------------------------------------------------------------------------------------------------------------------------------------------------------------------------------------------------------------------------------------------------------------------------------------------------------------------------------------------------------------------------------------------------------------------------------------------------------------------------------------------------------------------------------------------------------------------------------------------------------CAAGTACGGCAGCAGTGGTACTTTGCCCAATGGGTTCAATCTCCAGCTGGGCACCACCGGGACTAAGAAGAAGCACTCTGGGTTGCCCCGCTGGAGCCGCCGAGAGATCTGCCTCCTCTCCGGACTAGTTTTTGCAGCTGGCCTCTGTGTCATCTTAGGCTGCATCCTGGTACTGAAATACCTGGCCCTGGAGCAGGATGCTTACTGCTTGGAGGGCTGCCAAGAACGGAAGGCCTTTACCAAAGCCTCCCGCTTCATTGCCACCAACATTGACCCCACCATTGACCCCTGCAAGGACTTCTACTCCTTCGCTTGTGGTGGCTGGCTCCGGCGGCATGCCATCCCTGAGGACAAGCTGATCTATGGGATCATTGCTGCCATTGGGGAGCAGAATGAAGAAAAGCTCCACCGCTTGCTCTTGCAACCTGTCCGGAGGTCCTACCTGGCCTCAGCTGAGCGCAAGGTCAAAGAGTTCTTCCGTTCCTGTCTCGACATGGCCGAAATTGATCGGCGGGGGGCCCAGCCCATGCTGGAGGTCATAGAGGACTGTGGTGGATGGGACATGGCAGCCAC---CGGCAGGCACGGGCGTTGGGATTTCAATGAGCTGCTC---------ATGCCAAATCATGAAAAGAATCATCCTGATTTGACACACCAGGAAACAGACAGTGACTCAGGGAGAGGAAGTTGTGAGAGTCCTTCTCTATTGGCAGAGAAGCGCAAAGATGCTAGAAATCCACCTGAACTGAAAACACTAGATACCCAGGATGTGCAAAAGAACACTGGTATAAAAAGCACACCAGAAGCCTCAAGCATAGACTGTGAAGGACGGCTCCCCTGGTTCAACAGTGGTGGACCACGAGCATCCACATGGCCTGGGGCTCAGCTGCCAAATTGTCAGACTCCAAATTGTTTCAGTCAGGAGACGCCAGGTGTGTGCAACAGAACACTCAGTGCCAAGAATGTAAACAGCTCACCTGTT-TGATGAGCAGTGAAGAAACAAATCACCGTTCCCAACATCCTAGAACCACTGAAACTATTAGCAAGGGAACACCAGCCAAATTGGAGGATGGGACAAATTTACCCTTAAATGTTCACAGTGATCAAAGGATATTGAGGTTATTTCCTTCTGAGAGATTGCCTTCTT-ATCTACAAA------------------------------------------------------------------------------------------------------------------------------------------------------------------------------TTCAGAACATCCAACTGACCTCAATGAAAACTACAATAAATCAACAGAACATCCAGGGAAGAATGAAGTCTCTGAATATGCAGAGAAAAAGCTGGAGCGCAACTTGAGTTTTGAAATTAAAAAGGTACCTCTTCAAGAGGGGCCTAGGAGCTTTGATGGCAACACCCTCTTGAATCGGGGACATGCAATTAAAATTAAAACTGGTTCATCTTGTGCAGTAGATAAGACTGCTAAGCTGCAGGAGCTAGGCTCAGGAGACGCATCTACAGATAACTTAAAAAACTCTTGTATAGAATGCAATGTGCAGCCACTTACTAAATCTGCAACGTTCTCATCAGAAGGATGTCAGTGTGTAGTAGGTTCTGATGCTCTGCAAAGACCGGACTGTTTGCCCCTTAAAGAAAAAGCGCACGCAACATGGTCGTTACAAGGAGCCAACAACTTACAGTCCGAGCCAGTACCAGGGGATACATCTTCAGCTGTTCT-TGTCATGGGGTTAAAAATCTGTTGATAGTACCAAACACACAGTCTCAAATGGATCTCCCTTCCGTTGAATCAACCAATCATCACAGTGGCATGCTTTCAGTTAGAGCTCCACTTTGTTTTACAAATCCTCTGCATTCTGATGATTCTGATACCGATGAAAAAAACTTGGATGGGTCTGG--------ATGAGGATGATGGCTCAGACTCTCCGGAATGTCAGTGTTACTAATCCAGCTTCTGTAAATTTCCATGGAGGTTTATCCTTTGACCCATCTCTCTTTTCTCAAGCCATGCCACCATCATGTGAATGTGGCCCTGAAGTCCAGAACTTCAAGGAGACCATTCAGCAGCTGGAAGGTCGCTTGGTGAGACAGGATCACCAAATTCGAGAACTCATTGCAAAGATGGAGACACAAAACTCTCAGATGGGGGATCTCAAACGTACTATCAGGAATCTAGAGGAGAAAATCACTGAAATGGAAGCACAGCAGTGTAGTGGTATTTTCATATGGAAGATTGAGCATTTTAGTGTTTATCTGAAAGCCCAAGAAGAAGAAAGACCTGTTGTGATCCACAGTCCAGGTTTCTATACAGGGAAACCTGGCTACAAACTTTGTATGCGTCTGCATATCCAGCTGCCTAATGCTGCAAAATGTGCCAACTATATTTCCCTTTTTATTCATACTATGCAAGG------------------------------------------------
	Sceloporus_lineolateralis              ----------------------------------------------------------------------------------------------------------------------------------------------------------------------------------------------------------------------------------------------------------------------------------------------------------------------------------------------------------------------------------------------------------------------------------------------------------TATCCGCCAGAAAACTACGAGTGAAAAGCTTAAAACTCAAAGGACTTGGCGGTGCTCCATA-CCGACTTAGAGGAGCCTGTCCTATAATCGATACCCCACGCTATACCTCACCAATCTTCGCC-CAG-CCAGCCTATATACCGCCGTCGTCAACCTACCTCATGAGAGAAGAACAGTAAGTGTAAAAGTT-CAGCTAACTAAAACGTCAGGTCAAGGTGTAGCTTATAGATTGG-AAGAGATGGGCTACATTTTTTAGAATAAAAAAC--ACGGCATGGTACTATGAAACTTCTACCTAAAGGAGGATTTAACAGTAAAACTAACAAG--------------------TTAAACGGCCGCGGTATCCTAACCGTGCAAAGGTAGCGTAATCACTTGTCTTTTAAATAGAGACCAGTATGAACGGCTAAATGAGGATAAATCTGTCTCCTTTAACAGA-TTAGTGAAACTGATCCACCAGTACAAAAGCTGGTATAACCCCATAAGACGAGAAGACCCTGTGGAGCTTTAAATTTATA-CCAAGCAATTAA-------AACACTAATTAGCCCAT--GGTTAAAAATTTTAAGTTGGGGCAACTTCGGAAAAAACCCAAACTTCCGAGC-ATAAGAC---CTTGTCTTACCAAGACCCA-CAAGTCAAAGCT-AAAA-TTGACCCAGTA-CCACTGACAATCGAACCAAGTTACCCCAGGGATAACAGCGCAATCTTCTTCAAGAGTCCCTATCGACAAGAAGGTTTACGACCTCGATGTTGGATCAGGACACCCAAATGGTGTAGCCGCTATTAAAGGTTCATGACTCCCACAACAACCTACATTATAAACCCGCTACTTTATATTATTCCAATCTTAGTCGCCGTGGCATTCCTGACACTTCTAGAACGAAAAATTCTAGGATATATACAACTACGAAAGGGCCCAAACATTGTGGGCCCCTACGGCCTACTTCAACCAATCGCAGACGGAGTAAAACTTTTTACCAAAGAACCCATCCGCCCATCATCATCATCCCCAATCCTATTTATCCTCACCCCAACAATAGCCCTGCTTATTGCCCTACTAATCTGAGCCCCTATCCCAATACCTTACATATTAACCGATATAAACCTAGGCCTACTATTTATATTAGCCATGTCAAGTATTGCAGTCTATTCTATCTTATGATCAGGCTGAGCATCAAATTCAAAATACGCCCTAATTGGGGCCCTACGTGCAGTTGCACAAACCATCTCATATGAAGTAACCCTAGGAATTATTCTATTATCAACTATTATTCTAACTGGGGGATTCTCACTAAAAACCCTGCTTACAGCACAAGAAAACACATGAATACTCTGCGCATGCTGACCATTAATAATGATATGATACGTATCAACACTAGCAGAAACAAACCGTGCCCCATTTGACCTAACAGAAGGAGAATCAGAACTAGTTTCCGGCTTTAACGTAGAGTACGCAGGTGGCCCATTCGCACTGTTTTTTCTCGCAGAATACGCTAATATCATAATAATAAACACACTATCATGCATCTTATTTTTAAGCCCAACACTAA---CAACCCAACCAGAAATATTCCCAATTAACCTAATACTAAAAACAACCCTACTTACAATTGGATTCCTATGAGTACGAGCATCCTACCCACGATTCCGCTACGATCAACTCATACACCTTATTTGAAAACAATTCCTACCAATAACACTTGCCATATGCCTATGACACACAGCTTTCCCAGTCTCAATATTTAGCCTACCCCCACAACACT----------------------------------------------------------------------------------------------------------------------------------------------------------------------------------------------------------------------------------------------------------------------------------------------------------------------------------------------------------------------------------------------------------------------------------------------------------------------------------------------------------------------------------------------------------------------------------------------------------------------------------------------------------------------------------------------------------------------------------------------------------------------------------------------------------------------------------------------------------------------------------------------------------------------------------------------------------------------------------------------------------------------------------------------------------------------TAGCCGCCATTCTCCTAAAGCTTGGAGGTTACGGCATTATACGAATCACAATATCACTAACCCCTATTACCCCAAAACTTTATTACCCATTTATAATCCTTGCACTATGAGGCATTGTTATAACAAGCTCGATCTGCATACGACAAACAGACCTAAAATCACTCATTGCCTACTCATCAGTCAGCCATATGGGCCTAGTTATTGCAGCATGCCTAATCCAAACCCCATGAAGCTTCACAGGGGCCATAATCTTAATAATTGCACATGGCCTCACTTCGTCAATACTATTCTGCCTAGCAAACACAAACTATGAACGAACCCACACCCGAACAATAATACTAGCCCGCGGCTTCCAGGTTATTCTTCCACTTATATCGACCTGATGGCTCCTAGCAAATTTAACCAACATAGCACTTCCCCCATCAATCAACCTAATAGGTGAACTTCTAATCATCGTAGCCTTATTCAACTGATCCAGCCCAACAATTTTAATAACGGGGCTAGGAACACTAATTACAGCAATATATTCACTTCATATGTTCCTTACCACCCAACGAAATAAACCACCAACAAACATTAACTTTTCTCACCCATCCCATACACGAGAACACCTCTTAATAATATTACACCTAACCCCACTAACACTTATCATTGCAAAACCAGCCCTAATTTCAGGTCTAAAGGAGGTAGGTGCTAGTCATAGTGATGGTGAAATAGAACAGGAAGAGGAGGAACAAAAAGAGGAAGTGGAGGCTAAAGCAGAAGAGGGAGTAGAGGTTAAAGAGAATGATAGGCAGCAAGATAATC---AGGAGCAGGATATTGTGTTAGTAAAAGAAGACAGTGAAAACATTCTGCCAATAGATGGAGAGCAGGATGTTATGGAAACTAAT---GAGGCAGATCATGCAGAGCCAGTAGAAAATGAGAATAGCAAAGAAGTAA---TAGAAATGGAATGTAATCCTCAACCAGAACAGGAGGGGCCTGTTGCTGCCCTGGAGAAAGAGGAAGCCAGCAAGCCAGAAGTTGAAGC------AGAGGAGGAAGAAGAGAAGGAGCCTGAATCCACCCCGGTATTGGAGGCTGAGGCTCAGCCTCTTTCTGAGTCTGTGCTTCAGCCACCACCTCCACCAATATTGGAATCTACTCAAGATCAAGAGCCTCAGGTAGACAAAGAAGAATCTGTAGTGCCTGAAAAGCTGCTGGAAATTCAGGCAGACCAAGTCCAGGCAGTAACAGTAGAAAACAAGAACAAGGTTAGGAGCAGAAGCAGAGGTAGAGCAAGGAACAAAACCAGCAAGAGTCGAAGTCGGAGTACTAGCAGCAGTACTAGCAGTACTAGCTCTACAAGCAGTAGTAGTGGCAGCAGTTCTAGCAGTGGCAGCAGTAGTAGCCGGAGCAGTTCCAGCAGCAGCAGCAGCACTAGTGGAACTAGTAGTCGAGAAAGTAGCAGTAGTTCTAGTAGCAGTGAGAGCAGAAGTCGAAGCAGGGGGCGTGGGCACAATAGGGATAGAAAGCGCAGGAGGAGTTTGGATCGCAAGCGAAGAGATAATTCAGGAGTAGACAGGAGTCACAAGTCATCAAAAGGTAGCAGCAGAGATGCAAAAGGAT-CAAGGATAAAAG-AAGTGGCAGCTATTCTGGATAAAGTCACTGAGAAAGAGATTGAGACAGTGGCTCTAATGTCACATCCACTCTTTGAAACAGACACCGAGTTGAACAAAGGTATGCAGCCAATAGATAAAAGTGCCTTTTCGATGAGCCATACAGAGACAGAAACACATCAGGCAAATCTGCAGCATCTCTGCCGCCTCTGTGGAGGCTCACTGAAAACTGATC-TTATAAGAGAAGCTACCCAGTTCATGGACCAGTAGATGATGAGACTCAGGCCCTTCTCAGAAAGAAAGAGAAAAAGGCAACATCTTGGCCAGATCTTCTTGCCAAAGTTTTTAAGATTGATGTGAAGGGAGATATTGACACAATCCATCCTACAAAGTTTTGTCATCAATGTTGGACTGTGGTTCAAAAGAAATTAAACAATTCCCCATGTGAAATGCTTTTCTCAAGGAAAAGCCCAGTAGAGTGGAATCCCCATTCCTCAAGCTGTGATGTTTGTGGAGCCTCCTTACATGGAGTAAAGAGAAAGAAGCAAGTTCTTAATCCACAGCTGAGCAAAAAATTGAGAATGGTATCTGGACATGCTAGAAAAATAAGACAAATAAGGAATCCAA---AACAAGTCAGTCAAAAGATTTTAATGAAAATGATTGCCAGCTGCAAGAAGATTCATCTCAGTACCAAAATCCTTGCAGTAGACTATCCTGCAGACTTTGTAAAGTCAATTTCTTGCCAGATCTGTGAACACATCCTGGCTGACCCAGTAGAAACAACATGCAAACACTTATTCTGCAGAGCCTGCATTCTTAAATATCTCAAAATAGTGGGAAGCTATTGTCCAGCTTGTCATTATCCTTGCTTTCCTACTGATCTAGTAAGCCCTGTGAAATCGTTCCTGAACATCCTGAATAGTCTACCTGTGATATGTCCAGTAAAAGATTGTCAGGAAGAAATCTGTTTGGGAAAATACTGTCACCATCTTTCCAGACACAAAGAGGTGGAAGACAAAGAGGGCTATGTGTACATACACAAAGGTGGCCGACCAAGACAACACCAGTTGCATGAAAGCTGCCCCAATGAAAGAAGTTAGCCTCAGAGGACAAGGCAGCTTGGCTTATCCCAGTCTTCGGACACAGGGACATTTGGAGGACCTAGGTGGGCCCAATGATGCCACAAGAGGATTGACATCTTTGGCAGACACTTTTGAACAGGTCATAGAGGAACTCCTGGATGAGCAGCAGGCCATCCAGCCCAGCAAGGAAAACAAGGATGCAGACTTGTACTCGTCTCGGGTTATGCTAAGCAGTCAAGTGCCTTTGGAGCCTCCACTGCTCTTTCTGCTTGAGGAGTATAAAAACTACTTGGATGCTGCAAACATGTCCATGAGGGTCCGGCGCCACTCTGATCCTGCTCGCCGTGGAGAGCTGAGTGTGTGTGACAGTACTAGTGAGTGGGTAACAGCGGCCGAGAAAAAGACTGCGGTGGACATGTCAGGGGCAACGGTTACTGTCCTGGAAAAAGTACCAGTACCCAAAGGCCAACTGAAGCAATATTTTTATGAGACCAAATGCAACTCAAAGGGATATACGAAAGAGGGCTGCAGAGGCATAGACAAGAGGTACTGGAATTCCCAGTGCCGAACTACCCAGTCTTATGTGCGAGCTCTCACCATGGATAACAAAAAGAGAGTTGGATGGCGGTTTATAAGAATAGACACTTCTTGTGGCGACCATCTTCATGTTCAAGCTGTGGTTAAACGAGATGCTCCCCCCGACTTTGTGCACTACTTCAGCACTGCTCTACTTGTTTCAGGGCTTTTCCAGCAATCTGATGGGCTCCTTGGTCGTTTCATACAACTTCTACAGCCTCAACAAGATGGAAACCGGACACAGGGCAACCAAAAGGCCCGTGAGCATGATCTGGGCTGTTCTCACCATTTGGATGGTCAGTTTGCTGATCTGCATTTTGCCTCTCTGTGGCTGGGGCACTTATGGCTCGACTTCTTGGGGATGTTTTGCAGACTGCACCAGTTCTTACATCTTGTTTCTCTTCATCATCTACTCCTTGTGTTTCTTCCTCCTCCTTGTGCTCTCCATCCCGCTCATTTATCAGCTCTTGTGCTCAGATGAGCAACTGCATCTTTATGATGATTATCATCAAATCACCCGAGGATATTTCTCGCCTGGGTCACCCCCAGTGGGTATCCACACCCTGCCCCTCTCTCCAGAGGATATGGAGAATAAAAGCCTGAAACATTTTCAAAATGCTGGCCAGAAAGCTGACCCCAGGATCCAGCAAGGTCCTGCGGATGACCGCTGTAGAGTGGACCGCTACGGCGCACAAAACATACCATATCACAGCCGAAACTTCACTGTGGAATTT-------------------------------------------------------------------------------------------------------------------------------------------------------------------------------------------------------------------------------------------------------------------------------------------------------------------------------------------------------------------------------------------------------------------------------------------------------------------------------------------------------------------------------------------------------------------------------------------------------------------------------------------------------------------------------------------------------------------------------------------------------------------------------------------------------------------------------------------------------------------------------------------------------------------------------------------------------------------------------------------------------------------------------------------------------------------------------------------------------------------------------------------------------------------------------------------------------------------------------------------------------------------------------------------------------------------------------------------------------------------------------------------------------------------------------------------------------------------------------------------------------------------------------------------------------------------------------------------------------------------------------------------------------------------------------------------------------------------------------------------------------------------------------------------------------------------------------------------------------------------------------------------------------------------------------------------------------------------------------------------------------------------------------------------------------------------------------------------------------------------------------------------------------------------------------------------------------------------------------------------------------------------------------------------------------------------------------------------------------------------------------------------------------------------------------------------------------------------------------------------------------------------------------------------------------------------------------------------------------------------------------------------------------------------------
	Phrynosoma_orbiculare                  ACACCAGTGAGATGTGCCCT-AAC-AAA---CAAACGGAGCAGGTATCAGGCACGACCT-TCAGCCCAAAACACCAAGCTACGCCACACCCACACGGGACCTCAGCAGTGATTAACATTAAGCAATAAGCGAA--------------CCTCTAAAGCTTGACTTAGTTATGA-TTA---T-AGGGCCGGTCAACCTCGTGCCAGCCACCGCGGTTATACGAAGGGCCCAAAGCAGCAAA--CCTCGGCGTAAATCGTGATTAGAATGT--TTACCATCAACCTAAAAAC-TAAACAATGTCCTAACCGTAAAACACAGGCCAAATGAAACTCTAAA-CTTTTAGT-CTATAGGTAGTTTGAACCACGAAAACTAAGAAACAAACTAGGATTAGATACCCTACTATGCTTAGACGTTAAT-ATGGTGTATTCATCACATAAAACACCCGCCAGAAAACTACGAGCGAAAAGCTTAAAACTCAAAGGACTTGGCGGTGCTCCACACCCGACTTAGAGGAGCCTGTCCTATAATCGATACTCCACGCTAAACCCAACCACTCATTGCC-CAA-ACAGCCTATATACCGCCGTCGCCAACTTACCCCATAAGGGGTCAACAGTAAGTACAATAGCC-AAT-TAGCTAAAACGTCAGGTCAAGGTGTAGCTAATAGAGTGG-TAGAGATGGGCTACATTTTTTAAAATAAAACA--AACGGCATGAAACTATGAAA-AAGCTTCCGAAGGAGGATTTAACAGTAAAATTACTAAGAAAACTAATTTAAAACACGC-----------------------------------------------------------------------------------------------------------------------------------------------------------------------------------------------------------------------------------------------------------------------------------------------------------------------------------------------------------------------------------------------------------------------------------------------------------------------------------------ATGACACAGACTATAAATAGCATTATTAACCCACTATTATACATTATTCCAATCTTAGTCGCCGTAGCATTTTTAACTCTCCTTGAACGAAAAGTATTAGGATATATACAACTACGCAAAGGTCCAAACATTGTAGGTTCATATGGACTACTACAACCCATCGCAGATGGGGTAAAACTATTTATTAAAGAACCAATCCGCCCATCATCCTCCTCACCCACTCTATTTATTTTAACCCCAACACTAGCACTATTTATTGCATTTCTAATCTGAGCCCCAATACCCATACCACATCCCCTAACCGACCTAAACCTTGGCTTACTATTTATACTAGCCTTATCCAGCACTGCAGTTTACTCAATTCTATGATCAGGATGAGCATCAAACTCAAAATACGCATTAATTGGAGCCCTACGTGCAGTAGCCCAAACAATCTCATACGAAGTAACACTCGGAATCATTCTATTATCAATCGTAATTTTAACTGGCGGGTTCTCATTAAAAATAATACTTGCAACACAAGAACAAACATGACTACTATACTCATCCTGGCCCCTAATAATAATATGATACACCTCAACACTAGCAGAAACAAACCGTGCTCCATTTGACCTAACAGAAGGAGAATCAGAACTAGTATCAGGGTTCAACGTCGAATACGCAGGAGGCCCATTCGCCCTATTCTTCCTAGCAGAATACGCCAACATCATAATAATAAACACACTATCGTGCATCCTATTTATTAGTCCTGAACAAA------CACAGCCAGAAATATTTTCAATAAACCTAATATTTAAATCAACTCTACTTACCATTGGGTTTTTATGGGTCCGTGCATCATACCCACGATTTCGATATGACCAACTTATACACCTTCTTTGAAAACAATTTTTACCAATAACACTAGCATTATGCCTACTACACACATCACTACCAATCTCAACATTCGGACTACCACCACAACAATATGAGCCCCACAACAATAACAATCCTAATCTCAAGCCTTGCTACCGGCACAATCATCACAGCCTCCAGCCACCACTGACTAATAGCTTGAATTGGCTTAGAAATAAATACACTAGCTATTATTCCAATAATTTCAAAACAACATCACCCACGGGCCACAGAAGCCGCAACAAAATATTTCTTAACACAAGCTGCCGCCTCCGCCATAATCCTATTTGCAAGCACAACAAACGCTTGACAAATGGGAACCTGAGATATTACTAATATAATAGACCCAGCCGCAAACACACTCTTCACCATAGCCATTGCAATAAAACTAGGTCTAGCACCAATACATTTTTGACTCCCAGAAGTTCTACAAGGATCCACAATCAAAACAGCTCTAATTATTACAACATGACAAAAACTAGCCCCAATGGCCCTAATCTTCACAACATCTAATAATCTATCAACATCAGTCCTCCTAATAATATCTATAATTTCAACCACCCTAGGAGGGTGGGCCGGATTAAACCAGACCCAGACCCGAAAAATCATAGCATATTCATCAATTACCCATCTAGGCTGAATAGCCACAATTACTACAATTATACCTAACATCTTAATGCTTTACCTAACACTATACTTACTAATGACAACCTCAATATTTTTTACCTTAATTTTACTTAACTCAAAAAACATTAAAGATATAGCAACCTCATCAACAACCTCCCCAACAATTACCGCTTCCGCTATAATGACGCTATTATCCCTAGGTGGACTTCCACCCCTTACCGGGTTTATACCAAAATGACTTATTCTCGAAGAACTAACCATACAAAACTTAACCACAACAGCAACAATCCTAGCCCTATCAGCACTACTAAGCCTATTTTTTTACCTCCGACTAAGCTACTCATCAACAATTACACTCCCACCAAACACAACCACAACCAAATATAAATGACGATTTAAAC---CCACTAATCCCATCACACTTGCACTAACCCTACCAGCATCATTATTACTACTTCCAATCACCCCAATAATGT--------------TTAAAAATAGGAGGCTATGGGATTATCCGAATCACTATAACATTAATACCACTTACTCCAAAACTTTATTATCCATTTATAATCCTTGCACTTTGGGGTATTATTATAACTAGCTCAATTTGTTTACGTCAAACAGACCTTAAATCAATAATCGCCTATTCATCCATCAGCCATATAGGCCTTGTAGTAATAGCATGCCTAATCCAAACACCATGAAGTTTCACAGGAGCTATTATATTAATAATTGCACATGGCCTAACCTCCTCTATACAATTCTGCCTAGCAAACACAAATTATGAACGAACTAATAGCCGAACATTAATCCTAGCCCGAGGCCTTCAACTAATTCTCCCACTAATAATAACTTGATGACTTCTAGCAAACCTAACAAACATAGCACTTCCCCCATCAATTAACCTAATAGGAGAACTGTTCATCATTGTATCACTGTTCAACTGATCCTTCCCAACAATTCTATTAACTGGACTAGGTACACTAATTACAGCAATATATTCACTACACATATTTATAATAACCCAACGAAACAAACTACCAACCCATATCATTATCCCCAACCCAACACACACGCGAGAACATCTACTAATAACATTACACATAATACCACTAATTTTACTCATCATAAAACCAACCTTAATTTCAGGCATTA-------------------------------------------------------------------------------------------------------------------------------------------------------------------------------------------------------------------------------------------------------------------------------------------------------------------------------------------------------------------------------------------------------------------------------------------------------------------------------------------------------------------------------------------------------------------------------------------------------------------------------------------------------------------------------------------------------------------------------------------------------------------------------------------------------------------------------------------------------------------------------------------------------------------------------------------------------------------------------------AAAGTGGCAGCTACTCTGGACAAAGTCATTGAGAAAGAGATTGAGACAGTGTCTCTAATGTCAAACACACCATTTGAAACAGACACTGAGTTGAACAAAGGTATGCAGACAACAGATAAAAATGCCTTATATATGAGCCAAAGAGAGGTTGAAACACACCAGGCAAACCTGCAGCATCTCTGCCGCTTCTGTGGAGGCTCATTTAAAACTGACCCTTATAAGAGAAGCCACCCAGTTCATGGACCAGTAGATGATGAGACTCAGGCCCTTCTCAGAAAGAAAGAGAAAAAGGCAACATCTTGGCCAGATCTCCTTGCCAAAGTTTTTAAGACTGATGTGAAGGGAGACATTGACACAATCCATCCTACAAAGTTTTGTCACCAGTGTTGGACTGTGGTTCAAAAGAAATTAAACAATTTCCCATGTGAAATGTTTTTTCCAAAGAAAAGTCTAGTACAGTGGCATCCCCATTCCCCAAGCTGTGATGTTTGTGGTGCTTCCTTCCATGGAGTGAAGAGAAAGAGGAAAGTTCTTAATCCACAGGTGAACAAAAAATTGAGGATGGTGACTAGAAGTGCTAGAAAAAAAAGACAAATAAGGAATCCAA---AACAAGTCAACCAAAAGAGTTTAGTGAAAGTGATTGCCAGCTGCAAGAAGATTCACCTCACTACCAAAATCCTTGCAGTAGACTATCCTGCAGACTTTGTAAAGTCAATTTCTTGCCAGATTTGTGAACACATCCTGGCTGACCCAGTAGAAACGACATGCAAACACTTATTCTGCAGAGCCTGCATCCTTAAATGCCTCAAAATAATGGGAAGCTATTGTCCAGCTTGTCGCTATCCTTGCTTTCCTACTGACCTGGTAGGCCCTGTGAAATCCTTCCTGACCATCCTGAACAGTCTACCTGTGAGATGTCCAGTGAAAGATTGTCAGGAAGAAGTATGTTTGGGAAAATACTGTCACCATCTTTCCAGGCACAAAGAGGTAGAAGACAAAGAGGGCTATGTGTACATAAACAAAGGTGGCAGACCAAGACAACACCAGTTGCATGAAAGCTGCCCCAATGAAAGAAGTTAGCCTCAGAGGACAAGGCAGCTTGGCTTATCCCAGTCTTCGGACACAGGGAAATTTGGAGAACCTAGGTGGGCCCAATGATGCCACGAGAGGATTAACATCTCTAGCAGACACTTTTGAACATGTCATAGAGGAGCTCCTGGATGAGCAGCAGGCCATCCAGCCCAGCAAGGAAAACAAGGATGCAGACTTGTACTCGTCTCGGGTTATGCTAAGCAGTCAAGTGCCTTTGGAGCCTCCACTGCTCTTTCTGCTTGAGGAGTATAAAAACTACTTGGATGCTGCAAACATGTCCATGAGGGTCCGACGCCACTCTGATCCTGCTCGTCGTGGAGAGCTGAGTGTGTGTGACAGTACTAGTGAGTGGGTAACAGCAGC-GAGAAAAAGACTGCGGTGGACATGTCAGGGGCAACGGTTACCGTCCTCGAAAAAGTACCAGTACCTAAAGGCCAATTGAAGCAATATTTTTATGAGACCAAATGCAACTCAAAGGGATATACGAAAGAGGGCTGCAGGGGCATAGACAAGAGGTACTGGAATTCCCAGTGCCGAACTACCCAGTCTTATGTGCGAGCTTTCACCATGGATAACAAAAAGAGAGTTGGATGGCGGTTTATAAGAATAGACACTTCCTGT-----------------------------------------------------------------------------------------------------------------------------------------------------------------------------------------------------------------------------------------------------------------------------------------------------------------------------------------------------------------------------------------------------------------------------------------------------------------------------------------------------------------------------------------------------------------------------------------------------------------------------------------------------------------------------------------------------------------------------------------------------------------------------------------------------------------------------------------------------------------------------------------------------------------------------------------------------------------------------------------------------------------------------------------------------------------------------------------------------------------------------------------------------------------------------------------------------------------------------------------------------------------------------------------------------------------------------------------------------------------------------------------------------------------------------------------------------------------------------------------------------------------------------------------------------------------------------------------------------------------------------------------------------------------------------------------------------------------------------------------------------------------------------------------------------------------------------------------------------------------------------------------------------------------------------------------------------------------------------------------------------------------------------------------------------------------------------------------------------------------------------------------------------------------------------------------------------------------------------------------------------------------------------------------------------------------------------------------------------------------------------------------------------------------------------------------------------------------------------------------------------------------------------------------------------------------------------------------------------------------------------------------------------------------------------------------------------------------------------------------------------------------------------------------------------------------------------------------------------------------------------------------------------------------------------------------------------------------------------------------------------------------------------------------------------------------------------------------------------------------------------------------------------------------------------------------------------------------------------------------------------------------------------------------------------------------------------------------------------------
	Sceloporus_pictus                      ----------------------------------------------------------------------------------------------------------------------------------------------------------------------------------------------------------------------------------------------------------------------------------------------------------------------------------------------------------------------------------------------------------------------------------------------------------TATCCGCCAGAAAACTACGAGCGAAAAGCTTAAAACTCAAAGGACTTGGCGGTGCTCCATA-TCGGCTTAGAGGAGCCTGTCCTATAATCGATACCCCACGCTAAACCTCACCAGTCTTTGCC-AAA-TCAGCCTATATACCGCCGTCGTCAACATACCTTGTGAGAGAAGAACAGTAGGTGTAAAAGTC-CTA-TGACTAAAACGTCAGGTCAAGGTGTAGCTAATAGACTGG-AAGAGATGGGCTACATTTTTTAAAATAAAACAC--ACGACATGGCACTATGAAACTCCTGCCTGAAGGAGGATTTAATAGTAAAACTAATAAGA-------------------TTCAACGGCCGCGGTATCCTAACCGTGCAAAGGTAGCGTAATCACTTGTCCTCTAAATAAGGACCAGTATGAACGGCTAAATGAGGATAAAACTGTCTCCTTTAACAAA-TCAGTGAAACTGATCAACCAGTACAAAAGCTGGAATATCCCCATAAGACGAGAAGACCCTGTGGAGCTTTAAATTTTAA-CCAAGCAACTAA-------AACATAAACTAGCTAAT--GGCCAAAAATTTTAAGTTGGGGCAACTTCGGAAATAAACCAAACTTCCGAGC-ATAAGAC---CGCGTCTCACCAAGACCTA-CAAGTCAAAGCT-AAAA-CTGACCCAGTA-CTACTGATAATCGAACCAAGTTACCCCAGGGATAACAGCGCAATCTTCTTAAAGAGTCCATATCGACAAGAAGGTTTACGACCTCGATGTTGGATCAGGACACCCAAATGGTGCAGCCGCTATTAAAGGTTCATGACCACCATAATAGCCCACATTTTAAACCCACTCCTTTATATTATTCCAATTTTAGTCGCCGTAGCATTCCTTACCCTTCTAGAACGAAAAATTCTAGGATATATACAACTACGAAAGGGCCCAAATATTGTAGGCCCATATGGACTACTTCAACCAATCGCAGACGGGGTAAAACTTTTTACTAAAGAACCAATTCGACCATCATCATCCTCTCCAACCCTGTTTATTCTTACACCTACAATAGCCCTGTTCATCGCCATACTAATCTGAGCCCCCATCCCAATACCACAAACCTTAACAGACATAAACCTAGGATTACTATTTATTCTAGCCATATCAAGCATAACAGTCTATTCTATCCTATGATCTGGATGAGCATCAAACTCAAAATATGCCCTAATTGGGGCCCTACGCGCAGTAGCACAAACTATCTCATACGAGGTAACTCTAGGAATTATCTTACTATCAGTTATTATCTTAACTGGTGGGTTTTCACTAAAAACTATGCTTTCAGCACAAGAAAATACCTGAATGCTTCTTACATGCTGGCCCCTAATAATAATGTGATACGTATCAACATTAGCAGAAACAAACCGAGCCCCATTTGACCTAACAGAGGGAGAATCAGAGCTGGTTTCTGGATTCAACGTAGAGTACGCAGGCGGCCCATTTGCGCTATTTTTCCTTGCAGAGTACGCTAATATTATAATAATAAACACCTTATCCTGCATTTTATTCCTAAGCCCCACACTAA---CTTCTCAACCAGAAGTCTTCCCAACCAACCTTATACTAAAAACATTACTACTAACTATTGGATTTTTATGAACACGAGCATCCTACCCACGATTCCGCTACGACCAACTTATACATCTTACCTGAAAACAATTTCTACCAATGACACTTGCCCTGTGCCTATGACACACAGCCCTTCCAATCTCAATATTTAGCCTACCCCCACAACAATATGAGCCCAACAACAACTACAATTATTATTTCAAGCCTAGCTACAGGGACAATCATTACAGCATCAAGCTACCACTGATTCATAGCCTGAGTTGGCCTAGAAATCAATACACTAGCCATCATTCCAATAATCTCAAAACAACACCATCCACGAGCAACAGAAGCTGCCACAAAATATTTCCTAACACAAGCAGCTGCCTCAGCAATAATCCTATTTTCAAGCACAATAAACGCATGAATCACAGGAACATGAGACATTATAAATTCCCCACACCCAACAGCAAACATGCTCCTAACCGTAGCCCTTGCAATAAAACTTGGACTAGCCCCAGTCCACTTTTGATTACCAGAAGTACTACAAGGCTCCACTTTAAAAACAGCCATGATTATCACAACCTGACAAAAACTAGCCCCAATAGCACTAGTGTACCAAACATTCAACAACCTTCCAACAATGGCCCTACTAACTATAGGAGTTATCTCAACAACATTAGGAGGCTGAGCCGGACTAAACCAAACACAAACCCGAAAAATCATAGCCTACTCATCAATCGCCCACCTAGGCTGAATGGCTACAATCGCAACAATCCTACCCAATATCCTATTACTAAACCTTACAATTTATCTTCTAGTAACTTTATCCATATTTTATACCCTCACCTTGCTTAACTCAAAAAATATCAAAGACCTAGCAACCTCATGAACAACTTCCCCACCAATAACAACTATTGCCATACTCATTTTATTATCACTAGGGGGACTTCCCCCACTAACAGGGTTTATACCAAAATGACTTATTCTTGAAGAACTAACCACACAAAACCTAGTAATGTTAGCAACAATTCTGGCCCTATCCACACTACTTAGTCTATTCTTCTATCTACGACTAACCTACTCATCAACAATTGCACTATCCCCAAACACTACCACAACAACACATAAATGACGATTTAAACAGTCATCGACCACACTTTTTCTTTCACTAACATTACCCCCATCAATTTTAATTTTACCCATAACCCCAATATTATTAGCCGCCGTCCTTCTAAAACTTGGAGGTTATGGCATTATACGAATTACAATACTACTTACACCTCTAACCCAAAAACTATACTACCCATTTATAATCCTTGCATTATGGGGCATTATTATAACAAGTTCAATTTGTATACGACAAACAGACCTAAAGTCACTCATCGCCTACTCATCAGTAAGTCACATAGGGCTAGTCATCGCAGCATGCCTGATCCAAACACCATGAAGCTTCACAGGAGCCATAATCCTAATAATTGCACACGGTCTTACTTCATCTATACTATTCTGCCTGGCAAACACAAACTACGAACGAACTCACACCCGAACAATAATATTAGCCCGCGGCTTCCAAATTATTCTCCCACTCATATCAACATGATGACTCCTAGCAAATTTAACCAACATAGCACTACCCCCATCCATCAACTTGATAGGAGAACTTCTTATTATTGTTTCTCTATTTAACTGAGCTAGCCCAACAATCTTATTAACAGGACTAGGAACATTAATTACAGCAATATACTCACTTCACATATTCATCACTACCCAACGAAACAAATTACCAACAAATGTTTACTTTCTTAATCCAACCCACACACGAGAACACCTATTAATAATACTACACCTAGCCCCACTAATTCTCATCATTGCAAAGCCCGCCCTAATCTCAGGCTTAAAGGAGGTAGGTGCTAGTCATAGTGATGGCGAGATAGAACAGGAAGAGGAGGAACAAAAAGAGGAAGTGGAGGTTAAAGCAGAAGAGGGAGTAGAGGTTAAAGAGAATGATAGGCAGCAAGATAATC---AGGAGCAGGATATTGTGTTAGTAAAAGAAGACAGTGAAAACATTCTGCCAATAGATGGAGAGCAGGATGTTATGGAAACTAAT---GAGGCAGATCATGCAGAGCCAGTAGAAAATGAGAATAGCAAAGAAGTAA---TAGAAATGGAATGTAATCCTCAACCAGAACA-GAGGGGCCTGTTGCTGCCCTGGAGAAAGAGGAAGCCAGCAAGCCAGAAGTTGAAGC------AGAGGAGGAAGAAGAGAAGGAGCCTGAATCCACCCCGGTATTGGAGGCTGAGGCTCAGCCTCTTTCTGAGTCTGTGCTTCAGCCACCACCTCCA-CACTATTGGAATCTACTCAAGATCAAGAGCCTCAGGTAGACAAAGAAGAATCTGTAGTGCCTGAAAAGCTGCTGGAAATTCAGGCAGACCAAGTCCAGGCAGTAACAGTAGAAAACAAGAACAAGGTTAGGAGCAGAAGCAGAGGTAGAGCAAGGAACAAAACCAGCAAGAGTCGAAGTCGGAGTACTAGCAGCAGTACTAGCAGTACTAGCTCTACAAGCAGTAGTAGTGGCAGCAGTTCTAGCAGTGGCAGCAGTAGTAGCCGGAGCAGTTCCAGCAGCAGCAGCAGCACTAGTGGAACTAGTAGTCGAGAAAGTAGCAGTAGTTCTAGTAGCAGTGAGAGCAGAAGTCGAAGCAGGGGGCGTGGGCACAATAGGGATAGAAAGCGCAGGAGGAGTTTGGATCGCAAGCGAAGAGATAATTCAGGAGTAGACAGGAGTCACAAGTCATCAAAAGGTAGCAGCAGAGATGCAAAAGGATCCAAGGATAAAAG-AAGTGGCAGCTATTCTGGATAAAGTCACTGAGAAAGAGATTGAGACAGTGGCTCTAATGTCACATCCACTCTTTGAAACAGACACCGAGTTGAACAAAGGTATGCAGCCAATAGATAAAAGTGCCTTTTCGATGAGCCATACAGAGACAGAAACACATCAGGCAAATCTGCAGCATCTCTGCCGCCTCTGTGGAGGCTCACTGAAAACTGATCCTTATAAGAGAAGCTACCCAGTTCATGGACCCGTAGATGATGAGACTCAGGCCCTTCTCAGAAAGAAAGAGAAAAAGGCAACATCTTGGCCAGATCTTCTTGCCAAAGTTTTTAAGATTGATGTGAAGGGAGATATTGACACAATCCATCCTACAAAGTTTTGTCATCAATGTTGGACTGTGGTTCAAAAGAAATTAAACAATTCCCCATGTGAAATGTTTTTCTCAAGGAAAAGCCCAGTGGAGTGGAATCCCCATTCCTCAAGCTGTGATGTTTGTGGAGCCTCCTTACATGGAGTAAAGAGAAAGAAGCAAGTTCTTAATCCACAGCTGAGCAAAAAATTGAGAATGGTATCTGGACATGCTAGAAAAATAAGACAAATAAGGAATCCAA---AACAAGTCAGTCAAAAGAGTTTAATGAAAATGATTGCCAGCTGCAAGAAGATTCATCTCAGTACCAAAATCCTTGCAGTAGACTATCCTGCAGACTTTGTAAAGTCAATTTCTTGCCAGATCTGTGAACACATCCTGGCTGACCCAGTAGAAACAACATGCAAACACTTATTCTGCAGAGCCTGCATCCTTAAATATCTCAAAATAGTGGGAAGCTATTGTCCAGCTTGTCGTTATCCTTGCTTTCCTACTGATCTAGTAAGCCCTGTGAAATCGTTCCTGAACATCCTGAATAGTCTACCTGTGATATGTCCAGTAAAAGATTGTCAGGAAGAAATCTGTTTGGGAAAATACTGTCACCATCTTTCCAGACACAAAGAGGTGGAAGACAAAGAGGGCTATGTGTACATAAACAAAGGTGGCCGACCAAGACAACACCAGTTGCATGAAAGCTGCCCCAATGAAAGAAGTTAGCCTCAGAGGACAAGGCAGCTTGGCTTATCCCAGTCTTCGGACACAGGGAAATTTGGAGGACCTAGGTGGACCCAATGATGCCACAAGAGGATTGACATCTTTGGCAGACACTTTTGAACATGTCATAGAGGAACTCCTGGATGAGCAGCAGGCCATCCAGCCCAGCAAGGAAAACAAGGATGCAGACTTGTACTCGTCTCGGGTTATGCTAAGCAGTCAAGTGCCTTTGGAGCCTCCACTGCTCTTTCTGCTTGAGGAGTATAAAAACTACTTGGATGCTGCAAACATGTCCATGAGGGTCCGGCGCCACTCTGATCCTGCTCGCCGTGGAGAGCTGAGTGTGTGTGACAGTACTAGTGAGTGGGTAACAGCGGCCGAGAAAAAGACTGCGGTGGACATGTCAGGGGCAACGGTTACCGTCCTGGAAAAAGTACCAGTACCCAAAGGCCAACTGAAGCAATATTTTTATGAGACCAAATGCAACTCAAAGGGATATACGAAAGA-GGCTGCAGAGGCATAGACAAGAGGTACTGGAATTCCCAGTGCCGAACTACCCAGTCTTATGTGCGAGCTCTCACCATGGATAACAAAAAGAGAGTTGGATGGCGGTTTATAAGAATAGACACTTCCTGTGGC-ACCATCTTCATGTTCAAGCTGTGGTTGAACGAGATGCTCCCCCCGACTTTGTGCACTACTTC-GCACTGCTCTACTTGTTTCAGGGCTTTTCCAGCAATCTGATGGGCTCCTTGGTC-TTTCCTACAACTTCTACAGCCTCAACAAGATGGAAACCGGACACAGGGCAACCAAAAGGCCCGTGAGCATGATCTGGGCCGTTCTCACCATTTGGATGGTCAGTTTGCTGATCTGCATTTTGCCTCTCTGTGGCTGGGGCACTTATGGCTCGAC-TCTTGGGGATGTTTTGCAGACTGCACCAGTTCTTACATCTTGTTTCTCTTCATCATCTACTCCTTGTGTTTCTTCCTCCTCCTTGTGCTCTCCATCCCGCTCATTTATCAGCTCTTGTGCTCAGATGAGCAACTGCATCTTTATGATGATTATCATCAAATCACCCGAGGATATTTCTCGCCTGGGTCACCCCCAGTGGATATCCACACC-TGCCCCTCTCTCCAGAGGATATGGAGAATAAAAGCCTGAAGCATTTTCAAAATGCTGGCCAGAACGCCGACCCCAGGATCCATCAAG-TCCTGCGGATGACCGCTGTAGAGTGGACCGCTA-GGCACACAAAACATACCATATCACAGCCGAAACTTCACTGTGGAATTT-------------------------------------------------------------------------------------------------------------------------------------------------------------------------------------------------------------------------------------------------------------------------------------------------------------------------------------------------------------------------------------------------------------------------------------------------------------------------------------------------------------------------------------------------------------------------------------------------------------------------------------------------------------------------------------------------------------------------------------------------------------------------------------------------------------------------------------------------------------------------------------------------------------------------------------------------------------------------------------------------------------------------------------------------------------------------------------------------------------------------------------------------------------------------------------------------------------------------------------------------------------------------------------------------------------------------------------------------------------------------------------------------------------------------------------------------------------------------------------------------------------------------------------------------------------------------------------------------------------------------------------------------------------------------------------------------------------------------------------------------------------------------------------------------------------------------------------------------------------------------------------------------------------------------------------------------------------------------------------------------------------------------------------------------------------------------------------------------------------------------------------------------------------------------------------------------------------------------------------------------------------------------------------------------------------------------------------------------------------------------------------------------------------------------------------------------------------------------------------------------------------------------------------------------------------------------------------------------------------------------------------------------------------------------
	Petrosaurus_mearnsi                    -------------------------------------------------------------------------------------------------------------------------------------------------------------------------------------------------------------------------------------------------------------------------------------------------------------------------------------------------------------------------------------------------------------------------------------------------------------CCGCCAGAAAATTACGAGC?AAAAGCTTAAAACTCAAAGGACTTGGCGGTGCTCCACA-TCGGCTTAGAGGAGCCTGTCCTATAATCGATACTCCACGATACACCTCACCAGTCTTTGCA-ACT-TCAGCCTATATACCGCCGTCGCCAACCTACCCCATGAGGGACAAACAGTAGATACAAAAGTC-CAA-CAACAAGAACGT-AGGTCAAGGTGTAGCTAATAGACTGG-AAGAGATGGGCTACATTTTTT--------------------------------------------------------------------------------------------TTCAACGGCCGC-GTATCCTAACCGTGCAAAGGTAGCGTAATCACTTGTCCTCTAAATAAGGACCCGTATGAATGGCTAAATGAGGACTAATCTGTCTCCTTTAAAAAA-TCAGTGAAACTGATCTACCAGTACAAAAGCTGGTATGCCCCCATAAGACGAGAAGACCCTGTGGAGCTTTAAATTTAAAGCCAAAAACAAC--------AAAACACAGCACACCCA-TGGCCAAAA-TTTTAAGTTGGGGCGACTTCGGAACAAAACAAAACTTCCGAGC-ATAAAGAAC-ACCATCTTACCAAGACCCA-CAAGTCAAAGCA-AAAC-TTGACCCAGTA-A-ACTGACTACCGAACCAAGTTACCCCAGG-ATAACAGCGCAATCTTCTTCAAGAGTCCA-ATCGACAAGAAGGCTTACGACCTCGATGTTGGATCAGGACACCCAAATGGTGCAGCCGCTATTAAAGGTTC--------------------------------------------------------------------------------------------------------------------------------------------------------------------------------------------------------------------------------------------------------------------------------------------------------------------------------------------------------------------------------------------------------------------------------------------------------------------------------------------------------------------------------------------------------------------------------------------------------------------------------------------------------------------------------------------------------------------------------------------------------------------------------------------------------------------------------------------------------------------------------------------------------------------------------------------------------------------------------------------------------------------------------------------------------------------------------------------------------------------------------------------------------------------------------------------------------------------------------------------------------------------------------------------------------------------------------------------------------------------------------------------------------------------------------------------------------------------------------------------------------------------------------------------------------------------------------------------------------------------------------------------------------------------------------------------------------------------------------------------------------------------------------------------------------------------------------------------------------------------------------------------------------------------------------------------------------------------------------------------------------------------------------------------------------------------------------TAGCCGCCATTCTACTAAAACTTGGAGGTTACGGCATTATTCGAGTCACTATATCATTAAACCCCCTAACCCCAAAACTTTACTACCCTTTCATAATCCTAGCACTATGGGGTATCGTAATAACCAGCTC----------------ACAGATCTAAAATCACTAATCGCCTAC-CATCCGTTAGTCACATAGGACTAGTTATCACAGCCTGCCTTATCCAAACACCGTGAAGCTTTACTGGAGCAATAATCTTAATAATTGCCCATGGACTCACCTCATCAATACTATTCTGCCTAGCAAATACAAACTACGAACGAACCCACAGCCGAACCATAATTCTCGCCCGGGGCCTCCAACTCATCCTCCCACTAATAACAACCTGATGACTTCTAGCAAACCTAACCAACATAGCACTACCGCCGTCCATCAATCTAATGGGCGAACTACTTATTATTATCTCACTATTCAACTGATCAAGCCCAACAATTCTGCTCACAGGACTAGGAACACTAATTACAGCAACATATTCATTACACATGTTCCTAACAACACAACGTAACAAACTACCCTCCCACATTTACCTTCC---CCCTACACACACACGAGAACACCTACTAATAATACTACACCTAGCCCCATTAATTCTACTCATCATAAAACCAGCATTAATCTCGGGCATCA-------------------------------------------------------------------------------------------------------------------------------------------------------------------------------------------------------------------------------------------------------------------------------------------------------------------------------------------------------------------------------------------------------------------------------------------------------------------------------------------------------------------------------------------------------------------------------------------------------------------------------------------------------------------------------------------------------------------------------------------------------------------------------------------------------------------------------------------------------------------------------------------------------------------------------------------------------------------------------------AAAGTGGCAGCTATTCTGGATAAAGTCATTGAGAAAGAGATTGAGACAGTGGCTCTAATGTCACACCCACTCTTTGAAACAGACTCTGAGTTGAACAAAGGTATGCAGCCAATAGATAAAAGTGCTTTTTCTATGAGCCAAAGAGAGGCAGAAACACATCAGGCAAATCTGCAGCATCTCTGCCGCCTCTGTGGAGGCTCATTTAAAACTGACCCTTATAAGAGAAGCCACCCAGTTCATGGACCAGTAGATGATGAGACTCAGGCCCTTCTCAGAAAGAAAGAGAAAAAGGCAACATCTTGGCCAGATCTTCTTGCCAAAGTTTTTAAGATTGATGTTAAGGGAGACATTGACACAATCCATCCTACAAAGTTTTGTCACCAATGTTGGACTTTGGTTCAAAAGAAATTAAACAATTCCCCATGTGAAATGTTTTTTCCAAGGAAAAGCCCAGTGGAGTGGCATCCCCATTCCTCAAGCTGTGATGTTTGTGGAGCCTCCTTACATGGAGTAAAGAGAAAGAAGCAAGTCCTTAATCCACAGCTGAGCAAAAAATTGAGGATGGTATCTGGATGTGCTAGAAAAATAAGACAAATAAGGAATCCAA---AACAAGTCAACCAAAAGAGTTTAATGAAAATGATTGCCAGCTGCAAGAAGATTCACCTCAGTACCAAAATCCTTGCAGTAGACTATCCTGCAGACTTTGTAAAGTCAATTTCTTGCCAGATCTGTGAACACATCCTGGCTGACCCAGTAGAAACAACATGCAAACACTTATTCTGCAGAGCCTGCATCCTTAAATGTCTCAAAATAGTGGGAAGCTATTGTCCAGCTTGTCGCTATCCTTGCTTTCCTACTGATCTAGTAAGCCCTGTGAAATCGTTCCTGAACATCCTGAACAGTCTACCTGTGATATGTCCAGTGAAAGATTGTCAGGAAGAAGTCTGTTTGGGAAAATACTGTCACCATCTTTCCAGACACAAAGAGGTAGAAGACAAAGAGGGCTATGTGTACATAAACAAAGGTGGCCGACCAAGACAAC--CAGTTGCATGAAAGCTGCCCCAATGAAAGAAGTTAGCCTCAGAGGACAAGGCAGCTTGGCTTATCCCGGTCTTCGGACACAGGGAAATTTGGAGAACCTAGGTGGGCCCAATGATGCCACAAGAGGATTGACATCTTTGGCAGACACTTTTGAACATGTCATAGAGGAGCTCCTGGATGAGCAGCAGGCCATCCAGCCCAGCAAGGAAAACAAGGATGCAGACTTGTACTCATCTCGGGTTATGCTAAGCAGTCAAGTGCCTTTGGAGCCTCCACTGCTCTTTCTGCTTGAGGAGTATAAAAACTACTTGGATGCTGCAAACATGTCCATGAGGGTCCGGCGCCACTCTGATCCTGCTCGCCGTGGAGAACTGAGTGTGTGTGACAGTACTAGTGAGTGGGTAACAGCAGCCGAGAAAAAGACTGCGGTGGACATGTCAGGGGCAACGGTTACCGTCCTGGAAAAAGTACCAGTACCCAAAGGCCAACTGAAGCAATATTTTTATGAGACCAAATGCAACTCAAAGGGATATACGAAAGAGGGCTGCAGAGGCATAGACAAGAGGTACTGGAATTCCCAGTGCCGAACTACCCAGTCTTATGTGCGAGCTCTCACCATGGATAACAAAAAGAGAGTTGGATGGCGGTTTATAAGAATAGACACTTCCTGT----------------------------------------------------------------------------------------------------------------------------------------------------------------------------------------------------------------------------------------------------------------------------------------------------------------------------------------------------------------------------------------------------------------------------------------------------------------------------------------------------------------------------------------------------------------------------------------------------------------------------------------------------------------------------------CAAGTACGGCAGCAGTGGTACTTTGCCCAATGGGTTTAACCTGCAGCTGGGCACCACTGGGACCAAGAAAAAACACTCCGGGTTGCCCCGCTGGAGCCGCCGGGAGATATGCCTTCTCTCTGGACTAGTTTTTGCAGCTGGCCTCTGTGTCATCCTGGGCTGCATCCTGGTACTGAAATACCTGGCCCTGGAGCAGGACGCTTACTGCTTAGAGGGCTGCCAAGAACGGAAGGCCTTCACCAAAGCCTCCCGCTTCATCGCCACCAACATTGACCCCACCATTGACCCCTGCAAGGACTTCTACTCCTTTGCTTGTGGCGGCTGGCTCCGGCGGCATGCCATCCCTGAGGACAAGCTGATTTATGGGATCATTGCTGCCATTGGGGAGCAGAATGAAGAGAAGCTCCAGCGCTTGCTCTTGCAACCTGTCCGGAGGCCCTACCTGGCCTCGGCCGAGCGTAAGGTCAAGGAGTTCTTCCGTTCCTGTCTTGACATAGCTGAAATTGACCGCCAGGGGGCCCAACCCATGCTGGAGGTCATAGAGGACTGTGGTGGATGGGATATGTCTGCCAC---CGGGAGGCACGGGCGTTGGGATTTCAATGAGCTGCTCCAGCAACT-ATGCCAAATC-TGAAAAGAATCATCCTGATTTGACACACCGGGAAACAGACAGTGACTCGGGGAGAGGAAGTTGTGAGAGTCCTTCTCTATTGATGGAGAAGCGCAAAGATGCCAGAAATCCATCTGAACTGAAAACACTAGATATCCAGAATGTGCAAAAGAACACTGGTATAAAAAGTACACCAGAAACCTCATGTATAGACTGTGAAGGACAGCTCCCCTGGTTCAACAGTGGTGGACCACAGGTGTCCACATGGCCTGGGGCTCAGATGCCAAATTGTCAGACTCCTAATTGTTTCAACCAGGAGGCCCCAGGTATGTGCAAAAGAACACTCAGTGCCATGAATTTAAACAGGTCACCTGTTCTGATGAGGAGTGAAGAAACGGATCATCATTCCCAACATCCTAGAACCACTGAAACTATTAGCAAAGGAACACCAGCCAAATTGGAGGATGGGGCAAATTTACCCTTAAATGTTCACAGTGATCAAAGGGTATTGTGGTTATTTCCTCCTGAGAGAATGCCTTCTTCATCTACAAAGCCAATGGATTA------------------------------------------------------------------------------------------------------------------------------------------AAAGCCTGTATTGCACATGGTTTCTTCAGAACATCCAACTGACCTCAATGAAAACTACAATAAATCAATAGAACATCCAGGGAAGAATGAAGTCTCTGAACATGCAGAGAAAAAGCTGGAGCGCAATTTGAGTTTTGAAATTAAAAAGGTACCTCTTCAAGAGGGGCCTAGGAGCTTTGATGGCAACACCCTCTTGAATCGAGGACATGCAATTAAAATTAAAACTGGTTCATCTTGTGCAGTAGATAAGACTGCTAAGCTGCAGGAGCTAGGCTCAGGAGATGCATCTACAGATACCTTAAAAAACTCTTGTATGGAATGCAATGTGCAGCCAATTATTAAATCTATAACATTCTCA---GAAGGATGTCAGTGTGTAGTAGGTTCTGATGCTCTGCAGAGACCAGATTGTTTGCCCCTTAAAGAAAAAGCGCATGCAACATGGTCGTTACACGGAACTAACAACATACAGCCAGAACCAGTACCAGCGGATACATCTTCAGCTGTTCTGTGTCATGGTGTTAAAAATCTGTTGATAGTACCGAATGAACAGTCTCAAACTGATCTCCCTTCCGTTGAATCAACCAATCATCACAGTAGTGTGCTTTCAGTTAGAGCCCCACTTTGTTTTACAAATCCTCTGCATTCGGATGATTCTGATACAGATGAAAAAAACCTGGATGGATCTGTGACACAAA--------------------------------------------TCCAGCTTCTGTAAATTTTCACGGAGGTTTATCCTTTGACCCATCCCTCTTCTCTCAAGCCATGCCACCATCATGTGAATGTAGCCCTGAAGTCCAGAACTTCAAGGAGACCATTCAGCAGCTGGAAGGTCGCTTGGTGAGACAGGATCACCAAATCCGAGAACTCATTGCAAAGATGGAGACACAGAACTCTCAAATG-GGGATCTCAAACGTACTATCAGAAATCTAGAGGAGAAAATCACTGAAATGGAAGCACAGCAGTGTAATGGTATTTTCATATGGAAGATTGAGCATTTCAGTGTTTATCTGAAAGCCCAAGAAGAAGAAAGACCTGTTGTGATACACAGCCCAGGTTTCTATACAGGGAAACCTGGCTACAAACTTTGTATGCGTCTGCACATCCAGCT-CCAAATACTCCAAGGTGTGCCAACTATATTTCCCTTTTTGTTCATATTATGCAAGGGGAATATGACAGTCATCTACCCTGGCCGTTCCAAGGCACCATACGCCT
	Petrosaurus_thalassinus                --------------------------------------------------------------------------------------------------------------------------------------------------------------------------------------------------------------------------------------------------------------------------------------------------------------------------------------------------------------------------------------------------------------------------------------------------------------CGCCAGAAGATTACGAGCTAAAAGCTTAAAACTCAAAGGACTTGGCGGTGCTCCAAA-TCGACTTAGAGGAGCCTGTCCTACAATCGATACCCCACGATAAACCTCACCAGTCTTTGCA-ACT-TCAGCCTATATACCGCCGTCGCCAACCTACCCCGTGAGGGTAAAATAGTAGGTAAAATAGTT-CTA-CAACAAAAACGT--GGTCAAGGTGTAGCTTATAGGCTGG-GAGAGATGGGCTACATTTTTT--------------------------------------------------------------------------------------------TTCAACGGCCGCGGTATCCTAACCGTGCAAAGGTAGCGTAA-CACTTGTCTTCTAAATA-AGACCTGTATGAACGGCTAAATGAGGACCAATCTGTCTCCTTTAACAAA-TCAGTGAAACTGATCTACCAGTACAAAAGCTGGTATAGACCCATAAGACGAGAAGACCCTGTGGAGCTTTAAATTTAAGGCCAAAGGAACT--------AAAACAAAAACTACACA-TGGCCGAAA-TTTTAAGTTGGGGCGACTTCGGAACAAAACAAAACTTCCGAGC-ATAAAGAGAATCAATCTCACCAAGACCAA-CAAGTCAAAGCA-AAAC-TTGACCCAGTA-AAACTGACCACCGAACCAAGTTACCCCAGGGATAACAGCGCAATCTTCTTCAAGAGTCCCTATCGACAAGAAGGCTTACGACCTCGATGTTGGATCAGGACACCCAAATGGTGCAGCCGCTATTAAAGGTTC----------------------------------------------------------------------------------------------------------------------------------------------------------------------------------------------------------------------------------------------------------------------------------------------------------------------------------------------------------------------------------------------------------------------------------------------------------------------------------------------------------------------------------------------------------------------------------------------------------------------------------------------------------------------------------------------------------------------------------------------------------------------------------------------------------------------------------------------------------------------------------------------------------------------------------------------------------------------------------------------------------ATGAGCCCAACAACAACCACCATCCTCATCTCAAGCCTAGCCACCGGCACCATCATCACAGCATCAAGCCACCATTGACTTATGGCCTGAATTGGACTAGAAATAAACACACTAGCCATCATTCCAATAATCTCTAAACAACACCACCCACGAGCAACTGAAGCAGCCACAAAATACTTCTTAACACAAGCAGCCGCCTCCGCCCTACTACTATTTGCAAGCACTATAAACGCATGATATACAGGAACCTGAGATATCACCAACCTATCCTCCCCAACTGCAAGCACCCTATTCACAATAGCCATCACAATGAAATTAGGACTAGCCCCACTACACTTCTGACTTCCAGAAGTACTACAAGGCACTACCACCAAAACGGCCATAATCATTGCAACCTGACAAAAACTAGCCCCAATAGCCCTAATTTATCTAACACACAACAACCTATCAACCCCCACACTTCTCACCATAGGGATAATCTCAGCCCTACTAGGCGGATGAGCAGGACTAAACCAAACACAAGCCCGAAAAATCATAGCCTACTCATCTATCGCCCACCTTGGCTGAATAGCTACAATCACCACAATCATACCAAACATCCTACTACTAAACCTCATAATTTACCTACTAATAACCACCTCTATATTTTATACTTTAATTCTACTAAACTCAAAAAACATTAAAGACTTAGCAACCTCCTGAACAACCTCCCCTACAATTTCCACCCTCACAATACTAATCCTACTCTCTCTCGGCGGCCTCCCACCCCTAACAGGCTTCATACCAAAATGACTCATCCTCGAAGAACTAACCACCCAAAACTTAACAACAGTGGCAACAATCATGGCCTTATCCGCCCTACTCAGCCTATTCTTCTACCTACGACTTAGCTATACTTCAACAATCACCCTGTCCCCAAACACAACAACAACTAAACACAAATGACGATTTAAACAAACAACAAACACACTTCTACTAACACTAACCATGCCAATATCAACGCTAATACTACCAATAACCCCTATATTAT----------------------------------------------------------------------------------------------------------------------------------------------------------------------------------------------------------------------------------------------------------------------------------------------------------------------------------------------------------------------------------------------------------------------------------------------------------------------------------------------------------------------------------------------------------------------------------------------------------------------------------------------------------------------------------------------------------------------------------------------------------------------------------------------------------------------------------------------------------------------------------------------------------------------------------------------------------------------------------------------------------------------------------------------------------------------------------------------------------------------------------------------------------------------------------------------------------------------------------------------------------------------------------------------------------------------------------------------------------------------------------------------------------------------------------------------------------------------------------------------------------------------------------------------------------------------------------------------------------------------------------------------------------------------------------------------AAAGCGGCAGCTATTCTGGATAAAGTAACTGAGAAAGAGATTGAGACAGTGGCTCTAATGTCACACCCACTCTTTGAAACAGACACTGAGTTGAACAAAGGTATGAAGCCAATAGATAAAAGTGCCTTTTCTATGAGCCAAAGAGAGGCAGAAACACATCAGGCAAATCTGCAGCATCTCTGCCGCCTCTGTGGAGGCTCATTTAAAACTGACCCTTATAAGAGAAGCCACCCAGTTCATGGACCAGTAGATGATGAGACTCAGGCCCTTCTCAGAAAGAAAGAGAAAAAGGCAACATCTTGGCCAGATCTTCTTGCCAAAGTTTTTAAGATTGATGTTAAGGGAGACATTGACACAATCCATCCTACAAAGTTTTGTCACCAATGTTGGACTTTGGTTCAAAAGAAATTAAACAATTCCCCATGTGAAATGTTTTTTCCAAGGAAAAGCTCAATGGAGTGGCATCCCCATTCCTCAAGCTGTGATGTTTGTAGAGCCTCCTTACATGGAATAAAGAGAAAGAAGCAAGTCCTTAATCCACAGCTGAGCAAAAAATTGAGGATGGTATCTGGATGTGCTAGAAAAATAAGACAAATAAGGAATCCAA---AACAAGTCAACCAAAAGAGTTTAATGAAAATGATTGCCAGCTGCAAGAAGATTCACCTCAGTACCAAAATCCTTGCAGTAGACTATCCTGCAGACTTTGTAAAGTCAATTTCTTGCCAGATCTGTGAACACATCCTGGCTGACCCAGTAGAAACAACGTGCAAACACTTATTCTGCAGAGCCTGCATCCTTAAATGTCTCAAAATAGTGGGAAGCTATTGTCCAGCTTGTCGCTATCCTTGCTTTCCTACTGATCTAGTAAGCCCTGTGAAATCGTTCCTGAACATCCTGAACAGTCTACCTGTGATATGT-CAGTGAAAGATTGTCAGGAAGAAGTCTGTTTGGGAAAATACTGTCACCATCTTTCCAGACACAAAGAGGTAGAAGACAAAGAGGGCTATGTGTACATAAACAAAGGTGGCCGACCAAGACAAC----------------------------------------------------------------------------------------------------------------------------------------------------------------------------------------------------------------------------------------------------------------------------------------------------------------------------------------------------------------------------------------------------------------------------------------------------------------------------------------------------------------------------------------------------------------------------------------------------------------------------------------------------------------------------------------------------------------------------------------------------------------------------------------------------------------------------------------------------------------------------------------------------------------------------------------------------------------------------------------------------------------------------------------------------------------------------------------------------------------------------------------------------------------------------------------------------------------------------------------------------------------------------------------------------------------------------------------------------------------------------------CAAGTACGGCAGCAGTGGTACTTTGCCCAATGGGTTTAACCTGCAGCTGGGCACCACTGGGACCAAGAAAAAACACTCCGGGTTGCCCCGCTGGAGCCGCCGGGAGATCTGCCTTCTCTCTGGACTAGTTTTTGCAGCTGGCCTCTGTGTCATCCTGGGCTGCATCCTGGTACTGAAATACCTGGCCCTGGATCAGGACGCTTACTGCTTAGAGGGCTGCCAAGAACGGAAGGCCTTCACCAAAGCCTCCCGCTTCATCGCCACCAACATTGACCCCACCATTGACCCCTGCAAGGACTTCTACTCCTTTGCTTGCGGCGGCTGGCTCCGGCGGCATGCCATCCCTGAGGACAAGCTGATTTATGGGATCATTGCTGCCATTGGGGAGCAGAATGAAGAGAAGCTCCAGCGCTTGCTCTTGCAACCTGTCCGAAGGCCCTACCTGGCCTCGGCCGAGCGCAAGGTCAAGGAGTTCTTCCGTTCCTGTCTTGACATAGCTGAAATTGACCGCCAGGGGGCCCAACCCATGCTGGAGGTCATAGAGGACTGTGGTGGATGGGATATGTCTGCCACCGGCGGGAGGCACGGGCGTTGGGATTTCAATGAGCTGCTC-------------------------------------------------------CAGACAGTGACTCGGGGAGAGGAAGTTGTGAATGTCCTTCTCTATTGACGGAGAAGCGCAAAGATGCCAGAAATCCATCTGAACTGAAAACGCTAGATATCCAGGATGTGCAAAAGAACACTGGTATAAAAAGCACACCAGAAACCTCATGTATAGACTGTGAAGGACAGCTCCCCTGGTTTAACAGTGGTGGACCACAGGCGTCCACATGGCCTGGGGCTCAGATGCCAAATTGTCAGACTCCTAATTGTTTCAATCAGGAGGCCCCAGGT------AAAAGAACACTCA---------------------------------------------------------------------------------------------------------------------------------------------------------------------------------------------------------------------------------------------------------------------------------------------------------------------------------------------------------------------------------------------------ATCCAACTGACCTCAATGAAAACTACAATAAATCAATAGAACATCCAGGGAAGAATGAAGTCTCTGAACATGCAGAGAAAAAGCTGGAGCGCAATTTGAGTTTTGAAATTAAAAAGGTACCTCTTCAAGAGGGGCCTAGGAGCTTTGATGGCAACACCCTCTTGAATCGGGGACATGCAATTAAAATTAAAACTGGTTCATCTTGTGCAGTAGATAAGACTGCTAAGCTGCAGGAGCTAGGTTCAGGAGATGCATCTACAGATACCTTAAAAAACTCTTGTGTGGAATGCAATGTGCAGCCAATTATTAAATCTGTAACATTCTCA---GAAGGATGTCAGTGTATAGTAGGTTCTGATGCTCTGCAGAGACCAGATTGTTTGCCCCTTAAAGAAAAAGCGCATGCAACATGGTCGTTACAAGGAACTAACAACATACAGCCAGAACCAATACCAGCAGATACATCTTCAGCTGTTCTACGTCATGGTGTTAAAAATCTGTTGATAGTACCGAATGAACAGTCTCAAACTGATCTCCCTTCCGTTGAATCAACCAATCATCACAGTAGCTTGCTTTCAGTTAGAGCCCCACTTTGTTTTACAAATCCTCTGCATTCTGATGATTCTGATACAGATGAAAAAAACCTGGATGGATCTGTGACACAAA--------------TCAGAGTCTCCGGAATGTCAGTGTTACTAATCCAGCTTCTGTAAATTTCCACGGAGGTTTATCCTTTGACCCATCCCTCTTCTCTCAAGCCATGCCACCATCATGTGAATGTAGCCCTGAAGTCCAGAACTTCAAGGAGACCATTCAGCAGCTGGAAGGTCGCTTGGTGAGACAGGATCACCAAATCCGAGAACTCATTGCAAAGATGGAGACACAGAACTCTCAAATGGGGGATCTCAAACGTACTATCAGAAATCTAGAGGAGAAAATCACTGAAATGGAAGCACAGCAGTGTAATGGTATTTTCATATGGAAGATTGAGCATTTCAGTGTTTATCTGAAAGCCCAAGAAGAAGAAAGACCTGTTGTGATACACAGCCCAGGTTTCTATACAGGGAAACCTGGCTACAAACTTTGTATGCGTCTGCACATCCAGCTGCCAAATACTCCAAGGTGTGCCAACTATATTTCCCTTTTTGTTCATATTATGCAAGGGGAATATGACAGTCATCTACCCTGGCCATTCCAAGGCACCATACGCCT
	Phrynosoma_asio                        ATCCCAGTGAAATATGCCCT-AGT-AAAA--CACACGGAGCAGGTATCAGGCACGAATACTCAGCCCAAGACACCAAGCCATGCCACACCCACACGGGCTCTCAGCAGTGATAGACATTAAGCAATAAGCGAA-----------ACCTACCTCAAGCTTGACTTAGTTATGA-TTAA--C-AGGGCCGGTCAACCTCGTGCCAGCCACCGCGGTTATACGAGGGGCCCAAAGCAGCACAA-CCACGGCGTAAATCGTGATTAGAATAC--TTA-CCAAAACCTAAAAGC-TAAACAATGCCCAAGCCGTAAAACGCAGGCCAAATGAAACCACAAA-ACTTTTAC-ATATGGGTAATTTGACTCACGAAAACTAAGAAACAAACTAGGATTAGATACCCTACTATGCTTAGTCATTAAT-ATGGTAT-TTTAACACATAAAATACCCGCCAGAAGACTACGAGCGAAAAGCTTAAAACTCAAAGGACTTGGCGGTGCTCCAT--CCGACTTAGAGGAGCCTGTCCTATAATCGATACTCCACGCTAAACCTTACCATTCATTGCCAAAA-ACAGCCTATATACCGCCGTCGCCAACTTACCCCATGAGGACTCAACAGTAAGTACAACAGTT-AAC-TAACTAAAACGTCAGGTCAAGGTGTAGCTTATAGAATGG-AAGAGATGGGCTACATTTTTTAAAATAAAATA--AACGGCATGAAACTATGAAACTAGCTTCTAAAGGAGGATTTAACAGTAAAATTACTAAGAAAGCTAATTTTAAACACG-TTAAACGGCCGCGGTATCCTAACCGTGCAAAGGTAGCGTAATCACTTGTCCCCTAAATAGAGACCTGTATGAATGGCTAAATGAGGACTTAACTGTCTCCTTTAATTAA-TCAGTGAAACTGATCTTCCAGTACAAAAGCTGGCATAATATCATAAGACGAGAAGACCCTGTGGAGCTTTAAATCAAGAGCCAATACCAAAAC------TCCAACAAACCAATTAT--GGCTTAAGACTTTAAGTTGGGGCGACTTCGGAACAAAATATAACTTCCGAGC-ATAAAGGAAATTAACCTCACCAAGACCTA-CAAGTCAAAGCA-AAAC-TTGACCCAGTA-TAACTGATCATCGAACCAAGTTACCCCAGGGATAACAG-GCAATCTTCTTCAAGAGTCCATATCGACAAGAAGGTTTACGACCTCGATGTTGGATCAGGACACCCAAACGGTGCAGCAGCTGTTAAAGGTTCATGACACAAGTCTTAAACAGCATCATCAACCCACTACTATATATTATTCCAATCCTAATTGCTGTAGCATTTCTCACCCTTCTCGAACGAAAAATGCTAGGATACATACAACTACGTAAAGGCCCAAACATCGTCGGCCCATACGGATTACTACAACCAATCGCAGATGGAGTAAAACTATTTATTAAAGAACCAGTGCGCCCATCATCATCCTCGCCAACCTTATTTATTTTAACCCCCACACTAGCACTATTTATCGCAATACTAATCTGAGCTCCCATGCCAATACCACAACCCCTATCCGACCTAAACCTGGGCCTACTATTTATTCTGGCACTATCAAGCACTGCAGTATACTCAATCCTATGGTCAGGATGAGCATCAAACTCAAAATACGCACTAATCGGAGCCCTCCGTGCAGTAGCCCAGACAATCTCATACGAGGTAACACTAGGAATTATCTTATTATCAATAGTAATTTTTTCAGGCGGATTCTCCTTAAAATCTATACTCATAACACAAGAACAAACATGACTATTATACTCATCGTGACCACTAATAATAATATGATATGTTTCAACACTAGCTGAGACAAACCGTGCCCCATTTGACCTTACAGAAGGAGAATCAGAGCTAGTGTCAGGATTCAACGTGGAATACGCAGGAGGCCCATTCGCCCTATTCTTTCTAGCAGAATACGCCAACATCATAATAATAAACACACTATCGTGCATCCTATTTTTAAGCCCAAAACAAA---CAATACA---AGAAATATTCTCAATAAACCTAATATTAAAAACAACACTACTCACTATTGGGTTCCTATGAGTTCGTGCATCATATCCACGATTCCGATACGATCAACTAATACACCTTATCTGAAAACAATTTCTTCCAATAACACTAGCACTATGCCTATGACACACATCACTACCAATCTCAACATTCGGACTTCCACCCCAACAATATGAGCCCTATAACAATAACTATCCTAATATCAAGCATTGCTACCGGCACAATCATCACAGCCTCAAGCCACCATTGACTAATAGCCTGAATTGGATTAGAAATAAACACACTAGCCATCATCCCAATAATCTCAAAACAACACCACCCACGAGCCACAGAGGCCGCAACAAAATACTTCTTAACACAAGCAGCTGCCTCCGCTATAATCTTATTCGCAAGCACAACAAACGCCTGACAAATAGGATCCTGAGACATCACCAACACAACAAATCCCACCGCAAACATACTTCTCACCATAGCCCTTGCAATAAAACTCGGCCTTGCACCAATACACTTTTGACTCCCAGAAGTACTACAAGGATCCACTATTAAAACCGCCCTAATTATCTCAACATGACAAAAACTAGCCCCAATAGCCCTAATCTTCACAACATCAAATAACCTCCCCACTACAATCCTTCTAACAATAGCCATAGTATCAACCCTCATTGGCGGATGGGCCGGACTTAACCAAACCCAAACTCGAAAAATCATAGCATACTCATCAATCGCTCACTTAGGCTGAATGGCCTCAATCATAACAATTATACCAAACATTTTCATACTTAACCTAGTACTATACCTACTAATAACAACATCAATATTTTATACCCTAATCTTACTCAACTCAAAAAACATTAAAGATTTAGCAACATCACCAACAACATCACCAACAACAACTGCCATTTCCATACTAACACTACTCTCCCTAGGCGGACTTCCCCCCCTCACTGGGTTCATACCAAAATGACTAATTCTTGAAGAATTAACCATGCAAAACCTAACCCTAACAGCAACAATCCTAGCCATATCAACATTACTCAGCCTATTCTTTTACCTACGACTAAGCTATTCAACCACAATCACCCTAGCACCAAACACAACAACAACAAAACACAAATGACGATTTAAACAACCAAAAAACTCCCTCCTACTCACAATAACCCTACCAATATCACTACTAATACTCCCAATCACCCCAATCATAT----------------------------CTACGGAATTATACGAATTACAACCACACTAGCCCCACTAACTCCAAAACTCTACTACCCATTTATAATCCTCGCACTATGAGGCATTATTATAACCAGCTCAATCTGCCTTCGCCAAACAGACCTAAAATCATTAATCGCTTACTCATCTGTTAGCCACATGGGCCTTGTAGTAATAGCATGCCTAATACAAACACCATGAAGCTTCACAGGAGCCATAATACTAATAATTGCACACGGACTAACATCCTCCATACTATTCTGCCTAGCAAACACAAATTATGAACGAACTCACAGCCGAACACTAATTCTAGCCCAAGGACTTCAACTGGTTTTACCACTAATAATGACCTGATGACTTCTAGCTAACCTAACTAACATAGCACTTCCCCCATCAATTAACCTAATAGGAGAACTATTAATCATCGTATCACTATTCAACTGATCCTCACCAACTATTCTACTAACAGGACTGGGCACATTAATTACAGCAATATACTCGCTACATATATTTCTAACGACCCAACGAAACAAACTACCATCCCACATCTTTATACTAGACCCAACACACACGCGAGAGCATCTACTAATAGCACTACACATGGCCCCATTAATTCTACTTATTATAAAACCAATGCTAATCTCAAGCGTAA-------------------------------------------------------------------------------------------------------------------------------------------------------------------------------------------------------------------------------------------------------------------------------------------------------------------------------------------------------------------------------------------------------------------------------------------------------------------------------------------------------------------------------------------------------------------------------------------------------------------------------------------------------------------------------------------------------------------------------------------------------------------------------------------------------------------------------------------------------------------------------------------------------------------------------------------------------------------------------------AAAGTGGCAGCTACTCTGGACAAAGTCATTGAGAAAGAGATTGAGACAGTGTCTCTAATGTCAAACACACCCTTTGAAACAGACACTGAGTTGAACAAAGGTATGCAGACAACAGATAAAAGTGTCTTATATATGAGCCAAAGAGAAGTTGAAACACACCAGGCAAACCTGCAGCATCTTTGCCGCCTCTGTGGAGGCTCATTTAAAACTGACCCTTATAAGAGAAGCCACCCAGTTCATGGACCAGTAGATGATGAGACTCAGGCCCTTCTCAGAAAGAAAGAGAAAAAGGCAACATCTTGGCCAGATCTCCTTGCCAAAGTTTTTAAGACTGATGTGAAGGGAGACATTGATACAATCCATCCTACAAAGTTTTGTCACCAGTGTTGGACTGTGGTTCAAAAGAAATTAAACAATTCCCCATGTGAAATGTTTTTTCCAAGGAAAAGTCTAGTAGAGTGGCATCCCCATTCCCCAAGCTGTGATGTTTGTGGTGCTTCCTTCCATGGAGTGAAGAGAAAGAGGAAAGTTCTTAATCCACAGCTGAACAAAAAATTGAGAATGGTGACTAGAAGTGCTAGAAAAAAAAGACAAATAAGGAATCCAA---AACAAGTCAACCAAAAGAGTTTAGTGAAAATGATTGCCAGCTGCAAGAAGATTCACCTCACTACCAAAATCCTTGCTGTAGACTATCCTGCAGACTTTGTAAAGTCAATTTCTTGCCAGATTTGTGAACACATCCTGGCTGACCCAGTAGAAACGACATGCAAACACTTATTCTGCAGAGCCTGCATCCTGAAATGCCTCAAAATAATGGGAAGCTATTGTCCAGCTTGCCGCTATCCTTGCTTTCCTACTGACCTGGTAGGCCCTGTGAAATCCTTCCTGAACATCCTGAACAGTCTACCTGTGAGATGTCCAGTGAAAGATTGTCAGGAAGAAGTATGTTTGGGGAAATACTGTCACCATCTTTCCAGACACAAAGAGGTAGAAGACAAAGAGGGCTATGTGTACATAAACAAAGGTGGCCGACCAAGACAACACCAGTTGCATGAAAGCTGCCCCAATGAAAGAAGTTAGCCTCAGAGGACAAGGCAGCTTGGCTTATCCTGGTCTTCGGACACAGGGAAATTTGGAGAACCTAGGTGGGCCCAATGATGCCACAAGAGGATTGACATCTTTAGCAGACACTTTTGAACATGTCATAGAGGAACTCCTGGATGAGCAGCAGGACATCCAGCCCAGCAAGGAAAACAAGGATGCAGACTTGTATTCGTCTCGGGTTATGCTAAGCAGTCAAGTGCCTTTGGAGCCTCCACTGCTCTTTCTGCTTGAGGAGTATAAAAACTACTTGGATGCTGCAAACATGTCCATGAGGGTCCGACGCCACTCTGATCCTGCTCGTCGTGGAGAGCTGAGTGTGTGTGACAGTACTAGTGAGTGGGTAACAGCGGCCGAGAAAAAGACTGCGGTGGACATGTCAGGGGCAACGGTTACCGTCCTCGAAAAAGTACCAGTACCTAAAGGCCAATTGAAGCAATATTTTTATGAGACCAAATGCAACTCAAAGGGATATACGAAAGAGGGCTGCAGGGGCATAGACAAGAGGTACTGGAATTCCCAGTGCCGAACTACCCAGTCTTACGTGCGAGCTCTCACCATGGATAACAAAAAGAGAGTTGGATGGCGGTTTATAAGAATAGACACTTCCTGT------------------------------------------------------------------------------------------------------------------------------------------------------------------------------------------------------------------------------------------------------------------------------------------------------------------------------------------------------------------------------------------------------------------------------------------------------------------------------------------------------------------------------------------------------------------------------------------------------------------------------------------------------------------------------------------------------------------------------------------------------------------------------------------------------------------------------------------------------------------------------------------------------------------------------------------------------------------------------------------------------------------------------------------------------------------------------------------------------------------------------------------------------------------------------------------------------------------------------------------------------------------------------------------------------------------------------------------------------------------------------------------------------------------------------------------------------------------------------------------------------------------------------------------------------------------------------------------------------------------------------------------------------------------------------------------------------------------------------------------------------------------------------------------------------------------------------------------------------------------------------------------------------------------------------------------------------------------------------------------------------------------------------------------------------------------------------------------------------------------------------------------------------------------------------------------------------------------------------------------------------------------------------------------------------------------------------------------------------------------------------------------------------------------------------------------------------------------------------------------------------------------------------------------------------------------------------------------------------------------------------------------------------------------------------------------------------------------------------------------------------------------------------ATGAGGATGATGGCTCAGACTCTCCGGAATGTCAGTGTTACTAATCCAGCTTCTGTAAATTTCCATGGAGGTTTATCTTTTGACCCATCCCTCTTCTCTCAAGCCATGCCACCATCATGTGAATGCAGCCCTGAAGTACAGAACTTCAAAGAGACCATTCAGCAGCTGGAAGGTCGCTTGGTGAGACAAGATCACCAAATCCGAGAACTCATTGCAAAGATGGAGACACAAAACTCTCAGATGGGGGATCTCAAACGTACTATCAGAAATCTAGAGGAGAAAATCACTGAAATGGAAGCACAGCAGTCTAATGGTATTTTCATATGGAAGATTGAGCATTTCAGTGTTTATCTGAAAGCCCAAGAAGAAGAAAGACCTGTTGTGATCCACAGTCCAGGTTTCTATACAGGGAAACCTGGCTACAAACTTTGTATGCGTCTGCATATCCAGCTGCCTAATGTTGCAAAATGTGCCAACTATATTTCCCTTTTTATTCATACTATGCAAGGGGAATATGACAGTCATCTGTCCTGGCCATTCCAAGGCACCATACGCTT
	Phrynosoma_cerroense                   ATCCCAGTGAAATATGCCCT-AAC-AAAA--CAAACGGAGCAGGTATCAGGCACGAACATTCAGCCCAAAACACCAAGCTACGCCACACCCACACGGGCCCTCAGCAGTGATAAACATTAAGCAATAAGCGAA-CCCCC-----------ATTAAGCTTGACTTAGTTATGA-TTAA--T-AGGGCCGGTCAATCTCGTGCCAGCCACCGCGGTTATACGAGAGGCCCAAAGCAGCAAA--CTTCGGCGTAAATCGTAACCAGAATAC--ATGCCACCCACCTAAAAGC-TAAACAATGTCCTAGCCGTAAAACACAGGACAAATGAAACCCAAAA-CTTTTAAC-ACAAAGGCAGTTTGATTTACGAAAACTAAGAAACAAACTAGGATTAGATACCCTACTATGCTTAGTCGTTAATAATGGTAT-TTAAACACATAAAATGCCCGCCAGAAGATTACAAGCGAAAAGCTTAAAACTCAAAGGACTTGGCGGTGCTCCACACCCGACTTAGAGGAGCCTGTCCTATAATCGATACTCCACGCTAAACCTCACCATTCCTTGCCCAAA-ACAGCCTATATACCGCCGTCACCAACTTACCCCATGAGGGTAAAACAGTAAGTATAATAGTT-ATT-TAACTAAAACGTCAGGTCAAGGTGTAGCTAATAGAATGG-CAGAGATGGGCTACATTTTTTAAAATAAAACA--AACGGCACGAAACTATGAAACAAGCTTCCGAAGGAGGATTTAATAGTAAAATTATTAAGAAAACTAATTTTAAACACGC-----------------------------------------------------------------------------------------------------------------------------------------------------------------------------------------------------------------------------------------------------------------------------------------------------------------------------------------------------------------------------------------------------------------------------------------------------------------------------------------ATGACACAAATTATAAACAACATTATTAACCCCCTGTTATATATTATTCCAATCTTAATTGCCGTAGCATTTCTTACCCTCCTTGAACGAAAAATATTAGGATACATACAACTACGCAAAGGACCAAACATTGTAGGCCCATACGGACTATTACAACCAATCGCAGATGGCGTAAAACTATTTATTAAAGAACCAATTCGCCCATCATCATCCTCGCCTACCCTATTTATTCTAACCCCAACACTAGCACTATTTATCGCAATATTTATTTGAGCTCCAATACCAATACCACACCCCCTAACAGACCTAAACCTAGGCTTACTATTTATGCTAGCCCTATCAAGCACCGCAGTATACTCAATTTTATGATCAGGGTGAGCATCAAACTCAAAATATGCACTAATTGGGGCTCTACGTGCAGTAGCCCAAACAATCTCATACGAAGTAACACTAGGAATTATTTTACTAGCAGTCGTTATTTTAACAGGCGGATTTTCCTTAAAAACAATACTCACAACACAAGAACAAACATGACTACTGTACTCATCATGACCATTAATAATAATATGGTACGTTTCAACACTAGCAGAAACAAACCGAGCCCCATTTGACCTTACTGAAGGAGAATCAGAACTCGTCTCAGGATTTAATGTCGAATACGCAGGAGGCCCATTCGCCCTATTCTTCCTAGCAGAGTACGCCAACATTATAATAATAAATACACTATCCTGCATCCTATTCTTAAGCCCAGGACAAA---CAACACAACCAGAAATATTTTCAACTAACCTAATATTAAAAACAATACTACTTACTATTGGATTCTTATGAATCCGTGCATCATACCCACGATTCCGATACGATCAACTTATACACCTCCTTTGAAAACAGTTCCTTCCAATAACACTAGCACTATGCCTATGACACACATCACTGCCAATTTCAACATTCGGACTCCCCCCACAACAATATGAGCCCTACAACAATAGCCATCCTAATCTCAAGTCTTGCTACCGGCACAATCATTACAGCCTCAAGCCACCACTGATTAATAGCCTGAGTCGGCCTAGAGATAAACACACTAGCCATTATTCCAATAATCTCTAAACAACACCACCCACGAGCTACAGAAGCCGCAACAAAATACTTCTTAACACAAGCAGCCGCCTCAGCCACAATCTTATTTTCAAGCACAACAAACGCCTGACAAACAGGAACCTGAGACATTATTAACATAACAAACCCCACCGCAAACATACTCCTCACCGTAGCCCTTGCAATAAAACTAGGCCTTGCACCAATACACTTTTGACTCCCAGAAGTCCTACAAGGATCCACCATTAAAACCGCCTTAATCATTACAACATGACAAAAACTTGCCCCAATAGCCTTAATTTTTATAACATCCAACACCTTACCTACAACAGCCCTCCTAACAATAGCCATAATCTCAACTCTCCTAGGAGGATGAGCCGGACTAAACCAAACCCAAACCCGAAAAATCATAGCATATTCATCAATTGCCCATCTTGGTTGAATAGCCGCAATCACCACAATTATACCCAACATTCTAACACTTAACCTAATACTATATCTACTCATAACAACCTCAATATTTTATATATTAATTTTACTTAACTCAAAAAACATTAAAGATATAGCAACATCACCAACAACCTCCCCAACAACCACCACCCTTGCCATATTGACACTACTATCTCTTGGAGGACTCCCACCTCTTACCGGATTTATACCAAAATGATTAATTATTGAAGAATTAACCACACAAAACTTTACCACTACTGCAACCATCCTAGCCCTATCAGCACTACTCAGCCTATTCTTTTATTTACGCCTAAGCTACTCCTCCACAATTACCCTTTCCCCAAACACAACAACAACTAAACATAAATGACGATTTAAGCCGACCATTAACACCACCCTACTTACAATAACCTTACCAACATCACTACTAATACTACCAATCACCCCAATAATTT----------------------------------------------------------------------------------------------------------------------------------------------------------------------------------------------------------------------------------------------------------------------------------------------------------------------------------------------------------------------------------------------------------------------------------------------------------------------------------------------------------------------------------------------------------------------------------------------------------------------------------------------------------------------------------------------------------------------------------------------------------------------------------------------------------------------------------------------------------------------------------------------------------------------------------------------------------------------------------------------------------------------------------------------------------------------------------------------------------------------------------------------------------------------------------------------------------------------------------------------------------------------------------------------------------------------------------------------------------------------------------------------------------------------------------------------------------------------------------------------------------------------------------------------------------------------------------------------------------------------------------------------------------------------------------------------AAAGCGGCAGCTACTCTGGACAAAGTCATTGAGAAAGAGATTGAGACAGTGTCTCTAATGTCAAACACACCCTTTGAAACAGACACTGAGTTGAACAAAGGTATGCAGACAATAGATAAAAGTGCCTTATATATGAGCCAAAGAGAGGTTGAAACACACCAGGCAAACCTGCAGCATCTCTGCCGCCTCTGTGGAGGCTCATTTAAAACTGACCCTTATAAGAGAAGCCACCCAGTTCATGGACCAGTAGATGATGAGACTCAGGCCCTTCTCAGAAAGAAAGAGAAAAAGGCAACATCTTGGCCAGATCTCCTTGCCAAAGTTTTTAAGACTGATGTGAAGGGAGACATTGACACAATACATCCTACAAAGTTTTGTCACCAGTGTTGGACTGTGGTTCAAAAGAAATTAAACAATTCCCCATGTGAAATGTTTTTTCCAAGGAAAAGTCTAGTAGAGTGGCATCCCCATTCCCCAAGCTGTGATGTTTGTGGTGCTTCCTTCCATGGAGTGAAGAGAAAGAAGAAAGTTCTTAATCCACAGTTGAACAAAAAATTGAGGATGGTGACTAGAAGTGCTAGAAAAAAAAGAGAAATAAGGAATCCAA---AACAAGTCAACCAAAAGAGTTTAGTGAAAATGATTGCCAGCTGCAAGAAGATTCACCTCACTACCAAAATCCTTGCAGTAGACTATCCTGCAGACTTTGTAAAGTCAATTTCTTGCCAGATTTGTGAACACATCCTGGCTGACCCAGTAGAAACGACATGCAAGCACTTATTCTGCAGAGCCTGCATTCTTAAATGCCTCAAAATAATGGGAAGCTATTGTCCAGCTTGTCGCTATCCTTGCTTTCCTACTGACCTGGTAGGCCCTGTGAAATCCTTCTTGAACATCCTGAACAGTTTACCTGTGAGATGTCCAGTGAAAGATTGTCAGCAAGAAGTCTGTTTGGGAAAATACTGTCACCACCTTTCCAGGCACAAAGAGGTAGAAGACAAAGAGGGCTATGTGTACATAAACAAAGGTGGCCGACCAAGACAACACCAGTTGCATGAAAGCTGCCCCAATGAAAGAAGTTAGCCTCAGAGGACAAGGCAGCTTGGCTTATCCCGGTCTTCGGACACAGGGAAATTTGGAGAACCTAGGTGGGCCCAATGATGCCACAAGAGGATTGACATCTTTAGCAGACACTTTTGAACATGTCATAGAGGAGCTCCTGGATGAGCAGCAGGCCATCCAGCCCAGCAAGGAAAACAAGGATGCAGACTTGTACTCGTCTCGGGTTATGCTAAGCAGTCAAGTGCCTTTGGAGCCTCCACTGCTCTTTCTGCTTGAGGAGTATAAAAACTACTTGGATGCTGCAAACATGTCCATGAGGGTCCGACGCCACTCTGATCCTGCTCGTCGTGGAGAGCTGAGTGTGTGTGACAGTACTAGCGAGTGGGTAACAGCGGCCGAGAAAAAGACTGCGGTGGACATGTCAGGGGCAACGGTTACCGTCCTCGAAAAAGTACCAGTACCTAAAGGCCAATTGAAGCAATATTTTTATGAGACCAAATGTAACTCAAAGGGATATACGAAAGAGGGCTGCAGGGGCATAGACAAGAGGTACTGGAATTCCCAGTGCCGAACTACCCAGTCTTACGTGCGAGCTCTCACCATGGATAACAAAAAGAGAGTTGGATGGCGGTTTATAAGAATAGACACTTCCTGT-----------------------------------------------------------------------------------------------------------------------------------------------------------------------------------------------------------------------------------------------------------------------------------------------------------------------------------------------------------------------------------------------------------------------------------------------------------------------------------------------------------------------------------------------------------------------------------------------------------------------------------------------------------------------------------------------------------------------------------------------------------------------------------------------------------------------------------------------------------------------------------------------------------------------------------------------------------------------------------------------------------------------------------------------------------------------------------------------------------------------------------------------------------------------------------------------------------------------------------------------------------------------------------------------------------------------------------------------------------------------------------------------------------------------------------------------------------------------------------------------------------------------------------------------------------------------------------------------------------------------------------------------------------------------------------------------------------------------------------------------------------------------------------------------------------------------------------------------------------------------------------------------------------------------------------------------------------------------------------------------------------------------------------------------------------------------------------------------------------------------------------------------------------------------------------------------------------------------------------------------------------------------------------------------------------------------------------------------------------------------------------------------------------------------------------------------------------------------------------------------------------------------------------------------------------------------------------------------------------------------------------------------------------------------------------------------------------------------------------------------------------------------------------------------------------------------------------------------------------------------------------------------------------------------------------------------------------------------------------------------------------------------------------------------------------------------------------------------------------------------------------------------------------------------------------------------------------------------------------------------------------------------------------------------------------------------------------------------------------
	Phrynosoma_cornutum                    ACCCCAGTGAAATATGCCCT-AAC-AAAA-GTAAACGGAGCAGGTATCAGGCACGACAC-TCAGCCCAAAACACCAGGCCATGCCACACCCACACGGGCCCTCAGCAGTGATAAACATTAAGCAATAAGCAAA-CTC-------------CACAAGCTTGACTTAGTTATGA-TTAAT-T-AGGGCCGGTAAACCTCGTGCCAGCCACCGCGGTTACACGAAGGGCCCAAAACAGCAGA--CCACGGCGTAAATCGTGATTAGAATATA-----CCCCACCTTAAAAAC-TGAACAATATCCTAACTGTAAAACACAGGATAAATGAAACCATTAAACTTTTAAC-AACAAGGTTTTTTGACTCACGAAAACTAAGAAACAAACTAGGATTAGATACCCTACTATGCTTAGTCGTTAAT-ATGGTAT-TTAAACACATAAAATACCCGCCAGAAGACTACGAGCGAAAAGCTTAAAACTCAAAGGACTTGGCGGTGCTCCACACCCGACTTAGAGGAGCCTGTCCTATAATCGATACTCCACGTTAGACCTTTCCACTCATTGCCCAAAATCAGCCTATATACCGCCGTCGCCAACCTACCCCATGAGGGTTCAATAGTAGGTTCAATAGTT--AT-AAACTAAAACGTCAGGTCAAGGTGTAGCTAATAGAGTGG-TAGAGATGGGCTACATTTTTTAAAATAAAAAA--TACGGCACGAAACCATGAAACAGGTTTCCAAAGGAGGATTTAATAGTAAAATTATAAAGAAAACTAATTTTAAACACG-TTTAACGGCCGCGGTATCCTAACCGTGCAAAGGTAGCGTAA-CACTTGTCCCCTAAATAGAGACTCGTATGAATGGCTAAATGAGGATTAATCTGTCTCCTTTAATTAA-TCAGTGAAACTGATCTACCAGTACAAAAGCTGGTATTTTATCATAAGACGAGAAGACCCTGTGGAGCTTTAAATTGAAGACCAAAACAACAAAACTCTT---AAGTTTTAATTACA-TGGCCTAAAATTTTAAGTTGGGGCGACTTCGGAACAAAACAAAACTTCCGAGCATAAAGGAAATTAACCTTATCAAGACCTACAAGTCAAAACA---AAAC-TTGACCCAGTA-CAACTGAGCACCGAACCAAGTTACCCCAGGGATAACAGCGCAATCTTCTTCAAGAGTTCATATCGACAAGAAGGTTTACGACCTCGATGTTGGATCAGGACACCCAAATGGTGCAGAAGCTATTAAAGGTTCATGATACAAATCATAAACAACATTATTAACCCACTACTATATATTATCCCAATCCTAATTGCCGTAGCATTCCTTACCCTCCTTGAACGAAAAACACTAGGATATATACAACTACGCAAAGGCCCAAATATTGTAGGACCATACGGACTATTTCAACCTATTGCAGATGGTATTAAACTGTTTACCAAGGAACCAATCCGACCATCATCCTCCTCTCCCACCCTGTTTATTTTAACCCCAACACTAGCACTATTTATTGCAATATTAATCTGAACCCCAATACCAATACCTCACCCCCTAGCAGACCTAAACCTTGGCCTATTATTTATGTTAGCACTATCAAGCACCGCAGTATATTCAATTTTATGATCAGGATGAGCATCAAACTCAAAATACGCACTAATTGGAGCCCTCCGTGCAGTAGCCCAAACAATCTCATACGAAGTAACACTAGGAATTATCTTACTATCAATCGTAATCTTAACAGGGGGATTTTCCTTAAAAACAATACTTTTTACACAAGAACAAACATGACTATTTTACTCATCATGACCCTTAATGATAATATGATATATCTCAACTCTAGCAGAAACAAACCGCGCCCCATTCGACCTTACAGAAGGAGAATCAGAACTAGTATCTGGATTTAATGTAGAGTATGCAGGAGGCCCATTTGCTCTATTTTTTTTAGCAGAATATGCTAACATCATAATAATAAACACCCTGTCCTGCATTCTATTCTTAAGCCCCGGACAAA---CAACACAACCAGAAATATTTTCAATAAACCTTATATTAAAAACAACCCTACTTACTATTGGATTCTTATGAGTACGCGCATCATACCCACGATTCCGATACGACCAACTAATACACCTCCTTTGAAAACAATTTCTTCCAATAACACTAGCATTATGCTTATGACACACATCACTACCAATCTCAACATTTGGACTCCCACCACAACAATATGAGCCCTACAACAATAACTATTCTACTCTTAAGTATCACTACCGGAACAATCATTACAGCCTCAAGCCACCATTGATTAATAGCCTGAATTGGCCTAGAAATAAATACATTGGCCATTATCCCAATAATCTCAAAACAACACCACCCACGAGCCACAGAAGCCGCAACAAAATATTTTCTAACACAAGCAGCTGCCTCTGCCTTAATTCTATTTGCAAGCACAACAAACGCCTGACAAACAGGAACCTGAGACATTACCAACATATCAAACCCAACCGCAAATACGCTCCTTATTATAGCACTTGCAATAAAACTGGGCCTCGCACCAATACACTTTTGACTTCCAGAGGTCCTACAAGGCTCAACTATTAAAACAGCCCTAATTATTACAACATGACAAAAACTCGCCCCAATAACCTTAATCTTCATAACATTTAACAACCTTCCAACAACAGCCCTACTAACAATAGCCATAATTTCAACCCTGCTCGGAGGTTGAGCAGGACTAAATCAAACCCAAACCCGAAAAATCATAGCATATTCATCAATTGCCCACCTAGGCTGAATAGCTGCAATCACCACAATTTTACCAAACATCCTAATACTTAATCTTGCCATTTACTTAATAATAACAACCTCTATATTTTATACAATAATTATACTCAACTCAAAAAACATTAAAGACATAGCAACCTCAACAACAACCTCACCAACAACTACCACCCTTGCTATACTTACACTATTATCCCTAGGAGGACTCCCACCTCTCACCGGATTTATACCAAAATGATTAATTCTTGAAGAACTAATTATACAAAACCTAACCACAACAGCAGTACTATTAGCCCTATCAGCATTACTCAGCTTATTTTTTTACTTACGACTAAGCTACTCATCATCAATTACTCTAGCCCCAAACACAACAACAATTAAACACAAATGACGATTCAAATCAATAACCAATTCTTTACTACTATCACTAACTATCCCAACATCACTATTAATACTTCCAATAACCCCAATATTAT--------------CTAAAAATGGGAGGATATGGAATTATCCGAATCACCACGATACTGTCACCACTAACCACAAAACTCTATTACCCATTTTTAATTCTTGCACTATGAGGCATCATTATAACAAGCTCAATCTGTATGCGCCAAACCGACCTAAAATCATTAATCGCATACTCCTCTGTTAGCCACATAGGCCTTGTAGTAACAGCCTGCCTAATTCAAACACCGTGAAGCCTCACAGGAGCCATAATCTTAATAATTGCACACGGACTAACTTCATCCATATTATTCTGTTTAGCAAACACAAACTATGAACGAACCCACAGTCGAACATTAATTTTAGCCCGAGGATTTCAACTAATTTTTCCACTAATAACAACCTGATGACTACTGGCTAACCTAACCAACATAGCACTTCCCCCATCAATCAACCTAATAGGAGAACTATTTATTATCGTTTCACTATTTAACTGATCCTTCCCAACAATTTTACTAACAGGATTAGGCACACTAATTACAGCAATATATTCATTACACATATTCTTAATAACTCAACGAAATAAACTACCAACTAACATTACTTTATCCGCTCCTACACACACACGAGAACACCTACTAATAACACTGCACATAGCACCCTTAATTTTACTTATCATAAAACCTGCCCTAATTTCAGGCATAA-------------------------------------------------------------------------------------------------------------------------------------------------------------------------------------------------------------------------------------------------------------------------------------------------------------------------------------------------------------------------------------------------------------------------------------------------------------------------------------------------------------------------------------------------------------------------------------------------------------------------------------------------------------------------------------------------------------------------------------------------------------------------------------------------------------------------------------------------------------------------------------------------------------------------------------------------------------------------------------AAAGTGGCAGCTACTCTGGACAAAGTCATTGAGAAAGAGATTGAGACAGTGTCTCTAATATCAAACACACCCTTTGAAACAGACACTGAGTTCAACAAAGGTATGCAGACAACAGATAAAAGTGCCTTATATATGAGCCAAAGAGAGGTTGAAACACACCAGGCAAACCTACAGCATCTCTGCCGCCTCTGTGGAGGATCATTTAAAACTGACCCTTATAAGAGAAGCCACCCAGTTCATGGACCAGTAGATGATGAGACTCAGGCCCTTCTCAGAAAGAAAGAGAAAAAGGGAACATCTTGGCCAGATCTCCTTGCCAAAGTTTTTAAGACTGATGTGAAGGGAGACATTGACACAATCCATCCTACAAAGTTTTGTCACCAGTGTTGGACTGTGGTTCAAAAGAAATTAAATAATTCCCCATGTGAAATGCTTTTTCCAAGGAAAAGTCTAGTAGAATGGCATCCCCATTCTCCAAGCTGTGATGTTTGTGATGCTTCCTTCCATGGAGTGAAGAGAAAGAGGAAAGTTCTTAATCCACAGTTGAACAAAAAATTGAGGATGGTGACTAGAAGTGCTAGAAAAAAAAGACAAATAAGGAATCCAA---AACAAGTCAACCAAAAGAATGTAGTGAAAATGATTGCCAGCTGCAAGAAGATTCACCTCACTACCAAAATCCTTGCAGTAGACTATCCTGCAGACTTTGTAAAGTCAATTTCTTGCCAGATTTGTGAACACATCCTGGCTGACCCAGTAGAAACAACATGTAAACATTTATTCTGCAGAGCTTGCATCCTTAAATGCCTCAAAATAATGGGAAGCTATTGTCCAGCTTGTCGCTATCCTTGCTTTCCTACTGACCTGGTAGGTCCTGTGAAATCCTTCCTGAACATCCTGAACAGTCTACCTGTGAGATGTTCAGTAAAAGATTGCCAGGAAGAAGTATGTTTGGGAAAATACTGTCACCATCTTTCCAGGCACAAAGAGGTAGAAGACAAAGAGGGCTATATGTACATAAACAAAGGTGGCCGACCAAGACAACACCAGTTGCATGAAAGCTGCCCCAATGAAAGAAGTTAGCCTCAGAGGACAAGGCAGCTTGGCTTATCCCGGTCTTCGGACACAGGGAAATTTGGAGAACCTAGGTGGGCCCAATGATGCCACAAGAGGATTGACATCTTTAGCAGACACTTTTGAACATGTCATAGAGGAGCTCCTGGATGAGCAGCAGGCCATCCAGCCGAGCAAGGAAAACAAGGATGCAGACTTGTACTCATCTCGGGTTATGCTAAGCAGTCAAGTGCCTTTGGAGCCTCCACTGCTCTTTCTGCTTGAGGAGTATAAAAACTACTTGGATGCTGCAAACATGTCCATGAGGGTCCGACGCCACTCTGATCCTGCTCGTCGTGGAGAGCTGAGTGTGTGTGACAGTACTAGTGAGTGGGTAACAGCGGCCGAGAAAAAGACTGCGGTGGACATGTCAGGGGCAACGGTTACCGTCCTTGAAAAAGTACCAGTACCTAAAGGCCAATTGAAGCAATATTTTTATGAGACCAAATGCAACTCAAAGGGATATACGAAAGAGGGCTGCAGGGGCATAGACAAGAGGTACTGGAATTCCCAGTGCCGAACTACCCAGTCTTACGTGCGAGCTCTCACCATGGATAACAAAAAGAGAGTTGGATGGCGGTTTATAAGAATAGACACTTCCTGT-----------------------------------------------------------------------------------------------------------------------------------------------------------------------------------------------------------------------------------------------------------------------------------------------------------------------------------------------------------------------------------------------------------------------------------------------------------------------------------------------------------------------------------------------------------------------------------------------------------------------------------------------------------------------------------------------------------------------------------------------------------------------------------------------------------------------------------------------------------------------------------------------------------------------------------------------------------------------------------------------------------------------------------------------------------------------------------------------------------------------------------------------------------------------------------------------------------------------------------------------------------------------------------------------------------------------------------------------------------------------------------------------------------------------------------------------------------------------------------------------------------------------------------------------------------------------------------------------------------------------------------------------------------------------------------------------------------------------------------------------------------------------------------------------------------------------------------------------------------------------------------------------------------------------------------------------------------------------------------------------------------------------------------------------------------------------------------------------------------------------------------------------------------------------------------------------------------------------------------------------------------------------------------------------------------------------------------------------------------------------------------------------------------------------------------------------------------------------------------------------------------------------------------------------------------------------------------------------------------------------------------------------------------------------------------------------------------------------------------------------------------------------------------------------------------------------------------------------------------------------------------------------------------------------------------------------------------------------------------------------------------------------------------------------------------------------------------------------------------------------------------------------------------------------------------------------------------------------------------------------------------------------------------------------------------------------------------------------------------
	Phrynosoma_coronatum                   ATCCCAGTGAAATATGCCCT-AAC-AAAA--CAAACGGAGCAGGTATCAGGCACGAACACTCAGCCCAAAACACCAAGCTACGCCACACCCACACGGGCCCTCAGCAGTGATAAACATTAAGCAATAAGCGAA-CCCAA----------TTTTAAGCTTGACTTAGTTATGA-TTAA--T-AGGGCCGGTCAACCTCGTGCCAGCCACCGCGGTTATACGAGAGGCCCAAAGCAGCAAA--CTTCGGCGTAAATCGTAACCAGAATAT--ATGCCACCCACCTAAAAGC-TAAACAATGTCCTAATCGTAAAACACAGGACAAATGAAACCCAAAA-CTTTTAAC-AT-AAGGCAATTTGACTTACGAAAACTAAGAAACAAACTAGGATTAGATACCCTACTATGCTTAGTCGTTAAT-ACGGTAT-TTAAACACATAAAATGCCCGCCAGAATATTACAAGCGAAAAGCTTAAAACTCAAAGGACTTGGCGGTGCTCCACACCCGACTTAGAGGAGCCTGTCCTATAATCGATACTCCACGCTAAACCTCACCATTCATTGCCAAAG-ACAGCCTATATACCGCCGTCACCAACTTACCCCATGAGGGTTAAACAGTAAGTACAACAGTT-ATT-TAACTAAAACGTCAGGTCAAGGTGTAGCTAATAGAATGG-CAGAGATGGGCTACATTTTTTAAAATAAAACA--AACGGCACGAAGCTATGAAACAAGCTTCCAAAGGAGGATTTAACAGTAAAATTATTAAGAAAGTTAATTTTAAATACGC-----------------------------------------------------------------------------------------------------------------------------------------------------------------------------------------------------------------------------------------------------------------------------------------------------------------------------------------------------------------------------------------------------------------------------------------------------------------------------------------ATGACACAAATTATAAACAACATTATTAATCCCCTGCTATATATTATTCCAATCTTAATTGCTGTAGCATTCCTTACCCTCCTCGAACGAAAAATGTTAGGATATATGCAACTGCGCAAAGGCCCAAACATTGTGGGCCCATACGGATTATTACAGCCAATTGCAGATGGCGTAAAACTATTTATTAAAGAACCAATTCGTCCATCATCATCTTCACCTACCCTGTTTATTTTAACCCCAACACTAGCACTATTTATTGCAATATTTATTTGAGCTCCAATACCCATACCACAACCCCTAACAGACCTAAACCTAGGCTTATTATTTATACTAGCCCTATCAAGCACTGCAGTATACTCAATTTTATGATCAGGATGAGCATCAAACTCAAAATATGCACTAATTGGGGCTCTACGTGCAGTAGCCCAAACAATCTCATACGAAGTAACACTAGGAATCATTTTACTGGCAGTAGTAATTTTAACAGGGGGATTTTCCTTAAAAACAATACTCACAACACAAGAACAAACATGACTATTGTACTCATCATGACCTTTAATAATAATGTGGTACGTTTCAACACTAGCAGAAACAAACCGAGCCCCATTTGACCTTACAGAAGGAGAATCAGAACTCGTCTCAGGGTTTAATGTAGAATACGCAGGGGGCCCATTCGCCCTATTTTTCCTAGCAGAGTACGCCAACATCATGATAATAAACACACTATCCTGCATCCTATTCTTAAGCCCCGGACAAA---CAACACAACCAGAGATATTTTCAACCAACCTAATATTAAAAACAATATTACTCACTATTGGATTCTTATGGGTTCGTGCATCATACCCACGATTCCGATACGATCAGCTCATACACCTCCTTTGAAAACAATTCCTTCCAATAACACTAGCACTATGCCTATGACACACATCACTACCAATCTCAACATTTGGACTTCCACCACAACAATATGAGCCCCACAACAATAACTATCTTAATCTCAAGCCTTGCTACCGGCACAATCATTACAGCCTCAAGCCACCACTGATTAATAGCTTGGGTCGGCCTAGAAATAAACACACTAGCTATTATTCCAATAATCTCTAAACAACACCACCCACGAGCTACAGAAGCCGCAACAAAATACTTTTTAACACAAGCAGCCGCCTCAGCCACAATCTTATTTTCAAGTACAACAAACGCCTGACAAACAGGAACCTGAGACATTATTAACATAACAGACCCTGCCGCAAACATACTCCTCACTATAGCCCTTGCAATAAAACTAGGCCTTGCACCAATACACTTTTGACTTCCAGAAGTCCTACAAGGATCCACCATAAAAACCGCCTTAATCATTACAACATGACAAAAACTTGCTCCAATAGCCCTAATTTTTATAACATCCAACACCCTACCCACAACAGCCCTCCTAACAATAGCCATAATCTCGACTCTACTTGGAGGATGAGCCGGACTAAATCAAACCCAAACCCGAAAAATCATAGCATACTCATCAATTACACACCTTGGTTGAATGGCCGCAATCACCACAATTATACCCAACATTCTAACACTTAACCTAACACTATACCTACTTATAACAACCTCAATATTTTATGTATTAATTTTACTTAACTCAAAAAACATTAAAGATATAGCAACATCACCAACAACCTCCCCAACAACCACCACCCTTTCTATATTAACACTACTATCTCTAGGCGGACTCCCACCCCTCACCGGATTTATACCAAAATGACTAATTTTAGAAGAATTAACCACACAAAACTTTACCACTACTGCAACCATTCTAGCACTATCAGCACTTCTCAGCCTATTTTTTTATTTACGCCTAAGCTACTCATCCACAATTACCCTTGCCCCAAACACAACAACAACTAAACATAAATGACGATTTAAACCAACCATTAACACCACCCTACTTACAATAACCTTACCAACATCACTACTAATACTACCAATTACCCCAATAATCT------------------------------------------------------------------------CAAAACTTTACTACCCGTTCATTATCCTTGCACTATGAGGCATTATTATAACTAGCTCAATTTGCTTACGTCAAACAGACCTTAAATCGTTAATCGCCTACTCCTCCGTTAGTCATATAGGCCTTGTAGTAATAGCATGTTTAATCCAAACACCATGAAGCTTCACAGGAGCTATAATCCTAATAATTGCACACGGACTAACCTCCTCCATATTGTTCTGCTTAGCAAACACAAACTATGAACGAACCCACAGCCGAACATTAATTCTAGCCCAAGGACTTCAACTAATTTTTCCACTAATAACAACCTGATGACTCTTAGCAAACATAACCAACATAGCACTCCCCCCAACAATTAATTTAATAGGAGAACTATTTATCATTGTATCACTATTTAACTGATCATTTCCAACAATCTTACTAACTGGCCTAGGTACACTAATTACAGCAATATATTCACTACACATATTCTTAACAACCCAACGAAACAAACTCCAAACTCATATCTTTATATCTGACCCCACCCATACACGAGAACACCTCCTAATAACACTACATATTTTACCATTAATTTTACTTATTATAAAACCAGCCTTAATCTCGGGCATCAAGGAGGTAGGTGCTAGTCATAGTGACGGGGAGATAGAACAGGAAGAGGAGGAACAAAAAGAGGAAGTGGAGGTTAAAGTAGAAGAGGGAGTAGAGGTTAAAGAGAATGATAGGCAGCAAGATAATC---AGGAGGAGGATGTTGTGTTAGTAAAAGAAGATAGTGAAAACATTCTGCCGATAGATGGAGAGCAGGATGTTATGGAAACTAAT---GAGGCAGATCATGCAGAGCCACTAGAAAATGAGAATAGCAAAGAAGTGATACCAGAAATGGAATGTGATACTCAACCAGAACAGGAAGGGCCTGTTGCTGCCCTAGAGAAAGAGGAAGCCAGCAAGCCAGAAGTTGAAGCAGAAGTAGAAGAGTCAGAAGAGAAGGAGCCTGAATCTACCCCAGTATTGGAGGCTGAGG-TCAGCCTCTCTCAGAGTCTGTGCTTCAGCCACCGCCTCCACCACTATTGGAATCTACTCAAGATCAAGAGTCTCAGGTAGACAAAGAAGAATCTGTGGTGCCTGAAAAGCTGCCGGAAATTCAGACAGACCAAGTCCAGGCAGCAACAGTAGAAAACAAGAGCAAGGTTAGGAGCCGAAGCAGAGGTAGAGCAAGGAATAAAACCAGCAAGAGTCGAAGTCAGAGTACTAGCAGCAGTACTAGTAGTACTAGCTCTACAAGCAGTAGTAGTGGCAGCAGTTCTAGCAGTGGCAGCAGTAGTAGCCGGAGTACTTCAAGCAGCAGCAGCAGTACTAGTGGAACTAGCAGTCGAGAAAGTAGCAGTAGTTCTAGTAGTAGTGAGAGTAGAAGTCGAAGCAGAGGGCGGGGGCACAATAGGGATAGAAAACG-AGGAGGAGTTTGGATCGGAAGCGAAGAGATAATTCAGGAGTAGACAGAAGTCACAAGTCTTCAAAAGGTAGCAGCAGAGATGCAAAAGGATCCAAGGATAAAAGAAAGTGGCAGCTACTCTGGACAAAGTCATTGAGAAAGAGATTGAGACAGTGTCTCTAATGTCAAACACACCCTTTGAAACAGACACTGAGTTGAACAAAGGTATGCAGACAATAGATAAAAGTGCCTTATATATGAGCCAAAGAGAGGTTGAAACACACCAGGCAAACCTGCAGCATCTCTGCCGCCTCTGTGGAGGCTCATTTAAAACTGACCCTTATAAGAGAAGCCACCCAGTTCATGGACCAGTAGATGATGAGACTCAGGCCCTTCTCAGAAAGAAAGAGAAAAAGGCAACATCTTGGCCAGATCTCCTTGCCAAAGTTTTTAAGACTGATGTGAAGGGAGACATTGACACAATACATCCTACAAAGTTTTGTCACCAGTGTTGGACTGTGGTTCAAAAGAAATTAAACAATTCCCCATGTGAAATGTTTTTTCCAAGGAAAAGTCTAGTAGAGTGGCATCCCCATTCCCCAAACTGTGATGTTTGTGGTGCTTCCTTCCATGGAGTGAAGAGAAAGAAGAAAGTTCTTAATCCACAGTTGAACAAAAAATTGAGGATGGTGACTAGAAGTGCTAGAAAAAAAAGAGAAATAAGGAATCCAA---AACAAGTCAACCAAAAGAGTTTAGTGAAAATGATTGCCAGCTGCAAGAAGATTCACCTCACTACCAAAATCCTTGCAGTAGACTATCCTGCAGACTTTGTAAAGTCAATTTCTTGCCAGATTTGTGAACACATCCTGGCTGACCCAGTAGAAACGACATGCAAACACTTATTCTGCAGAGCCTGCATTCTTAAATGCCTCAAAATAATGGGAAGCTATTGTCCAGCTTGTCACTATCCTTGCTTTCCTACTGACCTTGTAGGCCCTGTGAAATCCTTCTTGAACATCCTGAACAGTTTACCTGTGAGATGTCCAGTGAAAGA-TGTCAGCAAGAAGTCTGTTTGGGAAAATACTGTCA-CACCTTTCCAGGCACA-AGAGGTAGAAGACAAAGAGGGCTATGTGTACATAAACAAAGGTGGCCGACCAAGACAACACCAGTTGCATGAAAGCTGCCCCAATGAAAGAAGTTAGCCTCAGAGGACAAGGCAGCTTGGCTTATCCCGGTCTTCGGACACAGGGAAATTTGGAGAACCTAGGTGGGCCCAATGATGCCACAAGAGGATTGACATCTTTAGCAGACACTTTTGAACATGTCATAGAGGAGCTCCTGGATGAGCAGCAGGCCAT-CAGCCCAGCAAGGAAAACAAGGATGCAGACTTGTACTCGTCTCGGGTTATGCTAAGCAGTCAAGTGCCTTTGGAGCCTCCACTGCTCTTTCTGCTTGAGGAGTATAAAAACTACTTGGATGCTGCAAACATGTCCATGAGGGTCCGACGCCACTCTGATCCTGCTCGTCGTGGAGAGCTGAGTGTGTGTGACAGTACTAG-GAGTGGGTAACAGCGGCCGAGAAAAAGACTGCGGTGGACATGTCAGGGGCAACGGTTACCGTCCTCGAAAAAGTACCAGTACCTAAAGGCCAATTGAAGCAATATTTTTATGAGACCAAATGCAACTCAAAGGGATATACGAAAGAGGGCTGCAGGGGCATAGACAAGAGGTACTGGAATTCCCAGTGCCGAACTACCCAGTCTTACGTGCGAGCTCTCACCATGGATAACAAAAAGAGAGTTGGATGGCGGTTTATAAGAATAGACACTTCCTGT--------TCTTTATGTTCAAGCTTTGGCTGAACGAGATGCTGCCCCCGACTTTGTGCACCACTTCAGCGCTGCTCTACTTGTTTCAGGGCTTTTCCAGCAATCTGATGGGCTCCTTGGTAGTTTCGTACAACTTCTACAGCCTCAACAAAATGGAAACCAGTCACAGGGCTACCAAAAGGCCAGTGAGCATGATCTGGGCTGTTCTCACCATTTGGATGGTCAGTTTGCTGATCTGCATTTTGCCTCTCTGTGGCTGGGGCACTTATGGCTCGACCTCTTGGGGATGTTTTGCGGACTGCACCAGTTCTTACATCTTGTTTCTCTTCATCATCTACTCCTTGTGTTTCTTCCT-CTCCTCGTGCTCTCCGTCCCTCTCATTTATCAGCTCCTGTGCTCAGATGAGCAACTGCATCTCTATGATGATTATCATCAAATCAGCCGAGGATATTTCTCGCCTGGGTTACCC-CAGTGGGTATTCACACCCTGCC-CTCTCTCCAGAGGA--TTGAGAATAAAAGCCTGAAGCATTTTCAAAATGCTGGCCAGAACTCTGACCCAAGGATCCAGCAAGGTCCAGCTGATGACCGCTGTAGACTGGACCATTACGCCACACAAAACATACCATTTCACAGCCGAAACTTCACTGTGGAATTT-------------------------------------------------------------------------------------------------------------------------------------------------------------------------------------------------------------------------------------------------------------------------------------------------------------------------------------------------------------------------------------------------------------------------------------------------------------------------------------------------------------------------------------------------------------------------------------------------------------------------------------------------------------------------------------------------------------------------------------------------------------------------------------------------------------------------------------------------------------------------------------------------------------------------------------------------------------------------------------------------------------------------------------------------------------------------------------------------------------------------------------------------------------------------------------------------------------------------------------------------------------------------------------------------------------------------------------------------------------------------------------------------------------------------------------------------------------------------------------------------------------------------------------------------------------------------------------------------------------------------------------------------------------------------------------------------------------------------------------------------------------------------------------------------------------------------------------------------------------------------------------------------------------------------------------------------------------------------------------------------------------------------------------------------------------------------------------------------------------------------------------------------------------------------------------------------------------------------------------------------------------------------------------------------------------------------------------------------------------------------------------------------------------------------------------------------------------------------------------------------------------------------------------------------------------------------------------------------------------------------------------------------------------------------
	Phrynosoma_ditmarsi                    ATACCAGTGAAATATGCCCT-AAC-AAAG--CAAACGGAGCAGGTATCAGGCACGAATATTCAGCCCAAAACACCAAGCCATGCCACACCCACACGGGCTCTCAGCAGTGATAAACATTAAGCAATAAGCGAA-CCTCA------CTAATTTAAAGCTTGACTTAGTTATGA-TTAA--C-AGGGCCGGTCAACCTCGTGCCAGCCACCGCGGTTACACGAAGGGCTCAAAGCAGCAAA--CTCCGGCGTAAATCGTGATTAGAATAC--TTA-CCCCAACCTAAAAAC-TAAACAATGTCCTAACCGTAAAACATAGGCCAAATGAAACTCCTAA-CTTTTAGT-AC-CCGGTAATTTGAATCACGAAAACTAAGAAACAAACTAGGATTAGATACCCTACTATGCTTAGTCGTTAAT-ACGGTGT-ACTAACACATAAAACACCCGCCAGAAAACTACGAGCGAAAAGCTTAAAACTCAAAGGACTTGACGGTGCTCCACACCCGACTTAGAGGAGCCTGTCCTATAATCGATACTCCACGCTAAACCCCACCACTCATTGCC-GAA-ACAGCCTATATACCGCCGTCGCCAACTTACCCCATGAGGGCTTAACAGTAAGTACAATAGCT-AAC-TAACTAAAACGTCAGGTCAAGGTGTAGCTAATAGAGTGG-TAGAGATGGGCTACATTTTTTAAAATAAAAAA--AACGGCACGAAACTATGAAACTAGCTTCCAAAGGAGGATTTAATAGTAAAATTATTAAGAAAACTAATTTAAAATACGC-----------------------------------------------------------------------------------------------------------------------------------------------------------------------------------------------------------------------------------------------------------------------------------------------------------------------------------------------------------------------------------------------------------------------------------------------------------------------------------------ATGACACAAATTATAAACAGCATTATTAACCCACTATCATACATTATTCCAATCTTAATCGCCGTAGCATTTTTAACCCTCCTTGAACGAAAAGTACTAGGATATATACAACTGCGCAAAGGCCCAAACATCGTAGGCCCCTATGGACTACTACAGCCTATTGCAGATGGCGTAAAACTATTCATTAAAGAACCAGTCCGCCCATCATCGTCCTCACCTACCCTGTTTGTTTTAACCCCCACACTAGCACTATTCATTGCAATACTAATCTGAGCCCCAATACCCATACCACAACCCCTAGCCAACCTAAACCTTGGCCTATTATTTATACTAGCCCTATCCAGCACTGCAGTTTACTCAGTTATATGATCAGGATGAGCATCAAACTCAAAATATGCATTAATCGGAGCCCTCCGTGCTGTAGCCCAAACAATCTCATACGAAGTAACACTCGGAATCATTCTATTGTCAATTGTAATTTTAACAGGTGGATTTTCCTTAAAAACAATACTTGCAACACAAGAACAAACGTACTTATTTTTCTCATCATGGCCCCTAATAATAATGTGGTATATCTCAACACTAGCAGAAACAAATCGTGCCCCATTCGACCTAACAGAAGGAGAATCAGAACTAGTATCAGGATTCAATGTTGAATACGCAGCGGGCCCATTTGCCCTATTCTTCCTAGCAGAATACGCCAACATTATGATAATAAACACACTATCATGCATCCTATTCTTTAGTCCTGAACAAA------CACAACCAGAAATATTTTCAATAAACCTAATACTTAAAACAACCATACTGACTATTGGATTCCTATGAGTCCGAGCATCGTACCCACGATTTCGATACGACCAACTAATACAGCTTCTTTGAAAACAATTTTTACCAATAACACTAGCACTATGCTTATGACACACATCACTACCAATCTCAACATTTGGACTACCCCCACAACAATATGAGCCCCACAACAAAAACAATTCTAATCTCAAGCCTTGCCACCGGCACAATTATCACAGCCTCTAGCCACCATTGACTAATAGCTTGAATTGGCTTAGAGATAAACACACTAGCCATTATTCCAATAATCTCAAAACAGCACCACCCACGAGCCACAGAAGCCGCAACAAAATATTTTTTAACACAGGCAGCTGCCTCCGCCATAATCTTATTTTCAAGCACAACCAACGCATGGCAAACAGGAACCTGAGATATTATCAACATAACAAACCCAACCGCAAATATACTCTTCACTATAGCCATTGCAATAAAACTAGGCCTCGCACCAATACATTTTTGATTTCCAGAAGTCCTACAAGGATCCACCATTAAAACAGCCCTAATCATTGCAACATGGCAAAAACTTGCCCCAATAGCCCTAATCTTCACAACATCTAATAATTTGTCCACAACAGTCCTCCTAACAATAGCCATAATCTCAACCCTTCTTGGGGGCTGGGCCGGACTAAACCAAACCCAAACCCGAAAAATCATAGCATACTCATCAATTACTCATCTAGGTTGAATAGCCTCAATCTCTACAATTATACCCAACATCCTTTTACTTAACCTAACACTATATTTACTAATAACAACCTCAATATTTTACACCCTAGTCTTACTTAACTCAAAAAACATTAAAAACATAGCAACCTCATCAACAACCTCCCCAATAATCACCACTTCCGCTATAATAACACTATTATCCTTAGGCGGACTACCACCCCTTACTGGGTTCATACCAAAATGATTAATTCTCGAAGAACTTACTACACAAAACTTTACCCCAACAGCAACAGTACTAGCCTTATCAGCACTACTCGGACTATTTTTTTACCTCCGATTAGGCTACACATCCACAATTACCCTAGCACCAAACACAACAACAGCTAAACACAAATGACGATTTAAATCAACCACTAACCCCCTTATACTTACACTAACCCTACCAGCATCATTACTATTACTCCCAATCACCCCAATAATAT--------------TTAAAAATAGGTGGCTATGGAATTATCCGAATCACCATAACATTAATACCCCTCACCCCAAAACTCTACTACCCGTTTATAATCCTTGCACTATGAGGCATTATTATAACGAGCTCGATCTGCTTACGTCAAACAGACCTAAAATCACTAATCGCCTATTCCTCCGTTAGCCATATAGGCCTTGTAGTAATAGCCTGCCTAATCCAAACACCATGAAGCTTTACAGGAGCTATTGTATTAATAGTTGCACATGGACTAACCTCCTCCATACTATTCTGTTTAGCAAATACAAATTACGAGCGAACACACAGCCGAACCCTGATTTTAGCCCGAGGCCTACAACTAATCCTCCCATTAATAATAGCTTGATGACTTCTAGCTAACCTAACAAACATAGCCCTACCCCCCTCAATTAATCTGATGGGCGAGTTATTTATTATTGTATCATTATTTAACTGGTCTCTCCCAACAATTTTATTAACTGGCTTGGGCACACTAATCACAGCAATATACTCACTATACATATTCCTAACAACCCAACGAAACAAACTACCCACCAACACCCTAATGCTTAACCCAACACACACGCGAGAACATCTATTAATAGCGCTACACACAGCACCTTTACTTCTACTTATTTTAAAACCAGCCTTAATTTCAATCATCA-------------------------------------------------------------------------------------------------------------------------------------------------------------------------------------------------------------------------------------------------------------------------------------------------------------------------------------------------------------------------------------------------------------------------------------------------------------------------------------------------------------------------------------------------------------------------------------------------------------------------------------------------------------------------------------------------------------------------------------------------------------------------------------------------------------------------------------------------------------------------------------------------------------------------------------------------------------------------------------AAAGTGGCAGCTACTCTGGACAAAGTCATTGAGAAAGAGACTGAGACAGTGTCTCTAATGTCAAACACACCCTTTGAAACAGACACTGAGTTGAACAAAGGTATGCAGACAACAGATAAAAGTGCCTTATATATGAGCCAAAGAGAGGTTGAAACACACCAGGCAAACCTGCAGCATCTCTGCCGCCTCTGTGGAGGCTCATTTAAAACTGACCCTTATAAGAGAAGCCACCCAGTTCATGGACCAGTAGATGATGAGACTCAGGCCCTTCTCAGAAAGAAAGAGAAAAAGGCAACATCTTGGCCATATCTCATTGCCAAAGTTTTTAAGACTGATGTGAAAGGAGATATTGACACAATCCATCCTACAAAGTTTTGTCACCAGTGTTGGACTGTGGTTCAAAAGAAATTAAACAATTCCCCATGTGAAATGTTTTTTCCAAGGAAAAGTCTAGTAGAGTGGCATCCCCATTCCCCAAGCTGTGATGTTTGTGGTGCTTCCTTCCATGGAGTGAAGAGAAAGAGAAAAGTTCTTAATCCACAGTTGAACAAAAAATTGAGGATGGTGACTAGAAGTGCTAGAAAAAAAAGACAAATAAGGAATCCAA---AACAAGTCAACCAAAAGAGTTTAGTGAAAATGATTGCCAGCTGCAAGAAGATTCACCTCACTACCAAAATCCTTGCAGTAGATTATCCTGCAGACTTTGTAAAGTCAATTTCTTGCCAGATTTGTGAACATATCCTGGCTGACCCAGTAGAAACGACATGCAAACACTTATTCTGCAGAGCCTGCATCCTTAAATGCCTCAAAATAATGGGAAGCTATTGTCCAGCTTGTCGCTATCCTTGCTTTCCTACTGACCTGGTAGGCCCTGTGAAATCCTTCCTGACCATCCTGAACAGTCTACCTGTGAGATGTCCAGTGAAAGATTGTCAGGAAGAAGTATGTTTGGGAAAATACTGTCACCATCTTTCCAGGCACAAAGAGGTAGAAGACAAAGAGGGCTATGTGTACATAAACAAAGGTGGCCGACCAAGACAACACCAGTTGCATGAAAGCTGCCCCAATGAAAGAAGTTAGCCTCAGAGGACAAGGCAGCTTGGCTTATCCCGGTCTTCGGACACAGGGAAATTTGGAGAACCTAGGTGGGCCCAATGATGCCACGAGAGGATTAACATCTCTAGCAGACACTTTTGAACATGTCATAGAGGAGCTCCTGGATGAGCAGCAGGCCATCCAGCCCAGCAAGGAAAACAAGGATGCAGACTTGTACTCGTCTCGGGTTATGCTAAGCAGTCAAGTGCCTTTGGAGCCTCCACTGCTCTTTCTGCTTGAGGAGTATAAAAACTACTTGGATGCTGCAAACATGTCCATGAGGGTCCGACGCCACTCTGATCCTGCTCGTCGTGGAGAGCTGAGTGTGTGTGACAGTACTAGTGAGTGGGTAACAGCGGCCGAGAAAAAGACTGCGGTGGACATGTCAGGGGCAACGGTTACTGTCCTCGAAAAAGTACCAGTACCTAAAGGCCAATTGAAGCAATATTTTTATGAGACCAAATGCAACTCAAAGGGATATACGAAAGAGGGCTGCAGGGGCATAGACAAGAGGTACTGGAATTCCCAGTGCCGAACTACCCAGTCTTACGTGCGAGCTTTCACCATGGATAACAAAAAGAGAGTTGGATGGCGGTTTATAAGAATAGACACTTCCTGT-----------------------------------------------------------------------------------------------------------------------------------------------------------------------------------------------------------------------------------------------------------------------------------------------------------------------------------------------------------------------------------------------------------------------------------------------------------------------------------------------------------------------------------------------------------------------------------------------------------------------------------------------------------------------------------------------------------------------------------------------------------------------------------------------------------------------------------------------------------------------------------------------------------------------------------------------------------------------------------------------------------------------------------------------------------------------------------------------------------------------------------------------------------------------------------------------------------------------------------------------------------------------------------------------------------------------------------------------------------------------------------------------------------------------------------------------------------------------------------------------------------------------------------------------------------------------------------------------------------------------------------------------------------------------------------------------------------------------------------------------------------------------------------------------------------------------------------------------------------------------------------------------------------------------------------------------------------------------------------------------------------------------------------------------------------------------------------------------------------------------------------------------------------------------------------------------------------------------------------------------------------------------------------------------------------------------------------------------------------------------------------------------------------------------------------------------------------------------------------------------------------------------------------------------------------------------------------------------------------------------------------------------------------------------------------------------------------------------------------------------------------------------------------------------------------------------------------------------------------------------------------------------------------------------------------------------------------------------------------------------------------------------------------------------------------------------------------------------------------------------------------------------------------------------------------------------------------------------------------------------------------------------------------------------------------------------------------------------------------
	Phrynosoma_hernandesi                  ACACCAGTGAAATATGCCCT-AAC-AAAA--CAAACGGAGCAGGTATCAGGCACGAACATTCAGCCCAAAACACCAAGCTATGCCACACCCACACGGGCCCTCAGCAGTGATAAACATTAAGCAATAAGCGAA-CCTCAC----TCTTAATTAAAGCTTGACTTAGTTATGA-TTAA--T-AGAGCCGGTAAACCTCGTGCCAGCCACCGCGGTTACACGAGGGGCTCAAAGCAGTAAA--CTACGGCGTAAATCGTGATTAGAATAC--TTA-CCCCAACCTAAAAGC-TAAACAATGCCCTAACCGTAAAACACAGGCCAAATGAAACCCCCAA-CTTTTAGT-ACACCGGTAATTTGAATCACGAAAACTAAGAAACAAACTAGGATTAGATACCCTACTATGCTTAGTCGTCAAT-ACGGTGT-ATTAATACATAAGACACCCGCCAGAAAACTACGAGCGAAAAGCTTAAAACTCAAAGGACTTGGCGGTGCTCCACACCCGACTTAGAGGAGCCTGTCCTATAATCGATACTCCACGCTAAACCTCACCACTCATTGCC-TAA-ACAGCCTATATACCGCCGTCGCCAACTTACCCCATGAGGGTTTAACAGTAAGTACAATAGCT-AAC-TAACTAAAACGTCAGGTCAAGGTGTAGCTAATAGAGTGG-TAAAGATGGGCTACATTTTTTAAAATAAAACA--AACGGCACGAAACTATGAAACTAGCTTCCAAAGGAGGATTTAATAGTAAAATTATTAAGAAAGTTAATTTAAAATA---TTAAAC-GCCGCGGTATCCTAACCGTGCAAAGGTAGCGTAATCACTTGTCCCCTAAATAGAGACTAGTATGAACGGCTAAATGAGGACTAATCTGTCTCCTTTAATTAA-TCAGTGAAACTGATCTACCAGTACAAAAGCTGGTATTAAACCATAAGACGAGAAGACCCTGTGGAGCTTTAAATTAAAAGCCAAAACAAAAACT--C--ACCAAGCCCATAATTAAATGGCCCAAAATTTTAAGTTGGGGCGACTTCGGAACAAAACAAAACTTCCGAGCATAAAGGTTTACACCTCACCAAGACTAA---CAGGTCAAAACA-AAAC-TAGACCCAGTA-CAACTGATCACCGAACCAAGTTACCCCAGGGATAACAGCGCAATCTTCTTCAAGAGTCCATATCGACAAGAAGGTTTACGACCTCGATGTTGGATCAGGACACCCAAATGGTGCAACAGCTATTAAAGG---ATGACACAAATTATAAACAGCATTATTAACCCACTATCATACATTATTCCAATTCTAGTCGCCGTAGCATTTTTAACCCTCCTTGAACGAAAAGTACTAGGATATATACAACTACGCAAGGGACCAAACATCGTAGGCCCCTATGGACTACTACAACCCATTGCAGATGGCGTAAAACTATTTATTAAAGAACCAATCCGCCCATCATCATCCTCACCCACCCTATTTATTTTAACCCCTACACTAGCACTATTCATTGCAATACTAATCTGAGCCCCAATGCCCATACCACAACCCTTAACTAACCTAAACCTTGGCCTACTATTTATACTAGCCCTATCCAGCACTGCAGTCTATTCAATTTTATGATCAGGATGAGCATCAAACTCAAAATATGCATTAATTGGGGCTCTCCGTGCTGTAGCCCAAACAATCTCATACGAAGTAACACTCGGAATCATTCTATTATCAGTTGTAATTTTAGCAGGCGGATTTTCCTTAAAAACAATACTTACAACACAAGAACAAACATGACTATTTTTCTCATCATGACCCTTAATAATAATATGATATATCTCAACACTAGCAGAAACAAATCGTGCCCCATTCGACCTAACAGAAGGAGAATCAGAACTAGTATCAGGATTTAATGTTGAATACGCAGGAGGCCCATTTGCCCTATTCTTCCTAGCAGAATACGCTAACATTATAATAATAAACACACTATCATGCATCCTATTCTTAAGCCCCGAACAAA------CACAACCCGAAATATTCTCAATTAACCTAATGCTTAAAACAACCCTACTCACTATTGGATTCCTATGAGCCCGAGCATCATACCCACGATTTCGATATGATCAACTAATACACCTTCTTTGAAAACAATTTTTACCAATAACACTAGCACTATGCCTATGACACACATCATTACCAATCTTAACATTCGGACTACCACCACAACAATATGAGCCCTATAACAAAAATAATCCTAATCTCAAGCCTTGCTACCGGCACAATCATCACAGCCTCTAGCCACCATTGACTAATGGCTTGAATTGGCTTAGAGATAAACACACTAGCCATTATTCCAATAATTTCAAAACAACATCACCCACGAGCCACAGAAGCCGCAACAAAATATTTTTTAACACAGGCAACTGCCTCCACCATAATCTTATTTTCAAGTACAACCAACGCCTGACAAACAGGCACCTGAGATATCATTAACATAACAAACCCAACCGCAAACATACTCTTCACCATAGCCATTGCAATAAAACTAGGCCTCGTGCCAATACATTTTTGATTTCCAGAAGTCCTACAAGGATCCACCATTAAAACAGCCTTAATTATTGCAACATGACAAAAACTTGCCCCAATAACCCTAATCTTCATAACATCTAACAATTTGTCCACAACAGTTCTCCTAATAATAGCTATAATTTCAGCCCTCCTAGGGGGTTGAGCAGGATTAAACCAAACCCAGACCCGAAAAATCATAGCATACTCATCAATTACCCATCTAGGTTGAATAGCCGCGATCTCTACAATCATACCTAGTATCCTTTTACTTAACCTTACACTATATTTACTAATAACAACCTCAATATTTTATACCCTCATTTTACTTAGCTCCAAAAACATTAAAAATATAGCAACCTCATCAACAACCTCCCCAATAATCACCACTTCTGCTATAATAACACTATTATCATTAGGCGGACTCCCACCCCTTACTGGGTTTATACCAAAATGATTAGTTCTTGAAGAACTTACCACACAAAACTTCGCCCCAACAGCAACAGTCCTGGCTTTATCAGCACTACTCGGACTATTTTTTTACCTCCGACTAGGTTACTCATCCACAATTACCCTCGCCCCAAACACAACAACAGCCAAACACAAATGACGATTTAAATCAACCATTAACCCCCTTATACTCTCGCTAACTCTACCAGCATCTCTACTATTACTCCCAATCACCCCAATAATAT--------------TTAAAAATAGGGGGCTATGGAATTATCCGAATTACTATAGCACTAGCACCCCTTACCCCAAAACTCTACTACCCATTTATAATCCTCGCACTATGAGGCATTATTATAACTAGCTCAATTTGCTTACGTCAGACAGACCTAAAATCACTAATTGCCTATTCCTCTATCAGCCATATAGGTCTTGTAGTAATAGCCTGCCTAATCCAAACACCATGAAGCTTTACAGGAGCTATTATATTAATAATTGCACATGGGCTAACCTCCTCCATACTATTCTGTTTAGCAAATACAAATTATGAACGAATACACAGCCGAACCTTAATTTTAGCCCGAGGCCTACAACTAATTCTTCCATTAATAATAACTTGATGACTTCTAGCAAACCTGACAAACATAGCACTTCCCCCATCAATTAATCTGATAGGAGAATTATTTATTATTGTATCATTGTTCAACTGATCCCTCCCAACAATTCTATTAACTGGGTTAGGCACACTAATCACAGCAATATACTCACTACATATATTTTTAATAACCCAGCGAAACAAACTACCAACCCACACCCTCATGTCTAACCCAACGCACACGCGAGAACATCTATTAATAGCACTACATACAGCACCTTTACTTCTACTCATCCTAAAACCAACCCTAATTTCAGGCATCA-------------------------------------------------------------------------------------------------------------------------------------------------------------------------------------------------------------------------------------------------------------------------------------------------------------------------------------------------------------------------------------------------------------------------------------------------------------------------------------------------------------------------------------------------------------------------------------------------------------------------------------------------------------------------------------------------------------------------------------------------------------------------------------------------------------------------------------------------------------------------------------------------------------------------------------------------------------------------------------AAAGTGGCAGCTACTCTGGACAAAGTCATTGAGAAAGAGATTGAGACAGTGTCTCTAATGTCAAAGACACCCTTTGAAACAGACACTGAGTTGAACAAAGGTATGCAGACAACAGATAAAAGTGCCTTATATATGAGCCAAAGAGAGGTTGAAACACACCAGGCAAACCTGCAGCATCTCTGCCGCTTCTGTGGAGGCTCATTTAAAACTGACCCTTATAAGAGAAGCCATCCAGTTCATGGACCAGTAGATGATGAGACTCAGGCCCTTCTCAGAAAGAAAGAGAAAAAGGCAACATCTTGGCCAGATCTCCTTGCCAAAGTTTTTAAGACTGATGTGAAGGGAGACATTGACACAATCCATCCTACAAAGTTTTGTCACCAGTGTTGGACTGTGGTTCAAAAGAAATTAAACAATTTCCCATGTGAAATGTTTTTTCCAAAGAAAAGTCTAGTAGAGTGGCATCCCCATTCCCCAAGCTGTGATGTTTGTGGTGCTTCCTTCCATGGAGTGAAGAGAAAGAGGAAAGTTCTTAATCCACAGTTGAACAAAAAATTGAGGATGGTGACTAGAAGTGCTAGGAAAAAAAGACAAATAAGGAATCCAA---AACAAGTCAACCAAAAGAGTTTAGTGAAAATGATTGCCAGCTGCAAGAAGATTCACCTCACTACCAAAATCCTTGCAGTAGACTATCCTGCAGACTTTGTAAAGTCAATTTCTTGCCAGATTTGTGAACACATCCTGGCTGACCCAGTAGAAACGACATGCAAACACTTATTCTGCAGAGCCTGCATCCTTAAATGCCTCAAAATAATGGGAAGCTATTGTCCAGCTTGCCGCTATCCTTGCTTTCCTACTGACCTGGTAGGCCCTGTGAAATCCTTCCTGACCATCCTGAACAGTCTACCTGTGAGATGTCCAGTGAAAGATTGTCAGGAAGAAGTATGTTTGGGAAAATACTGTCACCATCTTTCCAGGCACAAAGAGGTAGAAGACAAAGAGGGCTATGTGTACATAAACAAAGGTGGCCGACCAAGACAACACCAGTTGCATGAAAGCTGCCCCAATGAAAGAAGTTAGCCTCAGAGGACAAGGCAGCTTGGCTTATCCCGGTCTTCGGACACAGGGAAATTTGGAGAACCTAGGTGGGCCCAATGATGCCACGAGAGGATTAACATCTCTAGCAGACACTTTTGAACATGTCATAGAGGAGCTCCTGGATGAACAGCAGGCCATCCAGCCTAGCAAGGAAAACAAGGATGCAGACTTGTACTCGTCTCGGGTTATGCTAAGCAGTCAAGTGCCTTTGGAGCCTCCACTGCTCTTTCTGCTTGAGGAGTATAAAAACTACTTGGATGCTGCAAACATGTCCATGAGGGTCCGACGCCACTCTGATCCTGCTCGTCGTGGAGAGCTGAGTGTGTGTGACAGTACTAGTGAGTGGGTAACAGCGGCCGAGAAAAAGACTGCGGTGGACATGTCAGGGGCAACGGTTACTGTCCTCGAAAAAGTACCAGTACCTAAAGGCCAATTGAAGCAATATTTTTATGAGACCAAATGCAACTCAAAGGGATATACGAAAGAGGGCTGCAGGGGCATAGACAAGAGGTACTGGAATTCCCAGTGCCGAACTACCCAGTCTTACGTGCGAGCTTTCACCATGGATAACAAAAAGAGAGTTGGATGGCGGTTTATAAGAATAGACACTTCTTGT-----------------------------------------------------------------------------------------------------------------------------------------------------------------------------------------------------------------------------------------------------------------------------------------------------------------------------------------------------------------------------------------------------------------------------------------------------------------------------------------------------------------------------------------------------------------------------------------------------------------------------------------------------------------------------------------------------------------------------------------------------------------------------------------------------------------------------------------------------------------------------------------------------------------------------------------------------------------------------------------------------------------------------------------------------------------------------------------------------------------------------------------------------------------------------------------------------------------------------------------------------------------------------------------------------------------------CAGCAACTGATGCCAAATCATGAAGAGAATCATCCCGATGTGACACACCGGGAAACAGACAGTGACTCAGGGAGAGGAAGTTGTGAGAGTCCTTCTCTATTGGCGGAGAAGCTCAAAGATGCCAGAAATCCACCTGAACTGAAAACACTAGATATCC------------AGAACACTGGTGTAAAAACCACACCAGAAGTCTCAAGCAAAGACTGTGAAGGCCTGCTCCCCTGGTTCAACAGTGGTGGACCACGGGCATCCACATGGCCTGGGGCTCAGCTGCCAAATTGTCAGACTCCGAATTGTTTCAGTCAGGAAACGCCAGGTGTGTGCAAGAGAACACTCAGTGCCATGAATGTAGACAGGTCACCTGTTTTGATGAGCAGTGAAGAAATGGATCATCATTCCCAACATCCTAGAACCACTGAAACGATTAGCAAGGGAACACCAGCCAAATCGGAGGATGGGACAAATTTACCCTTAAATGTTCACAGTGATCAAAGGATATTGAGGT----------------------------------------------------------------------------------------------------------------------------------------------------------------------------------------------------------------------------------TGACCTCAATGAAAACTACAGTAAATCAACAGAACATCCAGGGAAGAATGAAGTCTCTGAATACGCAGAGAAGAAACTGGAGCGCAACTTGAGTTTTGAAATTAAAAAGGTACCTCTTCAAGAGGGGCCTAGGAGCTTTGATGGCAACACCCTCTTGAATCGGGGGCATGCAATTAAAATTAAAACTGGTTCATCTTGTGCAGTAGATAAGACTGCTAAGCTGCAGGAGCTAGGCTCAGGAGATGCATCTACAGATTCCTTAAAAAACTCTTGTATAGAATGCAACATGCAGCCACTTAATAAATCTGTAACATTCTCATCAGAAGGATGTCAGTGTGTAGTAGGTTCAGATGCTCTGCAAAGACCAGATTGTTTGCCCCTTAAAGAAAAAGCGCACGCAACATGGTCGTTACAAGGAACCAACAACATACAGTCAGAACCAGTATCAGGGGATACATCTTCAGCTGTTCAGTGTCATGATGTTACAAATCTGTTGATAGTACCAGACACACAGTCTCAAATGGATCGCCCTTCCAGTGAATCAACCAATCATCACAGTGGCATGCTTTCAGTTAGAGCTCCACTTTGTTTTACAAATCCTCTGCATTCTGATGATTCTGATACTGATGAAAAAAACTTGGATGGGTCTGTGACACAAA----------------------------ATGTCAGTGTTACTAATCCAGCTTCTGTAAATTTCCATGGAGGTTGTTTATTGTATCCATCCCTCTTCTCTCAAGCCATGCCACCATCATGTGAATGCAGCCCTGAAGTACAGAACTTCAAAGAGACCATTCAGCAGCTGGAAGGTCGCTTGGTGAGACAAGATCACCAAATCCGAGAACTTATTGCAAAGATGGAGACACAAAACTCTCAGATGGGGGATCTCAAACGTACTATCAGAAATCTAGAGGAGAAAATCACTGAAATGGAAGCACAGCAGTCTAATGGTATTTTCATATGGAAGATTGAGCATTTCAGTGTTTATCTGAAAGCCCAAGAAGAAGAAAGACCTGTTGTGATCCACAGTCCAGCTTTCTATACAGGGAAACCTGGCTACAAACTTTGTATGCGTCTGCATATCCAGCTGCCTAATGATGCAAAATGTGCCAACTATATTTCCCTTTTTATTCATACTATGCAAGGGGAATATGACAGTCATCTGTCCTGGCCATTCCAAGGCACCATACGCTT
	Phrynosoma_modestum                    ACCCCAGTGAAACAAGCCCT-AAC-AAAA--CAAACGGAGCAGGTATCAGGCACGAATATTCAGCCCAAAACACCAAGCTACGCCACACCCACACGGGCCCTCAGCAGTGATAAACATTAAGCAATAAGCGAA-CCCTC------CCTAATTAAAGCTTGACTTAGTTATGA-TTAA--T-AGGGCCGGTCAACCTCGTGCCAGCCACCGCGGTTATACGAAGGACCCAAAGTAGCAAG--CCCCGGCGTAAATCGTGATTAGAATAC--TTTTCCCTAACCTAAAAGC-TAAACAATGCCCTAACTGTAAAACACAGGCCAAATGAAACCCTGAA-CTTTTAAT-TAACCGATAATTTGATTCACGAAAACTAAGAAACAAACTAGGATTAGATACCCTACTATGCTTAGTCATTAAT-AAGGTGT-ACCAACACATAAAACACTCGCCAGAAAACTACGAGCGAAAAGCTTAAAACTCAAAGGACTTGGCGGTGCTCCACACCCGACTTAGAGGAGCCTGTCCTATAATCGATACTCCACGCTAAACCTCACCACTCATTGCC-CAA-ACAGCCTATATACCGCCGTCGCCAACTTACCCCATGAGGGTTCAACAGTAAATATAATAGTC-AAC-CTACTAGAACGTCAGGTCAAGGTGTAGCTAATAGAGTGG-CAGAGATGGGCTACATTTTTTAGAGTAAAACA--AACGGCATGAAACTATGAAACTAGTTTCTGAAGGCGGATTTAATAGTAAAATTATTAAGAAAATTAATTTTAAACACG-TTAAACGGCCGCGGTATCCTAACCGTGCAAAGGTAGCGTAA-CACTTGTCCCCTAAATAGAGACCAGTATGAACGGCTAAATGAGGACTAA-CTGTCTCCTTTAATCAA-TCAGTGAAACTGATCTACCAGTACAAAAGCTGGTATAATATCATAAGACGAGAAGACCCTGTGGAACTTTAAATTTCTAGATCAAAACATATAAACCTTACCAAGACTTACTTTA--TGGTCTAAAATTTTAAGTTGGGGCAACTTCGGAACAAAACAAAACTTCCGAGCATAAAGGAAATTAACCTTACCAAGACAAACAAGTCAAAACA---AAAC-TAGACCCAGTA-AAACTGACCACCGAACCAAGTTACCCCAGGGATAACAGCGCAATCTTCTTCAAGAGTTCATATCGACAAGAAGGTTTACGACCTCGATGTTGGATCAGGACACCCAAATGGTGCAACAGCTATTAAAGGTTCATGACACAGACTATAAACAATATTGCTAACCCATTACTCTACATCATCCCAATTTTAATTGCAGTGGCATTTTTAACCCTCCTCGAACGAAAAGTACTAGGATACATACAACTACGAAAAGGCCCAAACATCGTAGGCCCATACGGACTACTGCAACCTATTGCAGACGGCGTAAAATTATTCATTAAAGAACCAATCCGACCATCATCATCCTCGCCTACCCTATTTATCCTAACCCCCACGCTAGCACTATTTATTGCAATATTTATCTGAACCCCAATACCAATACCACAACCCCTAACTGACCTAAACCTTGGCTTACTATTTATGCTAGCCCTATCCAGTACCGCAGTATACTCAATCCTATGATCAGGATGAGCATCAAACTCAAAATATGCATTAATTGGGGCCCTCCGTGCAGTAGCCCAAACAATCTCATATGAAGTAACACTCGGAATCATTTTACTGTCAATCGTAATTTTCACAGGAGGGTTTTCCCTAAAAACCATACTTACAACACAAGAACAAACATGACTCTTATATTCATCATGACCCCTAATAATAATATGGTATATCTCAACACTAGCAGAGACAAACCGTGCCCCATTTGACCTTACAGAGGGAGAATCAGAACTAGTATCAGGATTCAATGTCGAATACGCAGGCGGCCCATTCGCCCTATTCTTTCTAGCAGAATACGCCAACATTATAATAATAAACACACTTTCATGCATCCTATTTTTAAGTCCTAATCAAA------CACAACTAGAAATATTCCCCATAAACCTAATATTAAAAACTACCCTACTTACCATTGGATTTTTATGGGTCCGTGCATCATACCCACGATTTCGATATGACCAACTTATACACCTCCTTTGAAAACAATTTTTACCAATAACACTAGCTCTATGCCTATGACACACATCACTACCAATCTCAACATTCGGACTACCACCACAACAATATGAACCCTATAACAACAACAATCCTAATCTCAAGTATTGCTACCGGCACAATTATTACAGCTTCAAGCCACCATTGACTAATGGCCTGAATTGGCCTAGAAATAAATACTCTAGCCATCATTCCAATAATTTCTAAACAACACCACCCACGAGCCACCGAAGCTGCAACAAAATATTTCCTAACACAAGCAGCTGCCTCAGCCATGATCCTATTTGCAAGCACAACAAACGCCTGACAAACAGGAACCTGAGACATTACTAACATAACAAACCCAACCGCAAACATACTCTTTACCCTTGCCCTCGCAATAAAGCTAGGCCTTGCACCAATACATTTTTGACTCCCAGAAGTCCTGCAAGGATCCACCATAAAAACAGCCCTAATCATCGTTACATGACAAAAACTAGCCCCAATAGCCCTAATTTTCACAACATCCAACAACCTATCTACAATAGCCCTCTTAACAACAGCTATAATTTCAACCCTCCTAGGAGGTTGAGCCGGACTAAACCAAACCCAAACCCGGAAAATCATAGCATACTCATCAATCGCTCACCTAGGTTGAATAGCCGCAATTACCACAATTATACCTAGCATTCTTATTCTTAACCTAACACTATATCTATTAATAACAACCTCAATATTTTTTACCCTAATTTTACTTAACTCAAAAAACATCAAAGACATAGCAACCTCATTAACAACCTCCCCAACAATTACAACTTCCGCAATAATAACACTCCTATCATTAGGTGGACTTCCACCCCTTACTGGATTTATACCAAAATGACTTATTCTCGAAGAACTAACTATACAAAACTTCACCCCAACAGCAACAATCCTAGCTATATCAGCATTACTCAGCTTATTTTTTTACCTACGACTAAGCTATACATCCACAATCACCCTTGCTCCAAACACAACAACAACCAAATACAAATGACGATTTAAACCAATCACCAACCCTACTATACTAACATTAACTCTACCCATATCATTACTTTTTCTCCCAATTTCCCCAATATTAT--------------CTAAAAATGGGGGGTTATGGTATTATCCGAATTACTATAACACTAACACCACTTACCCCAAAACTCTATTATCCATTCATAATCCTAGCACTATGAGGTATCATTATAACTAGCTCAATTTGTATACGTCAAACAGACCTTAAATCATTAATTGCTTATTCCTCTGTAAGCCACATGGGCCTTGTAGTAATAGCTTGCCTTATTCAAACACCATGAAGCTTCACAGGCGCTATAATATTAATAATTGCACATGGACTAACCTCATCCATACTATTCTGCTTAGCAAACACAAACTACGAACGAACCCACAGCCGAACAATAATCCTGGCCCGAGGCCTTCAACTTATCTTTCCATTAATAATAACCTGATGACTTTTAGCAAACCTAACAAACATAGCACTTCCACCATCAATTAATCTAATAGGAGAACTATTTATTATTGTATCACTATTCAACTGATCATTCCCAACAATTCTATTAACTGGATTAGGTACCCTAATTACAGCAATATACTCACTACATATATTTTTAATAACTCAGCGAAACAAACTACCAAATCACATCTTAATATTTGACCCTACACACACACGAGAACATCTACTAATAATACTACATACAACACCCCTAATTTTACTTATCATAAAACCAGCCTTAATTTCAGGCATTA-------------------------------------------------------------------------------------------------------------------------------------------------------------------------------------------------------------------------------------------------------------------------------------------------------------------------------------------------------------------------------------------------------------------------------------------------------------------------------------------------------------------------------------------------------------------------------------------------------------------------------------------------------------------------------------------------------------------------------------------------------------------------------------------------------------------------------------------------------------------------------------------------------------------------------------------------------------------------------------AAAGTGGCAGCTACTCTGGACAAAGTCACTGAGAAAGAGAAAGAGACAGTGTCTCTAATGTCAAACACACCCTTTGAAACAGACACTGAGCTGAACAAAGGTATGCAGACAACAGATGAAAGTGCCTTATATATGAGCCAAAGAGAGGTTAAAACACACCAGGCAAACCTGCAGCATCTCTGCCGCTTCTGTGGAGGCTCATTTAAAACTGACCCTTATAAGAGAAGCCACCCAGTTCATGGACCAGTAGATGATGAGACTCAGGCCCTTCTCAGAAAGAAAGAGAAAAAGGCAACATCTTGGCCAGATCTCCTTGGCAAAGTTTTTAAGACTGATGTGAAGGGAGACATTGACACAGTCCATCCTACAAAGTTTTGTCACCAGTGTTGGACTGTGGTTCAAAAGAAATTAAACAATTTCCCATGTGAAATGTTTTTTCCAAGGAAAAGTCTAGTAGAGTGGCATCCCCATTCCCCAAGCTGTGATGTTTGTGGTTCTTCCTTCCATGGAGTGAAGAGAAAGAGGAAAGTTCTTAATCCACAGTTGAACAAAAAATTGAGGATGGTGACTAGAAGTGCTAGAAAAAAAAGACAAATAAGGAATCCAA---AACAAGTCAACCAAAAGAGTTTAGTGAAAATGATTGCCAGCTGCAAGAAGATTCACCTCACTACCAAAATCCTTGCAGTAGACTATCCTGCAGACTTTGTAAAGTCAATTTCTTGCCAGATTTGTGAACACATCCTGGCTGACCCAGTAGAAACGACATGCAAACACTTATTCTGCAGAGCCTGCATCCTTAAATGCCTCAAAATAATGGGAAGCTATTGTCCAGCTTGTCACTATCCTTGCTTTCCTACTGACCTGGTAGGCCCTGTGAAATCCTTCCTGAACATCCTGAGCAGTCTACCTGTGAGATGTCCAGTGAAAGATTGTCAGGAAGAAGTATGTTTGGGAAAATACTGTCACCATCTTTCCAGGCACAAAGAGGTAGAAGACAAAGAGGGCTATGTGTACATAAACAAAGGTGGCCGACCAAGACAACACCAGTTGCATGAAAGCTGCCCCAATGAAAGAAGTTAGCCTCAGAGGACAAGGCAGCTTGGCTTATCCCGGTCTTCGGACACAGGGAAATTTGGAGAATCTAGGTGGGCCCAATGATGCTACAAGAGGATTGACATCTTTAGCAGACACTTTTGAACATGTCATAGAGGAGCTCCTGGATGAGCAGCAGGCCATTCAGCCCAGCAAGGAAAACAAGGATGCAGACTTGTACTCATCTCGGGTTATGCTAAGCAGTCAAGTGCCTTTGGAGCCTCCACTGCTCTTTCTGCTTGAGGAGTATAAAAACTACTTAGATGCTGCAAACATGTCCATGAGGGTCCGACGCCACTCTGATCCTGCTCGTCGTGGAGAGCTGAGTGTGTGTGACAGTACTAGTGAGTGGGTAACAGCGGCTGAGAAAAAGACTGCGGTGGACATGTCAGGGGCAACGGTTACTGTCCTCGAAAAAGTACCAATGCCTAAAGGCCAATTGAAGCAATATTTTTATGAGACCAAATGCAACTCAAAGGGATATACGAAAGAGGGCTGCAGGGGCATAGACAAGAGGTATTGGAATTCCCAGTGCCGAACTACCCAGTCTTATGTGCGAGCTTTCACCATGGATAACAAAAAAAGAGTTGGATGGCGGTTTATAAGAATAGACACTTCCTGT-----------------------------------------------------------------------------------------------------------------------------------------------------------------------------------------------------------------------------------------------------------------------------------------------------------------------------------------------------------------------------------------------------------------------------------------------------------------------------------------------------------------------------------------------------------------------------------------------------------------------------------------------------------------------------------------------------------------------------------------------------------------------------------------------------------------------------------------------------------------------------------------------------------------------------------------------------------------------------------------------------------------------------------------------------------------------------------------------------------------------------------------------------------------------------------------------------------------------------------------------------------------------------------------------------------------------------------------------------------------------------------------------------------------------------------------------------------------------------------------------------------------------------------------------------------------------------------------------------------------------------------------------------------------------------------------------------------------------------------------------------------------------------------------------------------------------------------------------------------------------------------------------------------------------------------------------------------------------------------------------------------------------------------------------------------------------------------------------------------------------------------------------------------------------------------------------------------------------------------------------------------------------------------------------------------------------------------------------------------------------------------------------------------------------------------------------------------------------------------------------------------------------------------------------------------------------------------------------------------------------------------------------------------------------------------------------------------------------------------------------------------------------------------------------------------------------------------------------------------------------------------------------------------------------------------------------------------------------------------------------------------------------------------------------------------------------------------------------------------------------------------------------------------------------------------------------------------------------------------------------------------------------------------------------------------------------------------------------------------
	Phrynosoma_sherbrookei                 ACCCCAGTGAAATATGCCCT-AAC-AAAA-GTAAACGGAGCAAGTATCAGGCACGAACACTCAGCCCAAAACACTAAGCTATGCCACACCCACACGGGTCCTCAGCAGTGATAAACATTAAGCAATAAGCAAA-AATCT-------CTTTTTTAAGCTTGACTTAGTTATGA-TTAA--T-AGGGCCGGTCAACCTCGTGCCAGCCACCGCGGTTATACGAGAGGCCCAAAGCAGCAAA--CCCCGGCGTAAATCGTGATTAGAATGT--CTA-CCACAACCTAAAAAC-TAAACAATGTCCTAACCGTAAAACACAGGACAAACGAAGCCCCAAA-CTTTTAGC-ATCACGGTAATTTGATTCACGAAAACTAAGAAACAAACTAGGATTAGATACCCTACTATGCTTAGCCGTTAAT-ATGGTAT-TTTAATACAT-AAATACCCGCCAGAAAACTACGAGCGAAAAGCTTAAAACTCAAAGGACTTGGCGGTGCTTCACACCCGACTTAGAGGAGCCTGTCCTATAATCGATACCCCACGCTAAACCTCACCATTCATTGCC--AA-ACAGCCTATATACCGCCGTCACCAACTTACCCCATGAGGGTTTAACAGTAAATAAAATAGTTAAAT-TAACTAAAACGTCAGGTCAAGGTGTAGCTAATAGAATGG-CAGAGATGGGCTACATTTTTTAAAATAAAACA--AACGGCATGAAACTATGAAACTAGTTTCCGAAGGAGAATTTAATAGTAAAATTACCAAGAAAATTAATTTTAAAC---------------------------------------------------------------------------------------------------------------------------------------------------------------------------------------------------------------------------------------------------------------------------------------------------------------------------------------------------------------------------------------------------------------------------------------------------------------------------------------------ATAACACAAATCATGAACAACATTGTTAACACACTACTATATGTTATCCCAATCCTAATTGCCGTAGCATTTCTTACCCTCCTTGAACGAAAAATATTAGGCTACATACAACTACGCAAGGGCCCAAACATTGTAGGCCCCTACGGATTACTACAACCCATCACAGATGGCATAAAATTATTTATTAAAGAACCAATCCGACCATCATCATCCTCCCCCACCCTATTTATCATAGCCCCAACACTAGCCCTATTTATTGCAATATTAATTTGAGCCCCAATACCAATACCACAACCACTAACTGACCTTAATCTTGGCCTATTATTTATACTAGCACTATCAAGCACTGCCGTCTACTCAATTTTATGATCAGGGTGAGCATCAAACTCAAAATACGCATTAATTGGAGCCCTCCGTGCAGTAGCCCAAACAATCTCATATGAAGTTACACTAGGAATTATTTTATTATCAATTGTAATCTTAACAGGCGGATTTTCCTTAAAAACCATACTCACAACACAAGAACAAACATGACTACTATTCTCGTCATGACCCCTAATGATAATATGATATGTTTCAACACTAGCAGAAACAAACCGGGCCCCATTCGACCTCACAGAGGGAGAATCAGAACTCGTATCAGGATTTAATGTCGAATATGCAGGAGGCCCATTTGCCCTATTCTTCCTGGCAGAATACGCCAACATCATAATAATAAATACATTATCATGCATCCTATTTTTAAGTCCCGGACAAA---CAACACAACCAGAAATATTTTCAATAAACCTAATATTAAAAACAACTCTACTCACCATTGGATTTCTATGAGTCCGTGCATCATATCCACGATTCCGATATGACCAACTTATACACCTTCTTTGAAAACAATTTCTCCCAATGACATTAGCACTTTGCTTGTGACACACATCACTACCAATCTCAACATTTGGACTCCCCCCACAACAAT------------------------------------------------------------------------------------------------------------------------------------------------------------------------------------------------------------------------------------------------------------------------------------------------------------------------------------------------------------------------------------------------------------------------------------------------------------------------------------------------------------------------------------------------------------------------------------------------------------------------------------------------------------------------------------------------------------------------------------------------------------------------------------------------------------------------------------------------------------------------------------------------------------------------------------------------------------------------------------------------------------------------------------------------------------------------------------TTAAAAATAGGAGGCTATGGAATTATCCGAATTACCATAACATTAACCCCCCTAACTCCAAAACTCTATTACCCATTTATAATTCTCGCACTTTGAGGCATCATCATAACTAGCTCAATCTGTTTACGTCAAACAGACCTAAAATCATTAATTGCCTATTCCTCTATCAGCCATATGGGCCTTGTAGTAATAGCCTGCCTAATCCAAACCCCATGAAGCTTCACAGGAGCTATAATCTTAATAATCGCACACGGATTAACCTCATCCATATTATTCTGTTTAGCAAATACAAATTATGAACGAACTCACAGCCGAACACTAATTTTAGCCCGAGGCCTTCAACTAATTCTTCCACTAATAATGCTCTGATGACTTTTAGCAAATCTAACTAATATAGCACTTCCCCCATCAATTAACTTAATAGGAGAAATATTTATCATTATTTCACTATTTAATTGATCTCTTCCAACAATTCTACTAACAGGACTAGGTACATTAATTACAGCGGCATACTCACTACATATATTTTTAACAACCCAACGAAACAAACTACCAACCCACACCCTCATATTCGACCCCACACACACACGAGAGCACCTCCTAATAACACTACACATAGCACCATTAGCACTACTAATTATGAAACCAGCCCTAATCTCAGGTATTA----------------------------------------------------------------------------------------------------------------------------------------------------------------------------------------------------TGTTATGGAAACTAAT---GAGGCAGATCATGCAGAGCCACTAGAAAATGAGAATAGCAAAGAAGTGATACCAGAAATGGAATGTGATACTCAACCAAAACAGGAAGGGCCTGTTGCTGCCCTGGAGAAAGAGGAAGCCAGCAAGCCAGAAGTTGAAGC------AGAAGAGTCAGAAGAGAAGGAGCCTGAATCTACCCCAGTATTGGAGGCTGAGGCTCAGCCTCTCTCAGAGTCTGTGCTTCAGCCACCGCCTCCACCACTATTGGAATCTACTCAAGATCAAGAGCCTCAGGTAGACAAAGAAGAATCTGTAGTGCCTGAAAAGCTGGCGGAAATTCAGACAGACCAAGTCCAGGCAGCAACAGTAGAAAACAAGAGCAAGGTTAGGAGCCGAAGCAGAGGTAGAGCAAGGAATAAAACCAGCAAGAGTCGAAGTCGGAGTACTAGCAGCAGTACTACTAGTACTAGCTCTACAAGCAGTAGTAGTGGCAGCAGTTCTAGCAGTGGCAGCAGTAGTAGCCGGAGTACTTCAAGCAGCAGCAGCAGTACTAGTGGAACTAGCAGTCGAGAAAGTAGCAGTAGTTCTAGTAGCAGTGAGAGTAGAAGTCGAAGCAGAG-----------------------------------------------------------------------------------------------------------------------------------------------------------------------------------------------------------------AAACAGACACTGAGTTGAACAAAGG-ATGCAGACAACAGATAAAAGTGCCTTTCATATGAGCCAAAGAGAGGTTGAAACACACCAGGCAAACCTGCAGCATCTCTGCCGCTTCTGTGGAGGCTCATTTAAAACTGACCCTTATAAGAGAAGCCACCCAGTTCATGGACCAGTAGATGATGAGACTCAGGCCCTTCTCAGAAAGAAAGAGAAAAAGGCAACATCTTGGCCAGATCTCCTTGCCAAAGTTTTTAAGACTGATGTGAAGGGAGACATTGACACAATCCATCCTACAAAGTTTTGTCACCAGTGTTGGACTGTGGTTCAAAAGAAATTAAACAATTCCCCATGTGAAATGTTTTTTCCAAGGAAAAGTCTAGTAGAGTGGCATCCCCATTCCCCAAGCTGTGATGTTTGTGGTGCTTCCTTCCATGGAGTGAAGAGAAAGAGGAACATTCTTAATCCACAGTTGAACAAAAAAATGAGGATGGTGACTAGAAGTGCTAGAAAAAAAAGACAAATAAGGAATCCAA---AACAAGTCAACCAAAAGAGTTTAGTGAAAATGATTGCCAGCTGCAAGAAGATTCACCTCACTACCAAAATCCTTGCAGTAGACTATCCTGCAGACTTTGTAAAGTCAATTTCTTGCCAGATTTGTGAACACATCCTGGCTGACCCAGTAGAAACGACATGCAAACACTTATTCTGCCGAGCCTGCATCCTTAAATGCCTCAAAATAATGGGAAGCTATTGTCCAGCTTGTCGCTATCCTTGCTTTCCTACTGACCTGGTAGGCCCTGTGAAATCCTTCCTGAACATCCTGAACAGTCTACCTGTGAGATGTCCAGTGAAAGATTGTCAGGAAGAAGTATGTTTGGGAAAATACTGTCACCATCTTTCCAGGCACAAAGAGGTGGAAGACAAAGAGGGCTATGTGTACATAAACAAA---------------------CAGTTGCATGAAAGCTGCCCCAATGAAAGAAGTTAGCCTCAGAGGACAAGGCAGCTTGGCTTATCCCGGTCTTCGGACACAGGGAAATTTGGAGAACCTAGGTGGGCCCAATGATGCCACAAGAGGATTGACATCTTTAGCAGACACTTTTGAACATGTCATAGAGGAGCTCCTGGATGAGCAGCAGGCCATCCAGCCCAGCAAGGAAAACAAGGATGCAGACTTGTACTCGTCTCGGGTTATGCTAAGCAGTCAAGTGCCTTTGGAGCCTCCACTGCTCTTTCTGCTTGAGGAGTATAAAAACTACTTGGATGCTGCAAACATGTCCATGAGGGTCCGACGCCACTCTGATCCTGCTCGTCGTGGAGAGCTGAGTGTGTGTGACAGTACTAGTGAGTGGGTAACAGCGGCCGAGAAAAAGACTGCGGTGGACATGTCAGGGGCAACGGTTACTGTCCTCGAAAAAGTACCAGTACCTAAAGGCCAATTGAAGCAATATTTTTATGAGACCAAATGCAACTCAAAGGGATATACGAAAGAGGGCTGCAGGGGCATAGACAAGAGGTACTGGAATTCCCAGTGCCGAACTACCCAGTCTTACGTGCGAGCTCTCACCATGGATAACAAAAAAAGAGTTGGATGGCGGTTTATAAGAATAGACACTTCCTGTAGCGACAATTTTTATGTTCAAGCTTTGGCTGAACGAGATGCTGCCCCCAACTTTGTGCACCACTTCAGCGCTGCTCTACTTATTTCAGGGCTTTTCCAGCAATCTGATGGGTTCCTTGGTAGTTTCATACAACTTTTACAGTCTCAACAAAATGGAAACCAGTCACAGGGCTACCAATAGGCCAGTGAGCATGATCTGGGCTGTTCTCACCATTTGGATGGTCAGTTTGCTGATCTGCATTTTGCCTCTCTGCGGCTGGGGCACTTATGGCTCAACCTCTTGGGGATGTTTTGCGGACTGCACCAGTTCTTACATCTTGTTTCTCTTCATCATCTACTCCTTGTGTTTCTTCCTGCTCCTCGTGCTCTCCGTCCCTCTCATTTATCAGCTCCTGTGCTCAGATGAGCAACTGCATCTCTATGATGATTATCATCAAATCAGCCGAGGATATTTCTCGCCTGGGTCACCCCCAGTGGGTATTCACACCCTGCCCCTCTCTCCAGAGGACATTGAGAATAGAAGCCTGAAGCATTTTCAAAATGCTGGTCAGAACTCTGACCCAAGGATCCAGCAAGGTCCAGCTGATGACCGCTGTAGACTGGACCATTACGGCACACAAAACATACCATTTCACAGCCGAAACTTCACTGTGGAATTTCAAGTACGGCAGCAGTGGTACTTTGCCCAATGGGTTCAGCCTCCAGCTGGGCACCACCGGGGCCAAGAAGAAGCACTCTGGGTTGCCCCGCTGGAGCCGCCGAGAGATCTGCCTCCTCTCCGGACTAGTTTTTGCAGCCGGCCTCTGTGTCATCCTGGGCTGCATCCTGGTACTGAAATACCTGGCCCTGGAGCAGGACGCTTACTGCTTGGAGGGCTGCCAAGAACGGAAGGCCTTCACCAAAGCCTCCCGCTTCATTGCCACCAACATTGACCCCACCATTGACCCCTGCAAGGACTTCTACTCCTTCGCTTGCGGGGGCTGGCTCCGGCGGCATGCCATCCCCGAGGACAAGCTGATCTATGGGATCATTGCTGCCATCGGGGAGCAGAATGAAGACAAGCTCCAGCGCTTGCTCTTGCAACCCGTCCGGAGGTCCTACCTGGCCTCAGCCGAGCGCAAGGTCAAAGAGTTCTTCCGTTCCTGTCTTGACATGGCCGAAATTGATCGTCGGGGGCCCCAGCCCATGCTGGAGGTCATAGAGGACTGCGGTGGATGGG-------------------------------------------------------------------------------------------------------------------------------------------------------------------------------------------TGAACTGAAAACACTAGATATCC------------AGAACACTGGTATAAAAACCACACCAGAAGTCTCAAGCAAAGACTGTGAAGGCCAGCTCCCCTGGTTCAACAGTGGTGGACCACGGGCATCCACATGGCCTGGGGCTCAGCTGCCAAATTGTCAGACTCTGAATTGTTTCAATCAGGAGACAGCAGGTGTGTGCAAGAGAACACTCAGTGCCGTGAATGTAGACAGGTCACCTGTTTTGATGAGCAGTGAAGAAATTGATCATCATTCCCAACATCCTAGAACCACTGAAACTATTAGCAAGGGAACACCAGCCAAATTGGAGGATGGGACAAATTTACCCTTAAATGTTCACAGTGATCAAAGGATATTGAGGGTATTTCCTCCTGAGAGATTGCCTTCTTCATCTACAAAGCCAATGGATTATGTAGAAGTTCACAAAGTGAGCCATGATGGAATACTGGCTGTATTACCAAAGCAGAAAGAAAATGTTCACAAATCTGAAAAGAGTCTAGTTGCCGGAGATACAATTGAATACACCAAGGTCTCAACTGTTGCAAACAA---------------------------------------------------------------------------------------------------------------------------------------------------------------------------------------------------------------------------------------------------------------------------------------------------------------------------------------------------------------------------------------------------------------------------------------------------------------------------------------------------------------------------------------------------------------------------------------------------------------------------------------------------------------------------------------------------------------------------------------------------------------------------CTGCTGTAAATTTCCATGGAGGTTTATCTTTTGATCCATCCCTCTTCTCTCAAGCCATGCCACCATCATGTGAATGCAGCCCTGAAGTACAGAACTTCAAAGAGACCATTCAGCAGCTGGAAGGTCGCTTGGTGAGACAAGATCACCAAATCCGAGAACTTATTGCAAAGATGGAGACACAAAACTCTCAGATGGGGGATCTCAAACGTACTATCAGAAATCTAGAGGAGAAAATCACTGAAATGGAAGCACAGCAGTCTAATGGTATTTTCATATGGAAGATTGAGCATTTCAGTGTTTATCTGAAAGCCCAAGAAGAAGAAAGACCTGTTGTGATCCACAGTCCAGCTTTCTATACAGGGAAACCTGGCTACAAACTTTGTATGCGTCTGCATATCCAGCTGCCTAATGTTGCAAAATGTGCCAACTATATTTCCCTTTTTATTCATACTATGCAAGGGGAATATGACAGTCATCTGTCCTGGCCATTCCAAGGCACCATACGCTT
	Phrynosoma_solare                      ACCCCAGTGAAATATGCCCT-AAT-AAAG--TAAACGGAGCAGGTATCAGGCACGAACACTCAGCCCAAAACACCAAGCCACGCCACACCCACACGGGCCATCAGCAGTGATAAACATTAAGCAATAAGCGCC-CTC-----------ATTCCAAGCTTGACTTAGCTATGA-TTAAC-G-TGGGCCGGTCAACCTCGTGCCAGCCACCGCGGTTATACGAGAGGCCCAAAGTAGCAGT--CCCCGGCGTAAATCGTGATAAGAACAC--ATA-CCACAACCTAAAAAC-TAAACAATGCCCTAACCGTAAAACACAGGCCAAATGAAACCCAAAA-TTTTTAGT-ACACTGGTAGTTTGACTCACGAAGACTAAGAAACAAACTAGGATTAGATACCCTACTATGCTTAGTTGTTAAT-ACGGTAT-CTTAATACATAAAATACCCGCCAGAAGATTACGAGCGAAAAGCTTAAAACTCAAAGGACTTGGCGGTGCTCCACACCCGACTTAGAGGAGCCTGTCCTATAATCGATACTCCACGATAAACCTCACCACCCATTGCCTAAA-ACAGCCTATATACCGCCGTCGCCAACTTACCCCATGAGGGCTTAATAGTAAGTACAATAGTA-CAT-CAACTAAAACGTCAGGTCAAGGTGTAGCTAATAGGGTGG-AAGAGATGGGCTACATTTTTTAAAATAAAACA--AACGGCATGAAACCATGAAACTGGTTTCTGAAGGAGGATTTAACAGTAAAATTATTGAGAAAACTAATTTTAAACTA-------------------------------------------------------------------------------------------------------------------------------------------------------------------------------------------------------------------------------------------------------------------------------------------------------------------------------------------------------------------------------------------------------------------------------------------------------------------------------------------ATGCCACAACTCATAAACAACATTATTAATCCACTATTATATATTATTCCAATCCTAGTTGCCGTAGCATTTCTTACTCTACTCGAACGAAAAGTACTAGGCTATATACAACTACGAAAAGGTCCAAACATTGTAGGCCCATACGGACTACTACAACCCATTGCAGACGGTGTAAAACTATTTACCAAAGAACCAGTCCGCCCATCATCATCTTCACCCACCTTATTTATTCTTACCCCAACACTAGCACTATTTATTGCAATACTGATCTGAACCCCAATACCTATACCACAACCCCTAGCAGACCTAAACCTAGGCCTACTGTTCATATTAGCATTATCAAGCACTGCAGTATACTCAATTTTATGATCAGGATGAGCATCAAACTCAAAATACGCACTCATTGGAGCCTTACGTGCAGTCGCCCAAACAATCTCATATGAAGTAACACTAGGAATCATTTTATTATCAATTGTAATTTTAACAGGAGGATTCTCCCTAAAAACCATTCTTGTAACACAAGAACAAACATGACTATTATTCTCATCATGACCATTAATAATAATATGATATGTTTCGACCCTAGCAGAAACAAACCGAGCCCCATTTGACCTAACAGAAGGAGAATCAGAACTAGTTTCTGGATTTAATGTTGAATACGCAGGAGGCCCATTCGCCCTATTTTTCTTAGCAGAGTACGCCAATATCATAATAATGAACACACTGTCATGCATTCTATTCCTAAGCCCAGGACAAA---CAATACAACCAGAAATATTTTCAATTAACCTAATATTAAAAACAACCTTACTCACCATTGGATTTCTATGAGTCCGTGCATCATACCCACGATTCCGATATGACCAACTCATACACCTTCTTTGAAAACAATTCCTTCCAATAACACTAGCACTATGCCTATGACACACATCACTCCCAATTTCAACATTTGGACTCCCACCACAACAATATGAGCCCTACAACAACAACCATTTTAATCTCAAGCCTAGCCACCGGTACAATCATTACAGCCTCAAGCTACCACTGGTTAATAGCTTGAATTGGCCTAGAAATAAACACATTAGCCATTATCCCTATAATCTCAAAACAACATCACCCACGAGCCACAGAAGCCGCAACAAAATACTTCTTAACACAAGCAGCTGCCTCCGCCATAATTCTATTTGCAAGTACAACTAACACCTGACAAACAGGTACTTGAGATATTACCAACATAATTAACCCTACTGCAAACATATTACTCACCATGGCCCTCGCAATAAAATTAGGCCTCGCACCAATACATTTTTGACTTCCAGAAGTCCTACAAGGATCCACTATTAAAACCGCCCTAATCATTACCACATGACAAAAACTTGCCCCAATAACCCTAATCTTTATAACACTTAATAATTTATCTACAACAGCTCTCTTAACAATAGCTATAATTTCAGCCCTTTTAGGCGGCTGAGGTGGACTAAATCAAACCCAAACTCGAAAAATCATAGCATACTCATCAATTGCCCACCTAGGCTGAATAGCCGCAATCACCACAATCATACCAAACATCCTTATCCTAAACCTAATACTTTATTTACTAATAACAACTTCAATATTTTTTGTCCTGATCTTACTTAACTCAAAAAATATTAAAGATTTAGCAACCTCATCAACAACCTCCCCAACAACTACAACCATTGCCATATTAACACTACTCTCTTTAGGAGGACTTCCCCCCCTTACCGGATTTATACCAAAATGATTAATTCTAGAAGAACTAACCACACAAAACATAACCCCCACAGCAACAATTTTAGCCCTGTCAGCTCTACTCAGTCTATTTTTCTACCTACGCCTAAGCTACTCATCCACAATCATACTTGCTCCAAACACTACAGCAAGTAAATATAAATGACGATTTAAACCCACCACTAACCTTAACCCCCTTACAATAACCTTACCAGCATCACTACTAATACTCCCAATCACCCCAACACTAT--------------TTAAAAATAGGAGGCTATGGTATTATTCGAATTACCATAGCACTATCCCCACTAACCCCCAAACTCTATTACCCCTTTATTGTTCTCGCACTATGGGGCATTATTATAAGTAGCTCAATTTGCTTACGTCAAACAGATCTAAAGTCGTTAATCGCCTACTCCTCTATTAGCCACATAGGCCTTGTAGTAATAGCATGCCTTATCCAAACACCATGAAGCTTCACAGGAGCCATAATCTTAATAATCGCACATGGATTAACCTCATCCATACTATTCTGTTTAGCAAACACAAACTATGAACGAACCCATAGCCGAACACTAATTCTTGCCCGCGGCCTTCAACTCATTCTCCCACTAATAATAACCTGATGACTCTTAGCAAACCTAACAAACATAGCACTTCCACCATCAATCAACCTAATAGGAGAACTTTTAATTATTGTATCATTATTCAACTGATCCTTCCCAACAATTTTACTAACAGGACTCGGCACACTTATCACAGCAATATACTCACTACACATATTTCTAACAACCCAACGAAATAAACTATCAACCCACATCTTAATTTCCGACCCCACACACACACGAGAACATCTTCTAATAACATTACACATAGCACCCTTAATTCTACTCATTATAAAACCAGCCCTAATCTCCGGCATTA-------------------------------------------------------------------------------------------------------------------------------------------------------------------------------------------------------------------------------------------------------------------------------------------------------------------------------------------------------------------------------------------------------------------------------------------------------------------------------------------------------------------------------------------------------------------------------------------------------------------------------------------------------------------------------------------------------------------------------------------------------------------------------------------------------------------------------------------------------------------------------------------------------------------------------------------------------------------------------------AAAGTGGCAGCTACTCTGGACAAAGTCACTGAGAAAGAGATTGAGACAGTGTCTCTAATGTCAAACACACCCTTTGAAACAGACACTGAGTTGAACAAAGGTATGCAGGCAATAGAAAAAAGTGCCTTATATATGAGCCAAAGAGAGGTTGAAACACACCAGGCAAACCTGCAGCATCTCTGCCGCCTCTGTGGAGGCTCATTTAAAACTGACCCTTACAAGAGAAGCCACCCAGTTCATGGACCAGTAGATGATGAGACTCAGGCCCTTCTCAGAAAGAAAGAGAAAAAGGCAACATCTTGGCCAGATCTCCTTGCCAAAGTTTTTAAGACTGATGTGAAGGGAGACATTGACACAATACATCCTACAAAGTTTTGTCACCAGTGTTGGATTGTGGTTCAAAAGAAATTAAACAATTCCCCATGTGAAATGTTTTTTCCAAGGAAAAGTCTAGTAGAGTGGCATCCCCATTCCCCAAGCTGTGATGTTTGTGGTGCTTCCTTCCATGGAGTGAAGAGAAAGAAGAAAGTTCTTAATCCACAATTGAACAAAAAATTGAGGATGGTGACTAGAAGTGCTAGAAAAAAAAGAGAAATAAGGAATCCAA---AACAAGTCAACCAAAAGAGTTTAGTGAAAATGATTGCCAGCTGCAAGAAGATTCACCTCAGTACCAAAATCCTTGCAGTAGACTATCCTGCAGACTTTGTAAACTCAATTTCTTGCCAGATTTGTGAACACATCCTGGCTGACCCAGTAGAAACGACATGCAAACACTTATTCTGCAGAGCCTGCATTCTTAAATGCCTCAAAATAATGGGAAGCTATTGTCCAGCTTGTCGCTATCCTTGCTTTCCTACTGACCTGGTAGACCCTGTGAAGTCCTTCCTGAACATCCTGAACAGTTTACCTGTGAGATGTCCAGTGAAAGATTGTCAGGAAGAAGTCTGCTTGGGAAAATACTGTTATCATCTTTCCAGGCACAAAGAGGTAGAAGACAAAGAGGGCTATGTGTACATAAACAAAGGTGGCCGACCAAGACAACACCAGTTGCATGAAAGCTGCCCCAATGAAAGAAGTTAGCCTCAGAGGACAAGGCAGCTTGGCTTATCCCGGTCTTCGGACACAGGGAAATTTGGAGAACATAGGTGGGCCCAATGATGCCACAAGAGGATTGACATCTTTAGCAGACACTTTTGAACATGTCATAGAGGAGCTCCTGGATGAGCAGCAGGCCATCCAGCCCAGCAAGGAAAACAAGGATGCAGACTTGTACTCGTCTCGGGTTATGCTAAGCAGTCAAGTGCCTTTGGAGCCTCCACTGCTCTTTCTGCTTGAGGAGTATAAAAACTACTTGGATGCTGCAAACATGTCCATGAGGGTCCGACGCCACTCTGATCCTGCTCGTCGTGGAGAGCTGAGTGTGTGTGACAGTACTAGTGAGTGGGTAACAGCGGCCGAGAAAAAGACTGCGGTGGACATGTCAGGGGCAACGGTTACCGTCCTCGAAAAAGTACCAGTACCTAAAGGCCAATTGAAGCAATATTTTTATGAGACCAAATGTAACTCAAAGGGATATACGAAAGAGGGCTGCAGGGGCATAGACAAGAGGTACTGGAATTCCCAGTGCCGAACTACCCAGTCTTACGTGCGAGCTCTCACCATGGATAACAAAAAGAGAGTTGGATGGCGATTTATAAGAATAGACACTTCCTGT-----------------------------------------------------------------------------------------------------------------------------------------------------------------------------------------------------------------------------------------------------------------------------------------------------------------------------------------------------------------------------------------------------------------------------------------------------------------------------------------------------------------------------------------------------------------------------------------------------------------------------------------------------------------------------------------------------------------------------------------------------------------------------------------------------------------------------------------------------------------------------------------------------------------------------------------------------------------------------------------------------------------------------------------------------------------------------------------------------------------------------------------------------------------------------------------------------------------------------------------------------------------------------------------------------------------------------------------------------------------------------------------------------------------------------------------------------------------------------------------------------------------------------------------------------------------------------------------------------------------------------------------------------------------------------------------------------------------------------------------------------------------------------------------------------------------------------------------------------------------------------------------------------------------------------------------------------------------------------------------------------------------------------------------------------------------------------------------------------------------------------------------------------------------------------------------------------------------------------------------------------------------------------------------------------------------------------------------------------------------------------------------------------------------------------------------------------------------------------------------------------------------------------------------------------------------------------------------------------------------------------------------------------------------------------------------------------------------------------------------------------------------------------------------------------------------------------------------------------------------------------------------------------------------------------------------------------------------------------------------------------------------------------------------------------------------------------------------------------------------------------------------------------------------------------------------------------------------------------------------------------------------------------------------------------------------------------------------------------------
	Phrynosoma_taurus                      ACCCCAGTGAAATATGCCCT-AAC-AAAA-GTAAACGGAGCAAGTATCAGGCACGAACACTCAGCCCAAAACACTAAGCTATGCCACACCCACACGGGCCCTCAGCAGTGATAAACATTAAGCAATGAGCAAA-AATCT-------CTTTTTTAAGCTTGACTTAGTTATGA-TTAA--T-AGGACCGGTCAACCTCGTGCCAGCCACCGCGGTTATACGAGAGGTCCAAAGCAGCAAA--CCCCGGCGTAAATCGTGATTAGAATGT--TTA-CCATAACCTAAAAAC-TAAACAATGTCCTAACCGTAAAACACAGGACAAACGAAACCCCAAA-TTTTTAGC-ATCACGGTAATTTGATTCACGAAAACTAAGAAACAAACTAGGATTAGATACCCTACTATGCTTAGCCGTTAAT-ATGGTAT-TTTAATACAT-AAATACCCGCCAGAAAACTACGAGCGAAAAGCTTAAAACTCAAAGGACTTGGCGGTGCTTCACACCCGACTTAGAGGAGCCTGTCCTATAATCGATACTCCACGCTAAACCTCACCATTCATTGCC--AA-ACAGCCTATATACCGCCGTCACCAACTTACCCCATGAGGGCTCAACAGTAAATAAAATAGTTAAAT-TAACTAAAACGTCAGGTCAAGGTGTAGCTAATAGAATGG-CAGAGATGGGCTACATTTTTTAAAATAAAACA--AACGGCATGAAACTATGAAACTAGTTTCCGAAGGAGGATTTAATAGTAAAATTATCAAGAAAATTAATTTTAAACACGC-----------------------------------------------------------------------------------------------------------------------------------------------------------------------------------------------------------------------------------------------------------------------------------------------------------------------------------------------------------------------------------------------------------------------------------------------------------------------------------------ATAACACAAATTATGAATAACATTATTAACCCACTATTATATATTATCCCAATCCTAATCGCCGTAGCATTTCTCACCCTCCTCGAACGAAAAATATTAGGCTATATACAACTACGCAAAGGCCCAAACATCGTAGGCCCCTACGGATTGCTACAACCCATCACAGATGGCATAAAATTATTTATTAAAGAACCAATCCGACCATCATCATCCTCCCCCGCCCTATTTATTATAACCCCAACACTAGCCCTATTTATTGCAATATTAATTTGAGCCCCAATACCAATACCACAACCACTAACTGACCTAAATCTTGGCCTATTATTTATACTAGCATTATCAAGCACTGCCGTCTACTCAATTTTATGATCAGGATGAGCATCAAACTCAAAATACGCATTAATCGGAGCCCTCCGTGCAATAGCCCAAACAATCTCATATGAAGTTACACTAGGAATTATTTTATTATCAATTGTAATCTTAACAGGTGGATTTTCCTTAAATACCATACTCACAACACAAGAACAAACATGACTACTATTCTCGTCATGACCCCTAATGATAATATGATATGTTTCAACACTAGCAGAAACAAACCGAGCCCCATTCGACCTCACAGAAGGAGAATCAGAACTCGTATCAGGATTTAATGTAGAATACGCAGGAGGCCCATTTGCCCTATTCTTCCTAGCAGAATACGCCAACATCATAATAATAAATACATTATCATGCATCCTATTTTTAAGTCCCGGACAAA---CAACACAACCAGAAATATTTTCAATAAACCTAATATTAAAAACAACTCTACTCACCATTGGATTTCTATGAATCCGTGCATCATACCCACGATTCCGATATGACCAACTCATACACCTTCTTTGAAAACAATTTCTCCCAATGACATTAGCACTTTGCTTATGACACACATCACTACCAATCTCAACATTTGGGCTCCCCCCACAACAATATGAGCCCCACAACAATAACCATTTTTATCTCAAGCCTTGCTACCGGCACCATTATTACAGCCTCAAGCCACCACTGACTAATAGCCTGAATTGGCTTAGAAATGAACACCTTAGCCATTGTCCCAATAATTTCAAAACAACATCACCCACGAGCCACAGAAGCCGCAACAAAATACTTCTTAACACAAGCGGCTGCCTCCGCCATAGTCCTATTTGCAAGCACAACAAATGCCTGACAAACAGGAACCTGAAACATTATTAACATAACGGACCCTACCGCAAATATACTCCTCACCACAGCCCTTGCAATAAAACTAGGCCTTGCACCAATACATTTTTGACTCCCAGAAGTCCTACAAGGATCTACCATTAAAACTGCCTTAATTATTACAACATGACAAAAACTTGCCCCATTATCCCTAGTTTTCATAACATCTAACAGCCTACCCACAGTGGTCCTCCTAACAATAGCTATAATTTCGGCTCTCCTAGGGGGTTGAGCTGGACTAAACCAAACCCAAACCCGAAAAATCATAGCATATTCATCAATCGCCCACCTGGGCTGAATGGCCGCAATTATCACAATTATACCCAACATCTTTTTACTCAACCTAGTACTATACTTACTTATAACAACCTCAATATTTTATACTTTAATTTTACTTAACTCAAAAAATATTAAAGACATAGCAACCTCACCAACAACCTCCACAACAGCCACCGCCTTTGCCATATTGACCCTCCTATCTTTGGGAGGACTTCCTCCCATAACCGGATTTATGCCAAAATGATTGATTCTTGAAGAACTAATCACACAAAACTTGACCCCAACAGCAACAATTCTGGCTCTATCAGCACTACTCAGTTTATTTTTTTACTTACGACTAAGCTATTCATCCACAATTACCCTTGCTCCAAACACAACAACAACTAAGCATAAATGACGGTTTAAACCAATAGCCCCCCCTCTCCTACTCACACTAACACTACCAACATCACTACTAATACTCCCAATTACCCCAATAATAT--------------TTAAAAATAGGAGGCTATGGAATTATCCGAATTACCATAACATTAACCCCCCTAACCCCAAAACTCTATTACCCATTTATAATCCTCGCACTTTGAGGTATCATCATAACTAGCTCAATCTGTTTACGTCAAACAGACCTAAAATCATTAATTGCCTATTCCTCTGTTAGCCACATGGGCCTTGTAGTAATAGCCTGCCTAATCCAAACCCCATGAAGCTTCACAGGAGCTATAATCTTAATAATCGCACACGGATTAACCTCATCCATATTATTCTGTCTAGCAAATACAAATTATGAACGAACTCACAGCCGAACACTAATTTTAGCCCGAGGCCTTCAACTAATTCTTCCACTGATAATGCTCTGATGACTTTTAGCAAATCTAACTAATATAGCACTTCCCCCATCAATTAACCTAATAGGAGAAATATTTATTATTATTTCACTATTTAATTGATCTCTTCCAACAATTCTACTAACAGGAATAGGTACACTAATCACAGCGGCATATTCACTACATATATTTTTAACAACCCAACGAAACAAACTACCAACCCACACCCTCATATTTGACCCCACACACACGCGAGAGCACCTCCTAATAACACTACACATAACACCATTAGCACTACTTATTATGAAACCAACCCTAATCTCAGGTATTA----------------------------------------------------------------------------------------------------------------------------------------------------------------------------------------------------------------------------------------------------------------------------------------------------------------------------------------------------------------------------------------------------------------------------------------------------------------------------------------------------------------------------------------------------------------------------------------------------------------------------------------------------------------------------------------------------------------------------------------------------------------------------------------------------------------------------------------------------------------------------------------------------------------------------------------------------------------------------------------------------------------------------------------------------------------------------------------------------------------------------------------------------------------------------------------------------------------------------------------------------------------------------------------------------------------------------------------------------------------------------------------------------------------------------------------------------------------------------------------------------------------------------------------------------------------------------------------------------------------------------------------------------------------------------------------------------------------------------------------------------------------------------------------------------------------------------------------------------------------------------------------------------------------------------------------------------------------------------------------------------------------------------------------------------------------------------CAGTTGCATGAAAGCTGCCCCAATGAAAGAAGTTAGCCTCAGAGGACAAGGCAGCTTGGCTTATCCCGGTCTTCGGACACAGGGAAATTTGGAGAACCTAGGTGGGCCCAATGATGCCACAAGAGGATTGACATCTTTAGCAGACACTTTTGAACATGTCATAGAGGAGCTCCTGGATGAGCAGCAGGCCATCCAGCCCAGCAAGGAAAACAAGGATGCAGACTTGTACTCGTCTCGGGTTATGCTAAGCAGTCAAGTGCCTTTGGAGCCTCCACTGCTCTTTCTGCTTGAGGAGTATAAAAACTACTTGGATGCTGCAAACATGTCCATGAGGGTCCGACGCCACTCTGATCCTGCTCGTCGTGGAGAGCTGAGTGTGTGTGACAGTACTAGTGAGTGGGTAACAGCGGCCGAGAAAAAGACTGCGGTGGACATGTCAGGGGCAACGGTTACCGTCCTCGAAAAAGTACCAGTACCTAAAGGCCAATTGAAGCAATATTTTTATGAGACCAAATGCAACTCAAAGGGATATACGAAAGAGGGCTGCAGGGGCATAGACAAGAGGTACTGGAATTCCCAGTGCCGAACTACCCAGTCTTACGTGCGAGCTCTCACCATGGATAACAAAAAAAGAGTTGGATGGCGGTTTATAAGAATAGACACTTCCTGT-----------------------------------------------------------------------------------------------------------------------------------------------------------------------------------------------------------------------------------------------------------------------------------------------------------------------------------------------------------------------------------------------------------------------------------------------------------------------------------------------------------------------------------------------------------------------------------------------------------------------------------------------------------------------------------------------------------------------------------------------------------------------------------------------------------------------------------------------------------------------------------------------------------------------------------------------------------------------------------------------------------------------------------------------------------------------------------------------------------------------------------------------------------------------------------------------------------------------------------------------------------------------------------------------------------------------------------------------------------------------------------------------------------------------------------------------------------------------------------------------------------------------------------------------------------------------------------------------------------------------------------------------------------------------------------------------------------------------------------------------------------------------------------------------------------------------------------------------------------------------------------------------------------------------------------------------------------------------------------------------------------------------------------------------------------------------------------------------------------------------------------------------------------------------------------------------------------------------------------------------------------------------------------------------------------------------------------------------------------------------------------------------------------------------------------------------------------------------------------------------------------------------------------------------------------------------------------------------------------------------------------------------------------------------------------------------------------------------------------------------------------------------------------------------------------------------------------------------------------------------------------------------------------------------------------------------------------------------------------------------------------------------------------------------------------------------------------------------------------------------------------------------------------------------------------------------------------------------------------------------------------------------------------------------------------------------------------------------------------
	Sceloporus_minor                       ACACCAGTGAAATACGCCCT-AAC-ACAGTATAAATGGAGCAGGTATCAGGCACAACTA-CTAGCCAAAAACACCAAGCTTTGCCACACCCACACGGGCCATCAGCAGTGATAAACATTAAGCAATAAGCGAA-AACACCAAAC----TATTAAAGCTTGACTTAGTTATGG-TTAA--T-GGGGCCGGTAAACCTCGTGCCAGCCACCGCGGTTATACGAGGGGCCCAAAGCAGCAGAC-TATCGGCGTAAATAGTGGCTAGAATAA--TTACCACCACATTAAAAAC-TAAACCATACCCTAACCGTAAAACATAGGCTAAATGAAATCAAACA-CTTTTAAT--AACAGGTAATTTGACCCACGAAAACTAAGAAACAAACTAGGATTAGATACCCTACTATGCTTAGTCGTTAAT-ATGATAT-TATGATAC-TAAAATATCCGCCAGAAAACTACGAGCGAAAAGCTTAAAACTCAAAGGACTTGGCGGTGCTCCACA-CCGACTTAGAGGAGCCTGTCCTATAATCGATACCCCACGTTAAACCTCACCAATCTTTGCC-AAA-TCAGCCTATATACCGCCGTCGTCAACCCACCTCATGAGAGAAAAACAGTGAGTACAAAAGTT-TAA-TAACTAAAACGTCAGGTCAAGGTGTAGCTAATAGAATGG-AAGAGATGGGCTACATTTTTTAAACTAAAACAT--ACGGCACGGTACTATGAAACTCTTACCCAAAGGAGGATTTAATAGTAAAACTAACAAGAAAGTTAATTTTAAACACGC-------------------------------------------------------------------------------------------------------------------------------------------------------------------------------------------------------------------------------------------------------------------------------------------------------------------------------------------------------------------------------------------------------------------------------------------------------------------------------------------------------------------------------------------------------------------------------------------------------------------------------------------------------------------------------------------------------------------------------------------------------------------------------------------------------------------------------------------------------------------------------------------------------------------------------------------------------------------------------------------------------------------------------------------------------------------------------------------------------------------------------------------------------------------------------------------------------------------------------------------------------------------------------------------------------------------------------------------------------------------------------------------------------------------------------------------------------------------------------------------------------------------------------------------------------------------------------------------------------------------------------------------------------------------------------------------------------------------------------------------------------------------------------------------------------------------------------------------------------------------------------------------------------------------------------------------------------------------------------------------------------------------------------------------------------------------------------------------------------------------------------------------------------------------------------------------------------------------------------------------------------------------------------------------------------------------------------------------------------------------------------------------------------------------------------------------------------------------------------------------------------------------------------------------------------------------------TAGCCGCCATCCTCCTAAAACTCGGGGGTTACGGCATTATACGAATCACAATAGCACTAACCCCAATCACCCCAAAACTCTACTACCCATTTATAGTCCTTGCACTTTGAGGCATTGTTATAACAAGTTCAATCTGCATACGACAAACAGACCTTAAATCCCTTATCGCTTACTCATCAGTAAGCCACATAGGACTAGTCATTGCAGCCTGCCTGATCCAAACACCATGAAGCTTCACAGGAGCCATAATTCTAATAGTTGCACATGGACTAACTTCATCAATACTATTCTGCTTAGCAAACACAAACTATGAACGAACCCACACCCGAACAATAATACTTGCCCGAGGCTTCCAAATGATTCTTCCCCTTATATCAACCTGATGACTTCTAGCAAATTTAACTAACATAGCACTACCCCCATCAATTAACCTAATAGGTGAACTTCTTATCATTGTTTCACTATTCAACTGATCTACCCCAACAATCCTATTAACCGGACTAGGAACGCTAATTACAGCAATATACACACTTCACATATTCCTAACTACCCAACGAAATAAACTACCAACAAGCATTAACTTTTCTGACCCAACCCACACACGAGAACACCTTCTAATAACACTTCACCTGGCCCCACTAATCCTTATTATTACAAAACCTGCCCTAATCTCGGGACTAA-------------------------------------------------------------------------------------------------------------------------------------------------------------------------------------------------------------------------------------------------------------------------------------------------------------------------------------------------------------------------------------------------------------------------------------------------------------------------------------------------------------------------------------------------------------------------------------------------------------------------------------------------------------------------------------------------------------------------------------------------------------------------------------------------------------------------------------------------------------------------------------------------------------------------------------------------------------------------------------------------------------------------------------------------------------------------------------------------------------------------------------------------------------------------------------------------------------------------------------------------------------------------------------------------------------------------------------------------------------------------------------------------------------------------------------------------------------------------------------------------------------------------------------------------------------------------------------------------------------------------------------------------------------------------------------------------------------------------------------------------------------------------------------------------------------------------------------------------------------------------------------------------------------------------------------------------------------------------------------------------------------------------------------------------------------------------------------------------------------------------------------------------------------------------------------------------------------------------------------------------------------------------------------------------------------------------------------------------------------------------------------------------------------------------------------------------------------------------------------------------------------------------------------------------------------------------------------------------------------------------------------------------------------------------------------------------------------------------------------------------------------------------------------------------------------------------------------------------------------------------------------------------------------------------------------------------------------------------------------------------------------------------------------------------------------------------------------------------------------------------------------------------------------------------------------------------------------------------------------------------------------------------------------------------------------------------------------------------------------------------------------------------------------------------------------------------------------------------------------------------------------------------------------------------------------------------------------------------------------------------------------------------------------------------------------------------------------------------------------------------------------------------------------------------------------------------------------------------------------------------------------------------------------------------------------------------------------------------------------------------------------------------------------------------------------------------------------------------------------------------------------------------------------------------------------------------------------------------------------------------------------------------------------------------------------------------------------------------------------------------------------------------------------------------------------------------------------------------------------------------------------------------------------------------------------------------------------------------------------------------------------------------------------------------------------------------------------------------------------------------------------------------------------------------------------------------------------------------------------------------------------------------------------------------------------------------------------------------------------------------------------------------------------------------------------------------------------------------------------------------------------------------------------------------------------------------------------------------------------------------------------------------------------------------------------------------------------------------------------------------------------------------------------------------------------------------------------------------------------------------------------------------------------------------------------------------------------------------------------------------------------------------------------------------------------------------------------------------------------------------------------------------------------------------------------------------------------------------------------------------------------------------------------------------------------------------------------------------------------------------------------------------------------------------------------------------------------------------------------------------------------
	Sceloporus_adleri                      ----------------------------------------------------------------------------------------------------------------------------------------------------------------------------------------------------------------------------------------------------------------------------------------------------------------------------------------------------------------------------------------------------------------------------------------------------------TATCCGCCAGAAAACTACGAGCGAAAAGCTTAAAACTCAAAGGACTTGGCGGTGCTCCACA-CCGACTTAGAGGAGCCTGTCCTATAATCGATACCCCACGCTAAACCTCACCAATCTTTGCC-AAA-TCAGCCTATATACCGCCGTCGCCAACCTACCTCATGAGAGAAGAACAGTAAGTTCAAAAGTC-CAC-CAACTAAAACGTCAGGTCAAGGTGTAGCTTATAGAATGG-AAGAGATGGGCTACATTTTTTAAGATAAAACAT--ACGGCATGGTACTATGAAACTTCTACCTGAAGGAGGATTTAATAGTAAAATTAACAAGTAAGTTAATTTTAAAC----TTCAACGGCCGCGGTATCCTAACCGTGCAAAGGTAGCGTAA-CACTTGTCCCTTAAATAGGGACCAGTATGAACGGCTAAATGAGGATAAATCTGTCTCCTTTAACAAA-TCAGTGAAACTGATCTACCAGTACAAAAGCTGGTATAAACCCATAAGACGAGAAGACCCTGTGGAGCTTTAAATTTAAGCCAAGCAACAAA--------ACCA-AAAGCAGCTTAT--GGCTAAAAATTTTAAGTTGGGGCGACTTCGGAAAAAACCAAAACTTCCGAGC-ACAAGAC---TATGTCTTACCAAGACCCA-CAAGTCAAAGCC-AAAC-CTGACCCAGTA-CAACTGATCATCGAACCAAGTTACCCCAGGGATAACAGCGCAATCTTCTTCAAGAGTTCCTATCGACAAGAAGGTTTACGACCTCGATGTTGGATCAGGACACCCAAATGGTGCAGCCGCTATTAAA?GTTC----------------------------------------------------------------------------------------------------------------------------------------------------------------------------------------------------------------------------------------------------------------------------------------------------------------------------------------------------------------------------------------------------------------------------------------------------------------------------------------------------------------------------------------------------------------------------------------------------------------------------------------------------------------------------------------------------------------------------------------------------------------------------------------------------------------------------------------------------------------------------------------------------------------------------------------------------------------------------------------------------------ATGAGCCCAACAACAACCACAATCATTATTTCAAGCCTGGCCACAGGAACAATCATTACAGCATCTAGCCATCACTGATTCATAGCCTGAGTCGGCCTAGAAATAAATACCCTAGCCATTATCCCAATAATCTCAAAACAACACCACCCACGAGCAACAGAAGCTGCAACAAAATACTTCCTAACACAAGCAGCCGCTTCAGCCATAATCCTGTTTTCAAGCACATTAAACGCATGATCCACAGGAACCTGAGATATTATAAACTCAACCAACCAAACAGCAAATATGCTTCTAACCCTGGCTATCGCAATAAAGCTTGGACTGGCCCCAACACACTTTTGATTACCAGAAGTCCTACAAGGCTCAACCATAAAAACAGCCATAATTATCGTGACATGACAAAAACTGGCCCCAATGGCCCTAATCTATCAAACATCCAACAACGTATCAACAACAACCATACTGACCTTAGGAATAATTTCAGCAGCACTTGGAGGCTGAGCCGGATTAAACCAAACGCAAACCCGAAAAATCATAGCCTATTCATCAATTGCCCACCTCGGCTGAATAGCCGCAATCATAACAATCTTACCAAATATTATATTACTGAACCTTCTAATCTACCTACTAATAACCACATCAATATTTTTTACCCTGACCCTCCTAAACTCAAAAAACATTAAAGACCTTGCAACCTCATGAACTACTTCCCCATCAATCACCGCCATTACAATATTAATCTTACTGTCACTAGGCGGACTCCCACCATTAACAGGATTTATGCCAAAATGACTTATCCTTGAAGAACTAACTTCACAAAACCTTACTGCAACAGCAGTAATCATAGTTATATCCGCCCTACTAAGCCTTTTCTTTTACTTGCGACTAGCCTACTCATCAACTATTACACTATCCCCAAACACCACCACAACCACACATAAATGACGATTTAAACAGACATCAAACACACTACTCCTCTCACTAACACTACCAACATCAATCTTAATACTACCACTTACCCCAATAATATTAGCTGCGATCCTCCTAAAATTAGGCGGCTATGGTATCATACGAATCACAATATCATTAGCCCCACTGACCCCAAAACTATACTACCCATTTATAATTCTAGCGCTATGAGGCATTGTTATAACAAGCTCAATCTGCCTACGACAAACAGACCTAAAATCCCTCATTGCTTATTCATCCGTTAGTCACATAGGACTGGTTATCGCGGCATGCCTAATCCAGACACCATGAAGCTTCACGGGGGCCATAATATTAATAATTGCACACGGTCTCACCTCCTCAATATTATTCTGCTTAGCAAACACAAACTACGAACGCACCCACACCCGAACAATAATCATTGCCCGGGGCTTCCAACTTATCCTTCCATTAATATCAACCTGATGACTTCTGGCTAACCTAACCAACATAGCCTTGCCACCATCAATCAACCTAATAGGAGAACTCCTCATCATTGTCTCACTATTCAATTGATCCAACCCCACAATACTATTGACAGGACTAGGCACACTAATCACAGCGATATACTCTCTAAACATATTCCTCACCACCCAACGAAACAAACTACCCACAAACATCAATCTCACACACCCAACCCACACACGAGAACACCTTCTAATAATACTTCACCTAGCCCCACTAACCCTCATCATTATAAAACCAGCCCTAATCTCAGGACTAA-------------------------------------------------------------------------------------------------------------------------------------------------------------------------------------------------------------------------------------------------------------------------------------------------------------------------------------------------------------------------------------------------------------------------------------------------------------------------------------------------------------------------------------------------------------------------------------------------------------------------------------------------------------------------------------------------------------------------------------------------------------------------------------------------------------------------------------------------------------------------------------------------------------------------------------------------------------------------------------------------------------------------------------------------------------------------------------------------------------------------------------------------------------------------------------------------------------------------------------------------------------------------------------------------------------------------------------------------------------------------------------------------------------------------------------------------------------------------------------------------------------------------------------------------------------------------------------------------------------------------------------------------------------------------------------------------------------------------------------------------------------------------------------------------------------------------------------------------------------------------------------------------------------------------------------------------------------------------------------------------------------------------------------------------------------------------------------------------------------------------------------------------------------------------------------------------------------------------------------------------------------------------------------------------------------------------------------------------------------------------------------------------------------------------------------------------------------------------------------------------------------------------------------------------------------------------------------------------------------------------------------------------------------------------------------------------------------------------------------------------------------------------------------------------------------------------------------------------------------------------------------------------------------------------------------------------------------------------------------------------------------------------------------------------------------------------------------------------------------------------------------------------------------------------------------------------------------------------------------------------------------------------------------------------------------------------------------------------------------------------------------------------------------------------------------------------------------------------------------------------------------------------------------------------------------------------------------------------------------------------------------------------------------------------------------------------------------------------------------------------------------------------------------------------------------------------------------------------------------------------------------------------------------------------------------------------------------------------------------------------------------------------------------------------------------------------------------------------------------------------------------------------------------------------------------------------------------------------------------------------------------------------------------------------------------------------------------------------------------------------------------------------------------------------------------------------------------------------------------------------------------------------------------------------------------------------------------------------------------------------------------------------------------------------------------------------------------------------------------------------------------------------------------------------------------------------------------------------------------------------------------------------------------------------------------------------------------------------------------------------------------------------------------------------------------------------------------------------------------------------------------------------------------------------------------------------------------------------------------------------------------------------------------------------------------------------------------------------------------------------------------------------------------------------------------------------------------------------------------------------------------------------------------------------------------------------------------------------------------------------------------------------------------------------------------------------------------------------------------------------------------------------------------------------------------------------------------------------------------------------------------------------------------------------------------------------------------------------------------------------------------------------------------------------------------------------------------------------------------------------------------
	Sceloporus_angustus                    -------------------------------------------------------------------------------------------------------------------------------------------------------------------------------------------------------------------------------------------------------------------------------------------------------------------------------------------------------------------------------------------------------------------------------------------------------------CCGCCAGAAGACTACGAGCGAAAAGCTTAAAACTCAAAGGACTTGGCGGTGCTCCACA-CCAACTTAGAGGAGCCTGTCCTATAATCGATAATCCACGCTAAACCTCACCAATCTTTGCC-AAC-ACAGCCTATATACCGCCGTCACCAACTTACCTCATGAGAGAAGAACAGTAAGTATAATAGTT-CAA-CAACTAAAACGT-AGGTCAAGGTGTAGCTCATAGATT------------------------------------------------------------------------------------------------------------------------------------------------------------------------------------------------CTAAATGAAGACTAATCTGTCTCCCTTGACTAA-TCAGTGAAACTGATCTACCAGTTAAAAAGCTGGTATAAAACCATAAGACGAGAAGACCCTGTGGAGCTTTAAATTTTAAGTCAAACATGCAAC------ACAACCAAACACCACTG--ATCTTAACATTTTAAGTTGGGGCGACTTCGGAACAAAACAAAACTTCCGAGC-ATAAAGAACATAAATCTAACCAAGACCAA-CAAGTCAAAGCA-AAAC-CAGACCCAGTA-CAACTGATCACCGAACCAAGTTACCCCAGGGATAACAGCGCAATCTTCTTCAAGAGTCCCTATCGACAAGAAGGTTTACGACCTCGATGTTGGATCAGGACACCCAAATGGTGTAGCCGCTATTAAA---------------------------------------------------------------------------------------------------------------------------------------------------------------------------------------------------------------------------------------------------------------------------------------------------------------------------------------------------------------------------------------------------------------------------------------------------------------------------------------------------------------------------------------------------------------------------------------------------------------------------------------------------------------------------------------------------------------------------------------------------------------------------------------------------------------------------------------------------------------------------------------------------------------------------------------------------------------------------------------------------------------ATGAGCCCAACAACAACCACCATTCTAATATCAAGCCTGGCCTCCGGCACAATCATCACAATATCAAGTCATCACTGACTAATAGCCTGAATCGGACTAGAAATAAACACTTTAGCTATCATTCCAATAATCTCAAAACAACACCACCCACGAGCAACAGAAGCCGCCACAAAATATTTCTTAACACAAGCAGCTGCCTCTGCTTTAATCCTATTTTCAAGCACAGTAAACGCATGACACACAGGAACATGAGACATCCTCAACTCAACCAATACAACCGCAAACACACTACTGACTATAGCCCTCGCAATAAAACTTGGTTTAGCCCCAATACACTTCTGACTCCCAGAAGTCCTACAAGGCTCCACTATAAAAACCGCCCTCATCATTACAACCTGGCAAAAACTAGCCCCAATAGCCCTAATCTACATAACACATAACAACTTATCAACAACCATTCTACTAACAATAGGAATAATCTCAGCAACACTAGGCGGCTGAGCTGGATTAAACCAAACACAGACCCGAAAAATTATAGCCTTCTCATCAATCGCACACCTAGGATGAATAGCCATAATTTTAACAATTATACCAAACATCCTATTAATCAACCTTTTACTATACTTAACAATGACAACCTCCGTATTTATAGTATTAATCTTATTAAACTCCAAGAACATCAAAGACATAATAACCTCATGAACAATATCACCAACAATCACTGCCATAACTATACTAACACTATTATCATTAGGTGGACTGCCCCCACTAACAGGATTTATACCTAAATGACTAATTTTAGAAGAACTAACAACACAAAACCTAACCACAGCAGCAACCATCATAGCCATGTCATCTCTATTAAGCCTATTCTTTTATTTACGATTAAGTTACACATCCACTATCACCCTATCCCCCAACATAACAACATCCACCCACAAATGACGCTACAAACACTCAACGAGCACACTACTACTAACACTAACCCTACCAACATCACTTCTAATACTCCCAATAACCCCCATACTGCTAGCC-CAATTTTATTAAAGCTAGGAGGATACGGAATTATACGAATTACCATAACACTAAGCCCCCTGACCACAAAACTATCTTATCCATTTTTAATCCTAGCTCTCTGAGGCATTGTAATAACTAGCTCAATTTGCATACGACAAACCGACCTAAAATCCCTAATCGCATACTCATCAGTCAGCCACATAGGACTTGTCATCGCAGCCTGCCTAATCCAAACACCATGAAGTTTCACCGGGGCCATAATCCTCATAATTGCACATGGACTTACTTCGTCCATAATATTCTGCCTAGCAAACACCAACTATGAACGAACCCACAGTCGAACTTTAGTCCTCGCACGAGGCTTACAACTTGTCTTACCACTAATAACAACCTGATGACTACTAGCAAACCTAACTAACATAGCACTGCCCCCCTCAATCAACTTAATAGGAGAACTTCTAATTATTACCTCACTATTCAACTGATCCAGCCCAACAATTCTTTTAACAGGACTAGGCACACTAATCACAGCAATATATTCACTCCACATATTTCTGACAACACAACGAAACAAACTACCAAACCACATAAAAATTTCTGATCCAACACACACGCGAGAACACCTACTAATAACCCTTCACATGGCCCCCCTAATCTTACTTATCACCAAACCAGCCCTAATCTCAGGCATTA------------------------------------------------------------------------------------------------------------------------------------------------------------------------------------------------------------------------------------------------------------------------------------------------------------------------------------------------------------------------------------------------------------------------------------------------------------------------------------------------------------------------------------------------------------------------------------------------------------------------------------------------------------------------------------------------------------------------------------------------------------------------------------------------------------------------------------------------------------------------------------------------------------------------------------------------------------------------------------------------------------------------------------------------------------------------------------------------------------------------------------------------------------------------------------------------------------------------------------------------------------------------------------------------------------------------------------------------------------------------------------------------------------------------------------------------------------------------------------------------------------------------------------------------------------------------------------------------------------------------------------------------------------------------------------------------------------------------------------------------------------------------------------------------------------------------------------------------------------------------------------------------------------------------------------------------------------------------------------------------------------------------------------------------------------------------------------------------------------------------------------------------------------------------------------------------------------------------------------------------------------------------------------------------------------------------------------------------------------------------------------------------------------------------------------------------------------------------------------------------------------------------------------------------------------------------------------------------------------------------------------------------------------------------------------------------------------------------------------------------------------------------------------------------------------------------------------------------------------------------------------------------------------------------------------------------------------------------------------------------------------------------------------------------------------------------------------------------------------------------------------------------------------------------------------------------------------------------------------------------------------------------------------------------------------------------------------------------------------------------------------------------------------------------------------------------------------------------------------------------------------------------------------------------------------------------------------------------------------------------------------------------------------------------------------------------------------------------------------------------------------------------------------------------------------------------------------------------------------------------------------------------------------------------------------------------------------------------------------------------------------------------------------------------------------------------------------------------------------------------------------------------------CACAGACAGTGACTCGGGGAGAGGAAGTTGTGAGAGTCCTTCTCTATTGGTAGAGAAGCGCAAAGATGCCAGAAACCCACCAGAACTGAAAACACTAGATATCCAGGATGTGCAAAAGAACACTGGTATAAAAAGCACACCAGAAACCTCAAGTATAGACTGTGAAGGACAGCTCCCCAGGTTCAACAGTGGTGGACCACGGGTGTCCACATGGCCTGGGGCTCAGATGCCAAATTTTCAGACTCCTAATTGTTTCAACCAGG-GAGCCCAGGTGTGTGCAAAAGAACACTCAGCTCCATGAATGTAAACAGGTCACCCGTTCTGATGAGGAATGAAGAAACGGATCATCATTCCCAACATCCTAGAACCACCGAAATCATTAGCAAAGGAACACCAGACAAATTGGAGGATGGGACAAATTTACCCTTAAATGTTCACAGTGATCAAAGGGTTGGGTGGTTATTTCCTCCCGAGAGATTGCCTTCTTCATCTACAAAGCCAATGGATTA------------------------------------------------------------------------------------------------------------------------------------------AAAGCCTGTATTGCACATGGTTTCTTCAGAACATCCAACTGACCTCAATGAAAACTACAATAAATCAATAGAAGATCCAGGGAAGAATGAAGTCGCTGAACACGCAGAGAAAAAGCTGGAGTGTAACTTGAGTTTTGAAATTAAAAAGGTACCTCTTCAAGAGGGGCCTAGGAGCTTTGATGGCAACACCCTCTTGAATCGGGGACATGCAATTAAAATTAAAACTGGTTCACCTTGTGCAGTAGATAAGACTGCTAAGCTGCAGGAGCTAGGCTCAGGAGATGCATCTACAGATACCTTAAAAAACTCTTGTATAGAATGCAATTTGCAGCCAATTAATAAATCGGTAACATTCTCA---GAAGGATGTCAGTGTGTAGTAGGTTCTGATGCTCTGCAAAGACCAGATTGTTTGCCCCTTAAAGAAAAAGCGCATGCAACATGGTCGTTACAAGGAACTAACAACATACAGCCAGAACCAGTACCAGGGGATACATCCTCA-CTGTTCTATGTCATGGTGTTAAAAATCTGTTGATAGTACCGAATGAACAGTCTCAAACTGATCTCCCTACAGTTGAATCAACCAATCATCACAGTAGCATGCTTTCAGTTAGAGCTCCACTTTGTTTTACAAATCCTCTGCATTCTGATGATTCTGATACAGATGAAAAAAACCTAGATAGATCTGTGACACAAAATGAGGATGATGGCTCAGAGTCTCCGGAATGTCAGTGTTAATAATCCAGCTTCTGTAAATTTCCACGGAGGTTTATCCTTTGACCCATCCCTCTTCTCTCAAGCGATGCCCCCATCATGTGAATGTAGCCCTGAAGTCCAGAACTTCAAGGAGACCATTCAGCAGCTGGAAGGTCGCTTGGTGAGACAGGATCACCAAATCAGAGAACTCATTGCAAAGATGGAGACACAAAACTCTCAAATGGGGGATCTCAAACGTACTATCAGAAATCTAGAGGAGAAAATCACTGAAATGGAAGCACAACAGTGTAATGGTATTTTCATATGGAAAATTGAGCATTTTAGTGTTTATCTGAAAGCCCAAGAAGAAGAAAGACCTGTTGTGATACACAGCCCAGGTTTCTATACAGGGAAACCTGGCTACAAACTTTGTATGCGTTTGCACATCCAGCTGCCAAATACTCCAAGGTGTGCCAACTATATTTCCCTTTTTGTTCATATTATGCAAGGGGAATATGACAGTCATCTACCCTGGCCGTTCCAAGGCACCATACGCCT
	Sceloporus_bicanthalis                 ATCCCAGTGAAATATGCCCT-AAC-ATAGTACAAATGGAGCAGGTATCAGGCACAACCA-TAAGCCAAAAACACCAAGCTTTGCCACACCCACACGGGTCATCAGCAGTGATAAACATTAAGCAATAAGCGAA--TCACCAAA-------TTAAAGCTTGACTTAGTTATGA-TTAA--T-AGGGCCGGTAAACCTCGTGCCAGCCACCGCGGTTATACGAAGGGCCCAAAACAGCAGAT-TCTCGGTGTAAAAAGTGGCTAGAATAC--TTACCCCAACATTAAAAAC-TAAACCATATCCTAACCGTAAAACATAGGCTAAATGAAATCAAATA-TTTTTAAT--AATAGGTAATTTGAACCACGAAAACTAAGAAACAAACTAGGATTAGATACCCTACTATGCTTAGTCGTTAAT-ATGATAT-TATTATAC-TAAAATATCCACCAGAAAACTACGAGCGAAAAGCTTAAAACTCAAAGGACTTGGCGGTGCCCCAAA-CCGACTTAGAGGAGCCTGTCCTATAATCGATACCCCACGCTAAACCTCACCAATCTTTGCC-CAA-CCAGCCTATATACCGCCGTCGTCAACCTACCTCATGAGAGAAGAATAGTAAGTTCAAGAGTT--AA-TAACTAAAACGTCAGGTCAAGGTGTAGCTAATAGAATGG-TAGAGATGGGCTACATTTTTTAATATAAAACAC-AACGGCATGGTACTATGAAACTTCTACCTAAAGGAGGATTTAATAGTAAAACTAACAAGAAAGTTAATTTTAAACACG-TTCAACGGCCGCGGTATCCTAACCGTGCAAAGGTAGCGTAATCACTTGTCCCTTAAATAGTGACCAGTATGAACGGCTATATGAGGATAAATCTGTCTCCTTTAACAAA-TCAGTGAAACTGATCTACCAGTACAAAAGCTGGTATAATCCCATAAGACGAGAAGACCCTGTGGAGCTTTAAATTTAAACCAAGCAACTAA--------AACA-CAATCAGCCAAT--GACT-AAAATTTTAAGTTGGGGCGACTTCGGAAAAAAGCTAAACTTCCGAGC-ATAAGAC---TACGTCTTGCCAAGACCCA-CAAGTCAAAGCC-AAAA-TTGA-CCAGTA-CCACTGACAACCGAACCAAGTTACCCCAGGGATAACAGCGCAATCTTCTTCAAGAGTCCCTATCGACAAGAAGGTTTACGACCTCGATGTTGGATCAGGACACCCAAATGGTGTAGCCGCTATTAAAGGTTCATGTACCCCGTAATAAGCCACATTATAAACCCCGTCCTTTACATCATCCCAATTTTAATCGCCGTAGCATTCTTAACCCTTATAGAGCGAAAAATTCTAGGTTACATACAACTACGAAAGGGCCCAAATATTGTAGGCCCATACGGCCTACTTCAACCCATCGCAGATGGTGTAAAACTATTTACTAAAGAACCAGTTCGCCCATCGTCATCATCCCCCACCCTATTTATTCTTACCCCTACAATAGCCTTATTTATTGCGATTTTAATTTGAACTCCGATCCCAATACCACAAATACTCACCGACATAAACTTAGGACTACTATTTATACTAGCCATATCAAGCATCGCAGTTTATTCCATCTTATGATCTGGCTGAGCATCAAATTCAAAATATGCCCTAATCGGAGCCCTACGCGCAGTAGCACAAACCATCTCATATGAAGTAACCCTAGGAATTATCTTACTATCAATTATTATTTTAGCAGGGGGCTTTTCACTAAAAATGATGCTTTTAATACAAGAAAACTCATGAATTCTCCTTACATCCTGACCACTAATAATAATATGATATGTATCAACATTAGCAGAAACAAATCGCGCCCCATTCGACTTAACAGAGGGAGAATCAGAACTCGTCTCCGGATTCAACGTAGAATATGCAGGCGGCCCATTCGCGCTATTCTTTCTTGCAGAATACGCTAACATTATAATAATAAATACACTATCCTGCATCCTATTCCTTAGTCCAACACTAAACCTCCAACAACCAGAACTATTTCCAATAAACCTTATACTAAAAACAATACTACTAACAATTGGATTCCTATGAGTACGAGCATCATACCCACGATTCCGCTACGACCAACTCATACACCTTATTTGAAAACAATTTTTACCAATAACACTTGCCATGTGCCTATGACACACATCCCTTCCAATTTCTTTATTTAGCCTACCACCACTACAAT----------------------------------------------------------------------------------------------------------------------------------------------------------------------------------------------------------------------------------------------------------------------------------------------------------------------------------------------------------------------------------------------------------------------------------------------------------------------------------------------------------------------------------------------------------------------------------------------------------------------------------------------------------------------------------------------------------------------------------------------------------------------------------------------------------------------------------------------------------------------------------------------------------------------------------------------------------------------------------------------------------------------------------------------------------------------TAGCCGCCATCCTACTAAAACTAGGGGGCTACGGCATTATACGAATTACAATGTCACTCACCCCTCTTACCCCAAAACTTTATTACCCATTTATAATTCTTGCACTATGGGGCATTATTATAACAAGCTCCATCTGCATGCGACAAACAGACCTAAAATCCTTAATTGCTTATTCATCAGTTAGCCACATAGGGTTGGTAATCGCAGCTTGCCTAATCCAAACACCATGAAGCTTCACAGGAGCCATAATCTTAATAATCGCCCACGGCCTAACTTCATCAATATTATTCTGCCTAGCAAACACAAACTACGAACGAACACACACCCGAACAATAGTGCTCGCCCGAGGTTTTCAAATTATTTTACCCCTCATATCAGCCTGATGACTTCTAGCAAACCTAACTAATATAGCACTACCACCATCAATTAATTTAATAGGAGAACTCCTCATTATTATTTCACTATTCAACTGATCAAACCTAACAATTTTATTAACAGGACTAGGTACACTAATTACAGCAATATACTCTCTTCATATATTTATTACCACCCAACGAAATAAGCTTCCAATAAATATTCACTTCATTAACCCCACTCACACACGAGAACATCTCCTAATAATTTTACACCTAGCTCCCTTAATGCTAATCATCTTTAAACCTGCCCTAATCTCAGGCTTAAAGGAGGTAGGTGCTAGTCATAGTGATGGGGAGATAGAACAGGAAGAGGAGGAACCAAAAGAGGAAGTGGAGGTTAAAGCAGAAGAGGGAGTAGAGGTTAAAGAGAATGATAAG-AGCAAGATAATC---AGGAGGAGGATATTGTGTTAGTAA---AAGACAGTGAAAACATTCTGCCAATAGATGGAGAGCAGGATGTTATGGAAACTAAT---GAGGCAGATCATGCAGAGCCAGTAGAAAATGAGAATAGCAAAGAAGTAA---TAGAAATGGAATGTAATCCTCAACCAGAACAGGAGGGGCCTGTTGCTGCCCTGGAGAAAGAGGAAGCCAGCAAGCCTGAAGTTGAAGC------AGTGGAGGAAGAAGAGAAGGAGCCTGAATCCACCC-GGTATTGGAGGCTGAGGCTCAGCCTCTCTCAGAGTCTGTGCTTCAGCCACCACCTCCACCACTATTGGAATCTACTCAAGATCAAGAGCTTCAGGTAGACAAACAAGAATCTGTAGTGCCTGAAAAGCTGTCGGAAATTCAGGCAGACCAAGTCCAGGCAGTAACAGTAGAAAACAAGAACAAGGTTAGGAGCAGAAGCAGAGGTAGAGCAAGGAACAAAACCAGCAAGAGTCGAAGTCGGAGTACTAGCAGCAGTACTAGCAGTACTAGCTCTACAAGCAGTAGTAGTGGCAGCAGTTCGAGCAGTGGCAGCAGTAGTAGCCGGAGTAGTTCCAGCAGCAGCAGCAGCACTAGTGGAACTAGTAGTCGAGAAAGTAGCAGTAGTTCTAGTAGCAGTGAGAGCAGAAGTCGAAGCAGGGGGCGTGGGCACAATAGGGATAGAAAGCGCAGGAGGAGTTTGGATCGCAAGCGAAGAGATAATTCAGGAGTAGACAGGAGTCACAAGTCATCAAAAGGTAGCAGCAGAGATGCAAAAGGATCCAAGGATAAAAG-AAGTGGCAGCTATTCTGGATAAAGTCACTGAGAAAGAGATTGAGACAGTGACTCTAATGTCACATCCACTCTTTGAAACAGAGACCGAGTTGAACAAAGGTATGCAGCCAATAGATAAAAGTGCCTTTTCTATGAGCCAAACAGAGGCAGAAACACATCAGGCAAATCTGCAGCATCTCTGCCGCCTCTGTGGAGGCTCATTTAAAACTGATCCTT-TAAGAGAAGCCACCCAGTTCATGGACCAGTAGATGATGAGACTCAGGCCCTGCTCAGAAAGAAAGAGAAAAAGGCAACATCTTGGCCAGATCTTCTTGCCAAAGTTTTTAAGATTGATGTGAAGGGAGATATTGACACAATCCATCCTACAAAGTTTTGTCATCAATGTTGGACTGTGGT-CAAAAGAAATTAAACAATTCCCCATGTGAAATGTTTTTCTCAA-GAAAAGCCCAGTGGAGTGGAATCCCCATTCCTCAAGCTGTGATGTTTGTGGAGCCTCCTTACGTGGAGTAAAGAGAAAGAAGCAAGTTCTTAATCCACAGCTGAGCAAAAAATTGAGAATGGTATCTGGACATACTAGAAAAATAAGACAAATAAGGAATCCAA---AACAAGTCAGTCAAAAGAGTTTAATGAAAATGATTGCCAGCTGCAAGAAGATTCATCTCAGTACCAAAATCCTTGCAGTAGACTATCCTGCAGACTTTATAAAGTCAATTTCTTGCCAGATCTGTGAACACATCCTGGCTGACCCAGTAGAATCAACGTGCAAACACTTATTCTGCAGAG-CTGCATCCTTAAATATCTCAAAATAGTGGGAAGCTATTGTCCAGCTTGTCGCTATCCTTGCTTTCCTACTGATTTAGTAAGCCCTGTGAAATCGTTCCTGAACATCCTGAATAGTCTACCTGTGATATGTCCAGTAAAAGATTGTCAGGAAGAAATCTGTTTGGGAAAATACTGTCACCATCTTTCCAGACACAAAGAGGTAGAAGACAAAGAGGGCTATGTGTACATAAACAAAGGTGGACGACCAAGACAACACCAGTTGCATGAAAGCTGCCCCAATGAAAGAAGTTAGCCTCAGAGGACAAGGCAGCTTGGCTTATCCCAGTCTTCGGACACAGGGAAATTTGGAGGACCTAGGTGGGCCCAACGATGCCACAAGAGGATTGACATCTTTGGCAGACACTTTTGAACATGTCATAGAGGAACTCCTGGATGAGCAGCAGGCCATCCAGCCCAGCAAGGAAAACAAGGATGCAGACTTGTACTCGTCTCGGGTTATGCTAAGCAGTCAAGTGCCTTTGGAGCCTCCACTGCTCTTTCTGCTTGAGGAGTATAAAAACTACTTGGATGCTGCAAACATGTCCATGAGGGTCCGGCGCCACTCTGATCCTGCTCGCCGTGGAGAGCTGAGTGTGTGTGACAGTACTAGTGAGTGGGTAACAGCGGCCGAGAAAAAGACTGCGGTGGACATGTCAGGGGCAACGGTTACCGTCCTGGAAAAAGTACCAGTACCCAAAGGCCAACTGAAGCAATATTTTTATGAGACCAAATGCAACTCAAAGGGATATACGAAAGAGGGCTGCAGAGGCATAGACAAGAGGTACTGGAATTCCCAGTGCCGAACTACCCAGTCTTATGTGCGAGCTCTCACCATGGATAACAAAAAGAGAGTTGGATGGCGGTTTATAAGAATAGACACTTCTTGTAGCGACCATCTTCATGTTCAAGCTGTGGTTGAACGAGATGCTCCCCCCGACTTTGTGCACTACTTCAGCACTGCTCTACTTGTTTCAGGGCTTTTCCAGCAATCTGATGGGCTCCTTGGTCGTTTCATACAACTTCTACAGCCTCAACAAGATGGA-ACTGGACACAGGGCAACCAAAAGACCCGTGAGCATGGTCTGGGCTGTTCTCACCATTTGGATGGTCAGTTTGCTGATCTGCATTTTGCCTCTCTGTGGCTGGGGCACTTATGGCTCGACCTCTTGGGGATGTTTTGCAGACTGCACCAGTTCTTACATCTTGTTTCTCTTCATCATCTACTCCTTGTGTTTCTTCCTCCTCCTTGTACTCTCTATCCCACTCATTTATCAGCTCTTGTGCTCAGATGAACAACTGCATCTTTATGATGATTATCATCAAATCACTCGAGGATATTTCTTGCCTGGGTCACCCCCAGTGGGTATCCACACCCTGCCCCTCTCTCCAGAGGATATGGAGAATAAAAGCCTGAAGCATTTTCAAAATGCTGGCCAGAACGCTGACCCCAGGATCCAGCAAGGTCCTGCGGATGACCGCTGTAGAGTGGACCGCTACGGCACACAAAACATACCATATCACAGCCGAAACTTCACTGTGGAATTT-------------------------------------------------------------------------------------------------------------------------------------------------------------------------------------------------------------------------------------------------------------------------------------------------------------------------------------------------------------------------------------------------------------------------------------------------------------------------------------------------------------------------------------------------------------------------------------------------------------------------------------------------------------------------------------------------------------------------------------------------------------------------------------------------------------------------------------------------------------------------------------------------------------------------------------------------------------------------------------------------------------------------------------------------------------------------------------------------------------------------------------------------------------------------------------------------------------------------------------------------------------------------------------------------------------------------------------------------------------------------------------------------------------------------------------------------------------------------------------------------------------------------------------------------------------------------------------------------------------------------------------------------------------------------------------------------------------------------------------------------------------------------------------------------------------------------------------------------------------------------------------------------------------------------------------------------------------------------------------------------------------------------------------------------------------------------------------------------------------------------------------------------------------------------------------------------------------------------------------------------------------------------------------------------------------------------------------------------------------------------------------------------------------------------------------------------------------------------------------------------------------------------------------------------------------------------------------------------------------------------------------------------------------------------
	Sceloporus_bulleri                     ATACCAGGGAAACACGCCCT-AAT-ATAGCATAAACGGAGCAGGTATCAGGCACAATTA-TTAGCCCAAAACACCAAGCTTTGCCACACCCACACGGGCCATCAGCAGTGATAGACATTAAGCAATAAGCGA--CACACCAAAA------TTAAAGCTTGACTTAGTTATGA-TTAA--TAAGGGCCGGTAAACCTCGTGCCAGCCACCGCGGTTACACGACGGGCCCAAAGCAGCAGAC-TTTCGGCGTAAATCGTGGCTAGAATAA--TTACCAACATATTAAAAAC-TAAACCATACCCTAACCGTAAAACACAGGCTAAATGAAACCAAACA-TTTTTAAC--AATAGGTAGTTTGACTCACGAAAACTAAGAAACAAACTAGGATTAGATACCCTACTATGCTTAGTCGTTAAT-ATGATAT-TGCAACAC-TAAAATATCCGCCAGAAAACTACGAGCGAAAAGCTTAAAACTCAAAGGACTAGGCGGTGCTCCACA-CCGACTTAGAGGAGCCTGTCCTATAATCGATACCCCACGTTAAACCTCACCAATCTTTGCC-AAA-CCAGCCTATATACCGCCGTCGTCAACCTACCTCATGAGAGAAAAATAGTAAGTGTAAAAGTT-CAG-TAACTAAAACGTCAGGTCAAGGTGTAGCTTATAGAATGG-AAGAGATGGGCTACATTTTTTAAGATAAAACAC--ACGGCATGGTACTATGAAATTTTTACCTGAAGGAGGATTTAATAGTAAACTTAACAAGAAAATTAATTTTAAACTCGCTTCAACGGCCGCGGTATCCTAACCGTGCAAAGGTAGCGTAATCACTTGTCTCTTAAATAGAGACCTGTATGAACGGCTAAATGAGGATAAACCTGTCTCCTTTAACAAA-TCAGTGAAACTGATCCACCAGTACAAAAGCTGGTATAGCCCCATAAGACGAGAAGACCCTGTGGAGCTTTAAATTCATGCCAATCAATTGA--------AACA-AACTTAACTAAT--GGCTAAAAATTTTAAGTTGGGGCAACTTCGGAAAAAAGCTAAACTTCCGAGC-ATAAGAC---CATGTCTTACCAAGACCTA-CAAGTCAAAGCT-AAAA-TTG-CCCAGTA-AC---GACAATCGAACCAAGTTACCCCAGGGATAACAGCGCAATCTTCTTCAAGAGTTCCTATCGACAAGAAGGTTTACGAC--CGATGTTGGATCAGGACACCC-AATGGT-T--CCGCT-T-AAAGG-----------------------------------------------------------------------------------------------------------------------------------------------------------------------------------------------------------------------------------------------------------------------------------------------------------------------------------------------------------------------------------------------------------------------------------------------------------------------------------------------------------------------------------------------------------------------------------------------------------------------------------------------------------------------------------------------------------------------------------------------------------------------------------------------------------------------------------------------------------------------------------------------------------------------------------------------------------------------------------------------------------------------------------------------------------------------------------------------------------------------------------------------------------------------------------------------------------------------------------------------------------------------------------------------------------------------------------------------------------------------------------------------------------------------------------------------------------------------------------------------------------------------------------------------------------------------------------------------------------------------------------------------------------------------------------------------------------------------------------------------------------------------------------------------------------------------------------------------------------------------------------------------------------------------------------------------------------------------------------------------------------------------------------------------------------------------------------TGGGGGCCATTCTACTAAAGCTTGGGGGCTACGGCATTATACGCATCACAATATCACTAACCCCTATCACCCCAAAACTTTACTACCCATTTATAATCCTTGCATTATGGGGCATCGTTATAACAAGTTCGATCTGCATACGACAAACAGACTTAAAATCACTTATTGCCTACTCATCAGTTAGCCACATGGGCCTAGTAATTGCAGCATGCCTAATCCAAACACCATGAAGCTTTACAGGTGCCATAATTCTAATAATCGCACACGGCCTTACTTCATCAATATTATTCTGTTTAGCAAATACAAATTACGAACGAACTCACACTCGAACAATAATACTGGCCCGCGGATTCCAAATTATTCTTCCCCTCATATCAGCCTGATGACTTCTGGCAAACTTAACCAACATAGCACTCCCCCCGTCAATTAACCTAATAGGAGAACTTCTTATTATTGTTTCACTATTCAACTGATCTACCCCAACAATTTTAATAACAGGACTAGGAACACTTATTACAGCAATATACTCACTCCACATGTTCCTTATTACACAACGAAACAAACTACCAACAAGCATTAACTTCTCTGACCCGTCTCACACACGAGAACACCTCCTAATAATACTACACCTAGCCCCACTAACACTTATTATTGCAAAACCCGCCCTTATCTCCGGCCTGA-------------------------------------------------------------------------------------------------------------------------------------------------------------------------------------------------------------------------------------------------------------------------------------------------------------------------------------------------------------------------------------------------------------------------------------------------------------------------------------------------------------------------------------------------------------------------------------------------------------------------------------------------------------------------------------------------------------------------------------------------------------------------------------------------------------------------------------------------------------------------------------------------------------------------------------------------------------------------------------------------------------------------------------------------------------------------------------------------------------------------------------------------------------------------------------------------------------------------------------------------------------------------------------------------------------------------------------------------------------------------------------------------------------------------------------------------------------------------------------------------------------------------------------------------------------------------------------------------------------------------------------------------------------------------------------------------------------------------------------------------------------------------------------------------------------------------------------------------------------------------------------------------------------------------------------------------------------------------------------------------------------------------------------------------------------------------------------------------------------------------------------------------------------------------------------------------------------------------------------------------------------------------------------------------------------------------------------------------------------------------------------------------------------------------------------------------------------------------------------------------------------------------------------------------------------------------------------------------------------------------------------------------------------------------------------------------------------------------------------------------------------------------------------------------------------------------------------------------------------------------------------------------------------------------------------------------------------------------------------------------------------------------------------------------------------------------------------------------------------------------------------------------------------------------------------------------------------------------------------------------------------------------------------------------------------------------------------------------------------------------------------------------------------------------------------------------------------------------------------------------------------------------------------------------------------------------------------------------------------------------------------------------------------------------------------------------------------------------------------------------------------------------------------------------------------------------------------------------------------------------------------------------------------------------------------------------------------------------------------------------------------------------------------------------------------------------------------------------------------------------------------------------------------------------------------------------------------------------------------------------------------------------------------------------------------------------------------------------------------------------------------------------------------------------------------------------------------------------------------------------------------------------------------------------------------------------------------------------------------------------------------------------------------------------------------------------------------------------------------------------------------------------------------------------------------------------------------------------------------------------------------------------------------------------------------------------------------------------------------------------------------------------------------------------------------------------------------------------------------------------------------------------------------------------------------------------------------------------------------------------------------------------------------------------------------------------------------------------------------------------------------------------------------------------------------------------------------------------------------------------------------------------------------------------------------------------------------------------------------------------------------------------------------------------------------------------------------------------------------------------------------------------------------------------------------------------------------------------------------------------------------------------------------------------------------------------------------------------------------------------------------------------------------------------------------------------------------------------------------------------------------
	Sceloporus_cautus                      ACACCAGTGAAACACGCCCT-AAC-ACAGAACAAACGGAGCCGGTATCAGGCACAACCA--AAGCCCAAGACACCAAGCTTTGCCACGCCCACACGGGTCATCAGCAGTGATAAACATTAAGCAATAAGCGA--CACACCTAAT------TTAAAGCTTGACTTAGTTATGA-TTAA--C-AGGGCCGGTAAACCTCGTGCCAGCCACCGCGGTTATACGAGGGGCCCAAAGCAGCAGAC-TCCCGGCGTAAATAGTGGCCAGAATAA--TTACCAACACACTAAAAAC-TAAACAATACCCTAACCGTAAAACACAGGCTAAATGAAACCAAACA-TTTTTAAC--AACAGGTAATTTGACCCACGAAAACTAAGAAACAAACTAGGATTAGATACCCTACTATGCTTAGTCGTCAAT-ACGATAT-TATAATAC-TAAAATATCCGCCAGAAAACTACGAGCGAAAAGCTTAAAACTCAAAGGACTTGGCGGTGCTCCACA-CCGACTTAGAGGAGCCTGTCCTATAATCGATACCCCACGCTAAACCTCACCAATCTTTGCC-AAA-TCAGCCTATATACCGCCGTCGTCAACCTACCTCGTGAGAGAAGAACAGTAAGTACAAAAGTT-TCA-AAACTAAAACGTCAGGTCAAGGTGTAGCTAATAGATTGG-AAGAGATGGGCTACATTTTTTAAGATAAAACAC-TACGGCATGGTACTATGAAACTTCTACCTGAAGGAGGATTTAATAGTAAAACTAACAAGAAAGTTAATTTTAAACACGCTTTAACGGCCGCGGTATCCTAACCGTGCAAAGGTAGCGTAATCACTTGTCCCTTAAATAGGGACCAGTATGAACGGCTAAATGAGGATAAACCTGTCTCCTTTAACAAATTCAGTGAAACTGATCTACCAGTACAAAAGCTGGTATAACCCCATAAGACGAGAAGACCCTGTGGAGCTTTAAATTTTAACCAAGCAACTA---------CGCA-AGCTCAGCCAAT--GGCTAAAAATTTTAAGTTGGGGCGACTTCGGAAATAAACCAAACTTCCGAGC-ATAAGAT---AATATCTTACCAAGACCTA-CAAGTCAAAGCT-AAAA-TTGACCCAGTA-CCACTGACAACCGAACCAAGTTACCCCAGGGATAACAGCGCAATCTTCTTCAAGAGTCCCTATCGACAAGAAGGTTTACGACCTCGATGTTGGATCAGGACACCCAAATGGTGCAGCCGCTATTAAAGGTTCATGTCCACCATAATAAACCATATTATTAACCCACTCCTTTACATCATCCCAATCCTGGTCGCCGTAGCATTTCTAACCCTCCTCGAACGAAAAATCCTAGGATATATACAACTACGTAAAGGCCCAAATATTGTAGGCCCATACGGCCTCCTTCAGCCAATCGCAGACGGTATTAAATTATTTACTAAAGAACCAATCCGCCCATCATCCTCATCTCCAACCTTATTTATTCTTACCCCAACAATAGCCCTATTCATTGCCATATTAATCTGGGCCCCAATACCAATACCACAAACATTAACTGACATAAACCTAGGACTACTATTTATACTAGCCATATCAAGCATTGCGGTCTACTCTATCCTATGATCTGGCTGAGCGTCCAATTCAAAATACGCCCTAATCGGTGCCCTACGTGCAGTAGCACAAACCATCTCATACGAAGTAACCCTGGGCATTATTCTACTATCAATCGTCATCCTAACCGGTGGCTTTTCACTAAAGACAATACTTTCAACACAAGAAAACACATGAATACTCCTCGTATCCTGACCATTAATAATGATATGATATGTGTCAACACTAGCAGAAACTAACCGCGCCCCATTTGATCTAACAGAGGGAGAATCAGAACTGGTCTCCGGATTTAACGTAGAGTACGCAGGTGGACCTTTCGCGCTATTTTTCCTTGCAGAATACGCTAATATTATAATAATAAACACACTATCATGCATTTTATTTATAAGCCCAACACTAA---CTCAACAACCAGAAATATTCCCAACTAACCTTATACTAAAAACAACACTACTTACAATTGGATTCCTATGAGTACGAGCATCATACCCACGATTCCGATACGACCAACTCATACATCTTATCTGAAAACAATTCCTGCCAATAACACTTGCCATGTGCCTATGACACACAGCCCTTCCAATCTCAATGTTTAGCCTACCACCACAACAATATGAGCCCCACAACAACCACAATTATTATCTCAAGCCTAGCCACAGGAACAATCATCACAGCGTCAAGCCACCACTGATTTATAGCCTGAATCGGATTAGAAATAAATACACTAGCAATTATTCCAATAATCTCAAAGCAACACCACCCACGAGCAACAGAGGCAGCCACAAAATACTTCTTAACACAAGCAGCTGCCTCAGCATTAATCTTATTCTCAAGTACAATAAACGCATGACTCACCGGAACCTGGGACATCGTAAATTCAACTAACCCAACAGCAAACATACTCCTAACATTAGCTCTAGCAATAAAACTTGGATTAGCCCCCGTTCACTTCTGACTTCCAGAGGTCCTACAAGGCTCAACAATAAAAACAGCCATTATCATCACAACCTGACAAAAACTAGCCCCAATGGCCCTAATTTACCAAACATTCAACAACCTCTCAACAACAGCCCTACTAACTATAGGCATTATTTCAACAATACTAGGCGGTTGGGCCGGACTAAACCAAACACAGACCCGAAAAATCATAGCCTATTCATCAATCGCCCACCTGGGCTGAATGGCCGCAATCACAACTATTCTACCAAACATTCTACTACTAAACCTAACAATCTACCTCCTGATAACCACATCTATATTTTATACCTTAGCCCTTCTAAACTCAAAAAACATTAAAGACCTAGCAACCTCATGAACTGCATCCCCATCAATCACTGCTATTACCATATTAACTCTACTATCATTAGGGGGCCTCCCCCCATTAACCGGCTTTGTACCAAAATGACTTATTCTAGAAGAACTAACCACACAAGGCCTAACAGTGACAGCAATAATACTAGCCATATCAGCACTGCTAAGCCTTTTCTTCTACCTTCGCCTAACCTACTCATCAACAATTACATTAGCCCCAAATACCACTACAACGACACACAAATGACGATTTAAACAGACACCAAATACACTACCACTATCAATCACACTACCAGCATCAACCCTCTTACTACCAATAACCCCAATACTACTAGCTGCCATTCTCCTAAAGCTAGGGGGCTATGGCATTATGCGAATTACAATATCACTCACCCCAATAACCCCAAAACTCTATTACCCATTTATAATCCTTGCACTATGGGGCATCGTTATAACAAGCTCCATCTGCATGCGACAAACTGACCTAAAATCCCTCATCGCCTACTCATCCGTCAGTCACATGGGGTTGGTTATTGCAGCATGCCTAATCCAAACACCATGAAGCTTTACAGGGGCTATAATCCTGATAATCGCACACGGCCTCACATCATCAATATTATTCTGCTTAGCAAATACAAACTACGAACGAACCCACACCCGAACAATAGTCCTCGCCCGAGGCTTCCAAATTATTCTTCCACTCATATCAACCTGATGACTCATAGCAAACTTAACCAACATAGCACTCCCCCCATCAATTAACCTAATGGGTGAACTACTCATTATTATCTCACTATTCAACTGATCTAGCCCAACTATCTTACTAACAGGACTAGGAACACTAATCACAGCAATATACTCCCTCCACATATTCATTACCACACAACGAAATAAATTACCAACAAACATCACCCTCTCTAATCCAGCTCATACACGAGAACACCTTCTAATAATACTCCACCTAACCCCCCTAACCCTAATTATTATAAAACCGGCCCTTATTTCGGGCCTAAAGGAGGTAGGTGCTAGTCATAGTGATGG-GAGATAGAACAGGAAGAGGAGGAACCAAAAGAGGAAGTGGAGGTTAAAGCAGAAGAGGGAGTAGAGGTTAAAGAGAATGATAGGCAGCAAGATAATC---AGGAGGAGGATATTGTGTTAGTAAAAGAAGACAGTGAAAACGTTCTGCCAATAGATGGAGAGCAGGATG-TATGGAAACTAAT---GAGGCAGATCATGCAGAGCCAGTAGAAAATGAGAATAGCAAAGAAGTAA---TAGAAATGGAATGTAATCCTCAACCAGAACAGGAGGGGCCTGTTGCTGCCCTGGAGAAAGAGGAAGCCAGCAAGCCAGAAGTTGAAGC------AGAGGAGGAAGAAGAGAAGGAGCCTGAATCCACCCTGGTATTGGAGGCTGAGGCTCAGCCTCTCTCAGAGTCTGTGCTTCAGCCACCACCTCCACCACTATTGCAATCTACTCAAGATCAAGAGCCTCAGGTAGACAAAGAAGAATCTGTAGTGCCTGAAAAGCTGCCGGAAATTCAGGCAGACCAAGTCCAGGCAGTAACAGTAGAAAACAAGAA-AAGGTTAGGAGCAGAAGCAGAGGTAGAGCAAGGAACAAAACCAGCAAGAGTCGAAGTCGGAGTACTAGCAGTAGTACTAGCAGTACTAGCTCTACAAGCAGTAGTAGTGGCAGCAGTTCGAGCAGTGGCAGCAGTAGTAGCCGGAGTAGTTCCAGCAGCAGCAGCAGCACTAGTGGAACTAGTAGTCGAGAAAGTAGCAGTAGTTCTAGTAGCAGTGAGAGCAGAAGTCGAAGCAGGGGGCGTGGGCACAATAGGGATAGAAAGCGCAGGAGGAGTTTGGATCGCAAGCGAAGAGATAATTCAGGAGTAGACAGGAGTCACAAGTCATCAAAAGGTAGCAGCAGAGATGCAAAAGGATCCAAGGATAAAAG-AAGTGGCAGCTATTCTGGATAAAGTCATTGAGAAAGAGATTGAGCCAGTGGCTCTAGTGTCACATCCACTCTTTGAAACAGACACCGAGTTGAACAAAGGTATGCAGCCAATAGATAAAAGTGCCTTTTCTATGAGCCATACAGAGGCAGAAACACATCAGGCAAATCTGCAGCATCTCTGCCGCCTCTGTGGAGGCTCATTTAAAACTGATCCTTATAAGAGAAGCTACCCAGTTCATGGACCAGTAGATGATGAGACTCAGGCCCTTCTCAGAAAGAAAGAGAAAAAGGCAACATCTTGGCCAGATCTTCTTGCCAAAGTTTTTAAGATTGATGTGAAGGGAGATATTGACACAATCCATCCTACAAAGTTTTGTCATCAATGTTGGACTGTGGTTCAAAAGAAATTAAACAATTCCCCATGTGAAATGTTTTTCTCAAGGAAAAGCCCAGTGGAGTGGAATCCCCATTCCTCAAGCTGTGATGTTTGTGGCACCTCCTTACATGGAGTAAAGAGAAAGAAGCAAGTTCTTAATCCACAGCTGAGCAAAAAATTGAGAATGGTATCTGGACATGCTAGAAAAATAAGACAAATAAGGAATCCAA---AACAAGTCAGTCAAAAGAGTTTAATGAAAATGATTGCCAGCTGCAAGAAGATTCATCTCAGTACCAAAATCCTTGCAGTAGACTATCCTGCAGACTTTGTAAAGTCAATTTCTTGCCAGATCTGTGAACACATCCTGGC-GACCCAGTAGAAACAACGTGCAAACACTTATTCTGCAGAGCCTGCATCCTTAAATATCTCAAAATAGTGGGAAGCTATTGTCCAGCTTGTCGCTATCCTTGCTTTCCTACTGATCTAGTAAGCCCTGTGAAATCATTCCTGAACATCCTGAATAGTCTACCTGTGATATGTCCAGTAAAAGATTGTCAGGAAGAAATCTGTTTGGGAAAATACTGTTACCATCTTTCCAGACACAAAGAGGTAGAT-ACAAAGAGGGCTATGTGTACATAAACAAAGGTGGCCGACCAAGACAACACCAGTTGCATGAAAGCTGCCCCAATGAAAGAAGTTAGCCTCAGAGGACAAGGCAGCTTGGCTTATCCCAGTCTTCGGACACAGGGAAATTTGGAGGACCTAGGTGGGCCCAATGATGCCACAAGAGGATTGACATCTTTGGCAGACACTTTTGAACATGTCATAGAGGAACTCCTGGATGAGCAGCAGGCCATCCAGCCCAGCAAGGAAAACAAGGATGCAGACTTGTACTCGTCTCGGGTTATGCTAAGCAGTCAAGTGCCTTTGGAGCCTCCACTGCTCTTTCTGCTTGAGGAGTATAAAAACTACTTGGATGCTGCAAACATGTCCATGAGGGTCCGGCGCCACTCTGATCCTGCTCGCCGTGGAGAGCTGAGTGTGTGTGACAGTACTAGTGAGTGGGTAACAGCGGCCGAGAAAAAGACTGCGGTGGACATGTCAGGGGCAACGGTTACCGTCCTGGAAAAAGTACCAGTACCCAAAGGCCAACTGAAGCAATATTTTTATGAGACCAAATGCAACTCAAAGGGATATACGAAAGAGGGCTGCAGAGGCATAGACAAGAGGTACTGGAATTCCCAGTGCCGAACTACCCAGTCTTATGTGCGAGCTCTCACCATGGATAACAAAAAAAGAGTTGGATGGCGGTTTATAAGAATAGACACTTCCTGTAGCGACCATCTTCATGTTCAAGCTGTGGTTGAAC-AGATGCTCCCCCCGACTTTGTGCACTACTTCAGCACTGCTCTACTTATTTCAGGGCTTTTCCAGCAATCTGATGGGCTCCTTGGTCATTTCATACAACTTCTACAGCCTCAACAAGATGGAAACTGGACACAGGGCAACCAAAAGGCCTGTGAGCATGATCTGGGCCGTTCTCACCATTTGGATGGTCAGTTTGCTGATCTGCATTTTGCCTCTCTGTGGCTGGGGCACTTATGGCTCGACCTCTTGGGGATGTTTTGCAGACTGCACCAGTTCTTACATCTTGTTTCTCTTCATCATCTACTCCTTGTGTTTCTTCCTTCTCCTTGTGCTCTCCATCCCGCTCATTTATCAGCTGTTGTGCTCAGATGAGCAACTGCACCTTTATGATGATTATCATCAAATCACCCGCGGATATTTCTCGCCTGGGTCACCCCCAGTGGGTATCCACACCCTGCCCCTCTCTCCAGAGAATATGGAGAATAAAAGCTTGAAGCAGTTTCAAAATGCTGGCCAGAACGCTGACCCCAGGATCCAGCAAGGTCCTGCAGATGACCGCTGTAGAGTGGACAGCTACAGCACACAAAACATACCATATCACAGCCGAAACTTCACTGTGGAATTT-------------------------------------------------------------------------------------------------------------------------------------------------------------------------------------------------------------------------------------------------------------------------------------------------------------------------------------------------------------------------------------------------------------------------------------------------------------------------------------------------------------------------------------------------------------------------------------------------------------------------------------------------------------------------------------------------------------------------------------------------------------------------------------------------------------------------------------------------------------------------------------------------------------------------------------------------------------------------------------------------------------------------------------------------------------------------------------------------------------------------------------------------------------------------------------------------------------------------------------------------------------------------------------------------------------------------------------------------------------------------------------------------------------------------------------------------------------------------------------------------------------------------------------------------------------------------------------------------------------------------------------------------------------------------------------------------------------------------------------------------------------------------------------------------------------------------------------------------------------------------------------------------------------------------------------------------------------------------------------------------------------------------------------------------------------------------------------------------------------------------------------------------------------------------------------------------------------------------------------------------------------------------------------------------------------------------------------------------------------------------------------------------------------------------------------------------------------------------------------------------------------------------------------------------------------------------------------------------------------------------------------------------------------------------
	Sceloporus_chrysostictus               -------------------------------------------------------------------------------------------------------------------------------------------------------------------------------------------------------------------------------------------------------------------------------------------------------------------------------------------------------------------------------------------------------------------------------------------------------------CCGCCAGAAGACTACGAGCGAAAAGCTTAAAACTCAAAGGACTTGGCGGTGCTCCACA-CCAACTTAGAGGAGCCTGTCCTATAATCGATATTCCACGATAAACCCTACCAATTTTTGCC-CAATCCAGCCTATATACCGCCGTCGCCAACTTACCCCATGAG-GAAAAACAGTAAGTATAATAGTT-TAA-TAACTAAAACGTCAGGTCAAGGTGTAGCTAATAAATTGG-GAGAGAT---CTACATTTTTT--------------------------------------------------------------------------------------------TTCAACGGCCGCGGTATCCTAACCGTGCAAAGGTAGCGTAA-CACTTGTCTTCTAAATAAAGACCCGTATGAATGGCTAAATGAGGGACTACCTGTCTCCTTTAACTAA-TCAGTGAAACTGATCTACCAGTACAAAAGCTGGTATAACACTATAAGACGAG-AGACCCCGTGGAGCTTTAAATTTTAAACCAAGACTAACC-------AACCACACACGTTTATT--GGTCAAAAATCTTAAGTTGGGGCGACTTCGGAACAAAACAGAACTTCCGAGC-ATAAAGAT--ATTATCTTACCAAGACCAACCAAGTCAAAGCA-AAAC-TTGATCCAGTATTTACTGATCATCGAACCAAGTTACCCCGGGGATAACAGCGCCATCTTCTTTAAGAGTCCCTATCGACAAGAAGGTTTACGACCTCGATGTTGGATCAGGACACCCAAATGGTGCAGCCGCTATTAAAGG-----------------------------------------------------------------------------------------------------------------------------------------------------------------------------------------------------------------------------------------------------------------------------------------------------------------------------------------------------------------------------------------------------------------------------------------------------------------------------------------------------------------------------------------------------------------------------------------------------------------------------------------------------------------------------------------------------------------------------------------------------------------------------------------------------------------------------------------------------------------------------------------------------------------------------------------------------------------------------------------------------------------------------------------------------------------------------------------------------------------------------------------------------------------------------------------------------------------------------------------------------------------------------------------------------------------------------------------------------------------------------------------------------------------------------------------------------------------------------------------------------------------------------------------------------------------------------------------------------------------------------------------------------------------------------------------------------------------------------------------------------------------------------------------------------------------------------------------------------------------------------------------------------------------------------------------------------------------------------------------------------------------------------------------------------------------------------------TTGCCGCCATCTTACTAAAACTTGGAGGATACGGCATTATTCGAATTACCATAACACTAAACCCCATTAATCACAAACTTTACTACCCATTTATTATCCTTGCACTATGAGGTATTGTAATAACCAGCTCTATCTGCTTACGACAAACTGACCTAAAATCTTTAATCGCTTATGCTTCAGTAAGCCACATAGGCCTCGTTATTATAGCCTGTCTCATCCAAACACCTTGAAGCTTCACCGGGGCCATTGTATTAATAATTGCACACGGCTTAACTTCCTCCATACTCTTCTGCTTAGCAAATACAAACTATGAACGAACACACACCCGGACCCTTGTCCTGGCCCGAGGATTTCAAATCATACTACCTCTTATAACAACCTGGTGGTTACTAGCCAACCTTACCAACATAGCACTTCCACCTTCCATTAATCT-ATAGGGGAACTACTAATTATTATTTCCATATTCAACTGAT?AAACCTAACAATTCTATTGACTGGACTAGGCACCCTAATCACAGCCATATACTCCTTACACATATTTTTAATAACACAACGAAACAAACTACCAGCTAATATCAAATTTTCTTCTCCGTCACATACACGAGAACACTTATTAATAACCCTCCACCTCTCACCACTAATCCTATTAATCTTAAAACCAGCCATTATCTCAGGCATCA-------------------------------------------------------------------------------------------------------------------------------------------------------------------------------------------------------------------------------------------------------------------------------------------------------------------------------------------------------------------------------------------------------------------------------------------------------------------------------------------------------------------------------------------------------------------------------------------------------------------------------------------------------------------------------------------------------------------------------------------------------------------------------------------------------------------------------------------------------------------------------------------------------------------------------------------------------------------------------------------------------------------------------------------------------------------------------------------------------------------------------------------------------------------------------------------------------------------------------------------------------------------------------------------------------------------------------------------------------------------------------------------------------------------------------------------------------------------------------------------------------------------------------------------------------------------------------------------------------------------------------------------------------------------------------------------------------------------------------------------------------------------------------------------------------------------------------------------------------------------------------------------------------------------------------------------------------------------------------------------------------------------------------------------------------------------------------------------------------------------------------------------------------------------------------------------------------------------------------------------------------------------------------------------------------------------------------------------------------------------------------------------------------------------------------------------------------------------------------------------------------------------------------------------------------------------------------------------------------------------------------------------------------------------------------------------------------------------------------------------------------------------------------------------------------------------------------------------------------------------------------------------------------------------------------------------------------------------------------------------------------------------------------------------------------------------------------------------------------------------------------------------------------------------------------------------------------------------------------------------------------------------------------------------------------------------------------------------------------------------------------------------------------------------------------------------------------------------------------------------------------------------------------------------------------------------------------------------------------------------------------------------------------------------------------------------------------------------------------------------------------------------------------------------------------------------------------------------------------------------------------------------------------------------------------------------------------------------------------------------------------------------------------------------------------------------------------------------------------------------------------------------------------------------------------------------------------------------------------------------------------------------------------------------------------------------------------------------------------------------------------------------------------------------------------------------------------------------------------------------------------------------------------------------------------------------------------------------------------------------------------------------------------------------------------------------------------------------------------------------------------------------------------------------------------------------------------------------------------------------------------------------------------------------------------------------------------------------------------------------------------------------------------------------------------------------------------------------------------------------------------------------------------------------------------------------------------------------------------------------------------------------------------------------------------------------------------------------------------------------------------------------------------------------------------------------------------------------------------------------------------------------------------------------------------------------------------------------------------------------------------------------------------------------------------------------------------------------------------------------------------------------------------------------------------------------------------------------------------------------------------------------------------------------------------------------------------------------------------------------------------------------------------------------------------------------------------------------------------------------------------------
	Sceloporus_clarkii                     ACTCCAGTGAATACAGCCCT-AGC--CAGCATAAATGGAGCAGGTATCAGGCACAACTA-CTAGCCCAAGACACCAAGCTATGCCACACCCACACGGGCCATCAGCAGTGATAGACATTAAGCAATAAGCGAA-CACACCAAAT------TTAAAGCTTGACTTAGTTATGA-TTAA--T-AGGGCCGGTAAACCTCGTGCCAGCCACCGCGGTTATACGAGGGGCCCAAAGAAGCAGAT-TTTCGGCGTAAATCGTGGCTAGAATA---TTACCACAACATTAAAAAC-TAAACCATAGCCTAACCGTAAAACACAGGCTAAATGAAACCAAACA-TTTTTAAC--AATAGGCAGTTTGACCCACGAAAACTAAGAAACAAACTAGGATTAGATACCCTACTATGCTTAGTCGTTAAT-ATGATAT-TATACTAC-TAAAATATCCGCCAGAAAACTACGAGCGAAAAGCTTAAAACTCAAAGGACTTGGCGGTGCCCCACA-CCGACTTAGAGGAGCCTGTCCTGTAATCGATACCCCACGCTAAACCTCACCAGTCTTTGCC-CAG-TCAGCCTATATACCGCCGTCGTCAACCTACCTCATGAGAGAACAACAGTAAGTACAAAAGTT-AAA-CAACTAAAACGTCAGGTCAAGGTGTAGCTAATAGAATGG-TAGAGATGGGCTACATTTTTTAAGATAAAACAC-AACGGCACGGTACTATGAAACTCCTACCAGAAGGCGGATTTAATAGTAAAACTAACAAGAAAGTTAATTTTAAACACG-TTTAAC-GCCGCGGTATCCTAACCGTGCAAAGGTAGCGTAA-CACTT-TCCCTTAAATAGGGACCCGTATGAACGGCTAAATGAGGATAAATCTGTCTCCTTTAACAAA-TCAGTGAAACTGATCTACCAGTACAAAAGCTGGTATAACCCCATAAGACGAGAAGACCCTGTGGAGCTTTAAATTTAAGCCAAGCAACTAA--------CACATAAACTAGCCAAT--GACTAAAAATTTTAAGTTGGGGCGACTTCGGAAATAAATCAAACTTCCGAGC-ATAAGAC---CTTGTCTTACCAAGACCTA-CAAGTCAAAGCC-AAAA-CTGACCCAGTA-CCACTGACAACCGAACCAAGTTACCCCAGGGATAACAGCGCAATCTTCTTCAAGAGTCCATATCGACAAGAAGGTTTACGACCTCGATGTTGGATCAGGACACCCAAATGGTGCAGCCGCTATTAAA-----ATGTCCACTGTAATAAGCCACATTCTAAACCCCATCCTCTACATCATTCCAATCCTAGTTGCCGTGGCATTTCTAACTCTCCTAGAACGAAAAATTCTAGGATACATACAACTACGAAAAGGCCCAAACATTGTTGGCCCGTACGGCCTTCTCCAACCAATCGCAGATGGAGTAAAACTATTTATTAAAGAACCAGTACGACCGTCATCATCATCCCCAACCCTATTTATCCTAACCCCAACACTAGCCCTATTTATTTCCATATTAATTTGAGCCCCCATCCCCATACCACAAACACTAACTGACCTAAGCCTAGGCCTACTATTTATGCTAGCCATATCAAGCATCGCAGTATACTCCATCTTATGATCTGGGTGAGCATCAAACTCAAAATACGCCCTAATCGGGGCCCTCCGTGCAGTAGCACAAACCATTTCATACGAAGTAACTTTAGGAATTATCCTACTATCAATTGTTATCCTAGCTGGAGGATTCTCACTAAAAAACATACTTTCAGCGCAAGAAAGCACATGAATACTTCTAACATCCTGACCACTAATGATAATATGATATGTATCAACACTAGCAGAAACAAACCGCGCTCCATTCGACCTGACAGAGGGGGAATCAGAACTGGTCTCAGGATTTAACGTAGAGTACGCAGGAGGCCCGTTCGCACTATTCTTCCTAGCAGAGTATGCCAACATCATAATAATAAATACACTGTCATGCATCCTATTCTTAAGCCCAACACTAA---CCACACAACCACACATATTTCCAATTAATCTTATACTAAAAACCATGCTACTAACAATCGGGTTTCTATGAGTACGAGCATCATACCCACGATTCCGATACGACCAACTCATACACCTCATTTGAAAACAATTTCTACCATTAACACTCGCCATATGCCTATGACACACAGCCCTTCCAATCTCAATATTCAGCCTGCCACCACAACAATATGAGTCCCACAACAGCCACAATCATCATCTCAAGCCTGGCCACAGGGACAATCATCACAGCATCCAGCCATCACTGATTAATAGCCTGAATCGGCCTAGAAATAAACACACTAGCCATTATCCCAATAATCTCCAAACAACACCACCCACGAGCAACAGAAGCCGCCACAAAATACTTCTTAACACAAGCAGCTGCCTCAGCAATAATTTTTTTCTCAAGCACACTAAACGCATGACTCATAGGAACCTGAGACATCATAAACTCTACCAACCCAACAGCAAACATGCTACTAACAATAGCCCTAGCAATAAAACTAGGACTAGCCCCGGTTCACTTTTGACTGCCAGAAGTACTACAAGGATCCACCATAAAAACAGCCATAATCATCACAACCTGACAAAAACTAGCCCCAATAGCCCTGATCTACCAAACATTTAATAACCTATCAACCACAGCACTACTAACCGTAGGGTTAATTTCAGCAACACTAGGTGGATGAGCAGGACTAAACCAGACACAGACCCGAAAAATTATAGCCTTCTCATCAATCGCCCACCTTGGCTGAATAGCCGCAATCACAACTATCCTACCAAACATTTTATTACTAAACCTAATAATTTATCTTCTAATAACTACATCCATATTCTATACCCTAATTCTCCTTAACTCAAAAAACATCAAAGACCTGGCAACTTCATGAACTACCTCACCTTCAATCACCGCCACTACCATATTAATCCTCCTATCACTAGGAGGACTCCCGCCTTTAACAGGATTTATGCCAAAATGGCTTATCCTAGAAGAACTAACAACACAAAACCTAACAGTAATAGCAACTTCTATAGCCATATCAGCATTACTTAGCCTATTCTTCTACCTACGACTAACCTACTCATCAACAATTACATTATCCCCTAACACAACAACAGTAACACACAAATGACGCTTCAAACAAGCACCAAGCACACTACTACTATCACTAACATTACCCACATCAACTTTAATACTACCACTAACCCCAATACTATTAGCTGCCATCCTACTTAAACTCGGGGG-TACGGTATTATGCG-ATCACAATATCCCTGACCCCTATAACCCCAAAACTATACTACCCATTTATAATCCT-GCACTATGAGGAATT-TTATAACAAGTTCAATCTGCATACGACAAACAGACCTAAAATCACTAATTGCCTACTCATCAGTCAGCCACATAGG-CT-GTCATTGCGGCCTGCCTAATCCAAACACCATGAAGCTTTACAGGAGCAATAATCCTGATAATCGCACACGGCCTCACCTCATCAATACTATTCTGCCTAGCGAATACAAACTATGAACGAACACACACCCGAACAATAATCCTAGCCCGAGGCTTCCAAATTATTCTACCCCTTATATCAACCTGATGACTCCTAGCAAATTTAACCAACATAGCACTGCCACCTTCAATTAACCTAATAGGAGAACTCCTTATTATTATTTCACTATTCAACTGATCCAGCCCGACAATCCTACTAACAGGGCTAGGAACTCTTATCACAGCAACATACTCACTCCACATATTCCTTACTACCCAACGAAACAAACTACCAACAAACATCAGCCTTTCAGACCCAACACACACACGAGAACACCTCCTAATAATACTCCACCTAGTCCCACTGACACTTATCATTATAAAACCCGCCCTAATCTCAGGCTTAGAGGAGGTAGGTGCTAGTCATAGTGATGGGGAGATAGAACAGGAAGAGGAGGAACAAAAAGAGGAAGTGGAGGTTAAAGCAGAAGAGGGAGTAGAGGTTAAAGAGAATGATAGGCAGCAAGATAATC---AGGAGGAGGATGTTGTGTTAGTAAAAGAAGACAGTGAACACATTCTGCCAATAGATGGAGAGCAGGATGTTATGGAAACTAAT---GAGGCAGATCATGCAGAGCCAGTAGAAAATGAGAATAGCAAAGAAGTAA---TAGAAATGGAATGTAATCCTCAACCAGAACAGGAGGGGCCTGTTGCTGCCCTGGAGAAAGAGGAAGCCAGCAAGCCAGAAGTTGAAGC------AGAGGAGGAAGAAGAGAAGGAGCCTGAATCCACCCCGGTATTGGAGGCTGAGGCTCAGCCTCTTTCTGAGTCTGTGCTTCAGCCACCACCTCCACCACTATTGGAATCTACTCACGATCAAGAGCCTCAGGTAGACAAAGAAGAATCTGTAGTGCCTGAAAAGCTGCCGGAAATTCAGGCAGACCAAGTCCAGGCAGTAACAGTAGAAAACAAGAACAAGGTTAGGAGCAGAAGCAGAGGTAGAGCAAGGAACAAAACCAGCAAGAGTCGAAGTCGGAGTACTAGCAGCAGTACTAGCAGTACTAGCTCTACAAGCAGTAGTAGTGGCAGCAGTTCTAGCAGTGGCAGCAGTAGTAGCCGGAGCAGTTCCAGCAGCAGCAGCAGCACTAGTGGAACTAGTAGTCGAGAAAGTAGCAGTAGTTCTAGTAGCAGTGAGAGCAGAAGTCGAAGCAGGGGGCGTGGGCACAATAGGGACAGAAAGCGCAGGAGGAGTTTGGATCGCAAGCGAAGAGATAATTCAGGAGTAGACAGGAGTCACAAGTCATCAAAAGGTAGCAGCAGAGATGCAAAAGGATCCAAGGATAAAAGAAAGTGGCAGCTATTCTGGATAAAGTCACTGAGAAAGAGATTGAGCCAGTGGCTCTAATGTCACATCCATTCTTTGAAACAGACACCGAGTTGAACAAAGGTATGCAGCCAATAGATAAATGTGCCTTTTCTATGAACCAAACAGTGGCAGAAACACATCAGGCAAATCTGCAGCATCTCTGCCGCCTATGTGGAGGCTCATTTAAAACTGATCCTTATAAGAGAAGCTACCCAGTTCATGGACCAGTAGATGATGAGACTCAGGCCCTTCTCAGAAAGAAAGAAAAAAAGGCAACATCTTGGCCAGATCTTCTTGCCAAAGTTTTTAAGATTGATGTGAAGGGAGATATTGACACAATCCATCCTACAAAGTTTTGTCATCAATGTTGGACTGTGGTTCAAAAGAAATTAAACAATTCCCCATGTGAAATGTTTTTCTCAAGGAAAAGCCCAGTGGAGTGGAATCCCCATTCCTCAAGCTGTGATGTTTGTGGAGCCTCCTTACATGGAGTAAAGAGAAAGAAGCATATTCTTAATCCACAGCTGAGCAAAAAATTGAGAATGGTATCTGGACATGCTAGAAAAATAAGACAAATAAGGAATCCAA---AACAAGTCAGCCAAAAGAGTTTAATGAAAATGATTGCCAGCTGCAAGAAGATTCATCTGAGTACCAAAATCCTTGCGGTAGACTATCCTGCAGACTTTGTAAAGTCAATTTCTTGCCAGATCTGTGAACACATCCTGGCTGACCCAGTAGAAACAACGTGCAAACACTTATTCTGCAGAGCCTGCATCCTTAAATGTCTCAAAATAGTGGGAAGCTATTGTCCAGCTTGTCGCTATCCTTGCTTTCCTACTGATCTAGTAAGCCCTGTGAAATCATTCCTGAACATCCTGAATAGTCTACCTGTGATATGTCCAGTAAAAGATTGTCAGGAAGAAATCTGTTTGGGAAAATACTATCACCATCTTTCCAGACACAAAGAGGTAGAAGACAAAGAGGGCTATGTGTACATAAACAAAGGTGGCCGACCAAGACAAC--CAGTTGCATGAAAGCTGCCCCAATGAAAGAAGTTAGCCTCAGAGGACAAGGCAGCTTGGCTTATCCCAGTCTTCGGACACAGGGAAATTTGGAGGACCTAGGTGGGCCCAATGATGCCACAAGAGGATTGACATCTTTGGCAGACACTTTTGAACATGTCATAGAGGAACTCCTGGATGAGCAGCAAGCCATCCAGCCCAGCAAGGAAAACAAGGATGCAGACTTGTACTCATCTCGGGTTATGCTAAGCAGTCAAGTGCCTTTGGAGCCTCCACTGCTCTTTCTGCTTGAGGAGTATAAAAACTACTTGGATGCTGCAAACATGTCCATGAGGGTCCGGCGCCACTCTGATCCTGCTCGCCGTGGAGAGCTGAGTGTGTGTGACAGTACTAGTGAGTGGGTAACAGCGGCCGAGAAAAAGACTGCGGTGGACATGTCAGGGGCAACGGTTACCGTCCTGGAAAAAGTACCAGTACCCAAAGGCCAACTGAAGCAATATTTTTATGAGACCAAATGCAACTCAAAGGGATATACGAAAGAGGGCTGCAGAGGCATAGACAAGAGGTACTGGAATTCCCAGTGCCGAACTACCCAGTCTTATGTGCGAGCTCTCACCATGGATAACAAAAAGAGAGTTGGATGGCGGTTTATAAGAATAGACACTTCCTGTGGCGACCATCTTCATGTTCAAGCTGTGGTTGAACGAGATGCTCCCCCCGACTTTGTGCACTACTTCAGCACTGCTCTACTTGTTTCAGGGCTTTTCCAGCAATCTGATGGGCTCCTTGGTTGTTTCATACAACTTCTACAGCCTCAACAAGATGGAAACCAGACACAGGGCAACCAAAAGGCCTGTGAGCATGATCTGGGCCGTTCTCACCATTTGGATGGTCAGTTTGCTGATCTGCATTTTGCCTCTCTGTGGCTGGGGTACTTATGGCTCGACTTCTTGGGGATGTTTTGCAGACTGCACCAGTTCTTACATCTTGTTTCTCTTCATCATCTACTCCTTGTGTTTCTTCCTCCTCCTTGTGCTCTCCATCCCGCTCATTTATCAGCTCTTGTGCTCAGATGAGCAACTGCATCTTTATGATGATTATCATCAAATCACCCGAGGATATTTCTCGCCTGGGTCACCCCCAGTGGGTATCCACACCCTGCCCCTCTCTCCAGAGGATATGGAGGATAAAAGCCTGAAGCATTTTCAAAATGCTGGCCAGAATGCTGACCCCAGGATCCAGCAAGGTCCTGCGGATGACCGCTGTAGAGTGGAC-GCTACGGCACACAAAACATACCATATCACAGCCGAAACTTCACTGTGGAATTTCAAGTACGGCAGCAGTGGTACTTTGCCCAATGGGTTTAACCTGCAGCTGGGCACCACTGGGACTAAGAAAAAACACTCTGGGTTGCCCCGCTGGAGCCGCCGAGAGATCTGCCTTCTCTCTGGACTAGTTTTTGCAGCCGGCCTCTGTGTCATCCTGGGCTGCATCCTGGTACTGAAATACCTTGCCCTGGAGCAAGACGCTTACTGCTTGGAGGGCTGCCAAGAACGGAAGGCCTTCACCAAAGCCTCCCGCTTCATCGCCACCAACATTGACCCCACCATTGACCCCTGCAAGGACTTCTACTCCTTTGCTTGTGGTGGCTGGCTCCGGCGGCACGCCATCCCTGAGGACAAGCTCATTTATGGGATCATTGCTGCTATTGGGGAGCAGAACGAGGAGAAGCTCCAGCGCTTGCTCTTGCAACCTGTCCGGAGGCCCTACCTGGCCTCGGCTGAACGCAAGGTCAAGGAGTTCTTCCGTTCCTGTCTTGACATAGCTGAAATTGACCGCCAGGGATCCCAGCCCATGCTGGAGGTCATAGAGGACTGTGGTGGATGGGATATCTCTGCCAC---CGGGAGGCATGGGCGTTGGGATTTCAATGAGCTGCTCCAGCAACTGATGCCAAATCATGAAAAGAATCATCCTGATTTGACACACCAGGAAACAGACAGTGACTCGGGGAGAGGAAGTTGTGAGAGTCCTTCTCTATTGGCAGAGAAGCGCAAAGATGCCAGAAATCCACCTGAACTGAAAGCACTAGATATCCAGGATGTGCAAAAGAACACTGCTATAAAAAGCACACCAGAAGCCTCAAGTATAGACTGTGAAGGGCAGCTCTCTTGGTTCAACAGTGGTGGACCACGGGTGTCCACATGGCCTGGGGCCCAGATGCCAAATTGTCAGACTCCTAATTGTTTCAACCAGGAGGCCCCAGGTGTGTGCAAAAGAACACTCAGTGCCATGAATGTAAACACGTCACCTGTTCTGATAAGGAATGAAGAAATGGATCATCATTCCCAACATGCTAGAACCACTGAAACTATTAGTAAAGGAACACCAGCCAAATTGGAGGATGGGACAAATTTACCCTTAAATGTTCACAGTGATCAAAGGGTATTGTGGTTATTTCCTCCCGAGAGATTGCCTTCTTCATCTACAAAGCCAATGGATTA----------------------------------------------------------------------------------------------------------------------------------------------------------------TCTTCAGAACATCCAACTGACCTCAATGAAAACTACAATAAATCAATAGAAGATCCAGGGAAGAATGAAGTCTCTGAACATGCAGAGAAAAAGCTGGAGTGCAACTTGAGTTTTGAAATTAAAAAGGTACCTCTTCAAGAGGGGCCTAGGAGCTTTGATGGCAACACCCTTTTGAATCGGGGACATGCAATTAAAATTAAAACTGGTTCACCTTGTGCAGCAGATAAGA-TGCTAAGCTGCAGGAGCTAGGCTCAGGAGATGCATCTACAGATACCTTAAAAAACTCTTGTATAGAATGCAATGTGCAGCCAATTACTAAATCTGCAACATTTTCA---GAAGGATGTCCGTGTGTAGTAGGTATTGATGCTCTGCAAAGACCAGATTGTTTGCCCCTTAAAGAAAAAGCGCATGCAACATGGTCGTTACAAGGAACTAACAACATACAGCCAGAACCAGTACCAGGGGATACAACTTCAGCTGTTCTGTGTCATGGTGTTAAAAATCTGTTGATAGCACCGAGTGAACAGTCTCAAACTGAT-TCCCTTCCGTTGAATCAACCAATCATCACAGTAGCATGCTTTCAGTTAGAGCTCCACTTTGTTTTACAAATCCTCTACATTCTGATGATTCTGATACAGATGAAAAAAACCTGGATGGATCTG------------------------------------AATGTCAGTGGTAGTAATCCGGCTTCTGTAAATTTCCATGGAGGTTTATCCTTTGACCCATCCCTCTTCTCTCAAGCAATGCCAACATCATGTGAATGTAGCCCTGAAGTCCAGACCTTCAAGGAGACCATTCAACAGCTGGAAGGTCGCTTGGTGAGACAGGATCACCAAATCCGAGAACTCATTGCAAAGATGGAGACACAAAACTCTCAAATGGGGGATCTCAAACGTACTATCAGAAATCTAGAGGAGAAAATCACTGAAATGGAAGCACAGCAGTGTAATGGTATTTTCATATGGAAGATTGAGCATTTCAGTGTTTATCTGAAAGCCCAAGAAGAAGAAAGACCTGTTGTGATACACAGCCCAGGTTTCTATACAGGGAAACCTGGCTACAAACTTTGTATGCGTTTGCACATCCAGCTGCCAAATACTCCAAGGTGTGCCAACTATATTTCCCTTTTTGTTCA------------------------------------------------------------
	Sceloporus_couchii                     ----------------------------------------------------------------------------------------------------------------------------------------------------------------------------------------------------------------------------------------------------------------------------------------------------------------------------------------------------------------------------------------------------------------------------------------------------------TGTCCGCCAGAAAACTACGAGCGAAAAGCTTAAAACTCAAAGGACTTGGCGGTGCTCCACA-TCAACTTAGAGGAGCCTGTCCTATAATCGATAATCCACGATACACCATACCAGTCTTTGCC-AATCTCAGCCTATATACCGCCGTCGCCAACCTACCCCATGAGGGAAAAACAGTAAGTATAATAGTT-TAA-TAACTAAAACGTCAGGTCAAGGTGTAGCTAATAGACTGG-AAGAGATGGGCTACATTTTTTAAAATAAAAAA--TACGGCATAGCATTATGAAATTAATGCCTGAAGGAGGATTTAATAGTAAAACTAACAAGAAAATTAGTTTTAAACA---TTCAACGGCCGCGGTATCCTAACCGTGCAAAGGTAGCGTAATCACTTGTCTTCTAAATAAGGACCTGTATGAACGGCTAAATGAGGGCTAATCTGTCTCCTTTGACCAA-TCAGTGAAACTGATCCACCAGTACAAAAGCTGGTATAATACCATAAGACGAGAAGACCCTGTGGAGCTTTAAATTATAACCAAAACAATCAA-------ACTAAATAATTACCTAT--GGTGAAAATTTTTAAGTTGGGGCGACTTCGGAACAAAACAAAACTTCCGAGC-ATACAGAATATTAATCTAACCAAGACTAA-CAAGTCAAAGCA-AAAC-TTGACCCAGTGCCAACTGATCACCGAACCAAGTTACCCCAGGGATAACAGCGCAATCTTCTTCAAGAGTCCCTATCGACAAGAAGGTTTACGACCTCGATGTTGGATCAGGACACCCAAATGGTGT-GCCGCTATTAAAGGTTCATGAGCCAACTTATTAATCATTTCCTAAACCCATTACTATACATTATTCCAATCTTAGTTGCAGTAGCCTTTCTTACTCTACTAGAACGAAAGGTATTAGGATACATACAATTACGAAAAGGTCCAAACATTGTAGGCCCCTACGGATTACTTCAACCAATTGCAGACGGGGTAAAACTATTCATCAAAGAACCAGTACGACCCTCATCATCGTCCCCAACTCTGTTTATTTTAACACCAACCTTAGCACTATTTATTTCCTTATTAATCTGAACCCCAATACCAATACCACACTCATTAGCTGACATGAACCTAGGACTTTTATTTATATTAGCCCTATCAAGCATAGCCGTCTACTCTATTTTATGGTCTGGTTGAGCATCAAATTCAAAATACGCACTAATTGGTGCCCTACGTGCAGTAGCACAAACTATCTCATACGAAGTAACCATTGGAATTATTTTACTTTCAGTTATCATCTTAACAGGAGGATTTTCACTAAAAACATTAATTACAGCACAAGAAAACACCTGAATACTCATATCAACATGACCATTAATAATAATATGATACGTCTCAACACTAGCAGAAACAAACCGCGCCCCCTTCGACCTCACCGAGGGTGAATCAGAACTTGTATCCGGTTTCAATGTAGAATACGCAGGAGGCCCATTTGCACTATTCTTTTTAGCAGAGTACGCCAACATTATAATAATAAATACATTATCGTGTATCCTATTCTTAAGCCCCGGACAAA---CAACCCAACCAGAAATATTCGCAATAAACCTAATACTAAAAACCACACTATTAACAATTGGCTTTCTATGAGTACGAGCATCCTACCCACGATTCCGATATGACCAACTTATACACCTTATTTGAAAGCAATTCCTACCAATAACACTCGCCATATGCCTATGACATACCTCACTACCAATCTCAATGTTCAGCCTTCCACCACAACAAT-----------------------------------------------------------------------------------------------------------------------------------------------------------------------------------------------------------------------------------------------------------------------------------------------------------------------------------------------------------------------------------------------------------------------------------------------------------------------------------------------------------------------------------------------------------------------------------------------------------------------------------------------------------------------------------------------------------------------------------------------------------------------------------------------------------------------------------------------------------------------------------------------------------------------------------------------------------------------------------------------------------------------------------------------------------------------------------TCTAAAACTTGGAGGATACGGAATCATCCGAATTACAATATCACTTGCCCCCCTTACCCAAAAACTCTACTACCCGTTCATAATTTTAGCACTATGAGGAATTGTTATAACCAGCTCAATCTGCATACGACAGACAGACTTAAAATCCCTAATCGCTTACTCATCAGTAAGCCACATAGGACTAGTCATCGCAGCCTGCCTGATCCAAACCCCATGAAGCTTCACAGGCGCTATTTTATTAATAATTGCACACGGACTAACATCGTCCATATTATTCTGCTTAGCAAACACAAACTATGAACGAACACACACTCGAACCCTAGTCCTAGCCCGCGGATTTCAAATACTCCTACCACTTATGACAACATGATGATTACTAGCAAACCTAACCAACATAGCACTTCCACCATCAATCAATCTAATAGGAGAATTACTTATTATTATCTCAGTATTTAACTGGTCCAACATAACTATTTTACTTACAGGACTTGGAACCTTAATCACAGCAATATACTCGTTACACATATTCTTAATAACACAACGAAATAAACTACCAACAAGCATTAAATTTATTTCGCCAACACACACACGAGAACACCTACTAATGACACTTCATATAGCCCCACTAATTTTACTAATCATAAAACCCGCCCTAATTTCAGGAATTAAGGATGTAGGTGCTAGTCATAGTGATGGGGAAATAGAACAGGAAGAGGAGGAACAAAAAGAGGAAGTGGAGGTTAAAGTAGAAGAGGGAGTAGAGATTAAAGAGAATGATAGGCAGCAAGATAATC---AGGAGGAGGATGTTGTGTT-GTAAAAGAAGACAGTGAAAACATTCTGCCGATAGATGGAGAGCAGGATGTTATGGAAACTAAT---GACACAGATCATGTAGAGCCACTAGAAAATGAGAATAGCAAAGAAGTGGTACCAGAAATAGAATGTAATACTCAACCAGAACAGGAGGGGCCTGTTGCTGCCCTGGAGAAAGAGGAAGCCAGCAAGCCAGAAGTTGAAGC------AGAGGAGGCAGAAGAGAAGGAGCCTGAATCCATCCCGGTATTGGATGCTGAGGCTCAGCCTCTCTCAGAGTCTGTGCTTCAGCCACCACCTCCACCACTATTGGAATCTACTCAAGATCAAGAGCCTCAGGTAGACAAAGA-GAATCTGTAGTGCCTGAAAAGCTGCCAGAAATTCAGGCAGACCAAGTCCAGGCAGTAACAGTAGAAAACAAGAACAAGGTTAGGAGCAGAAGCAGAGGTAGAGCAAGAAACAAAACCAGCAAGAGTCGAAGTCGCAGTACTAGCAGCAGTACTAGCAGTACTAGCTCTACAAGTAGTAGTAGTGGTAGCAGTTCTAGCAGTGGCAGCAGTAGTAGTCGAAGTAGTTCCAGCAGCAGCAGCAGTACTAGTGGAACTAGCAGTCGAGAAAGTAGCAGTAGTTCTAGTAGCAGTGAGAGCAGAAGTCGAAGCAGGGGGCGTGGGCACAATAGGGATAGAAAGCGCAGGAGGAGTTTGGATCGGAAGCGAAGAGATAATTCAGGAGTAGACAGAAGTCACAAGTCTTCAAAAGGTAGCAGCAGAGATGCAAAAGGATCCAAGGATAAAAGAAAGTGGCAGTTATTCTGGATAAAGTCATCGAGGAAGAGATTGAGACAGTGTCTCTAATGTCACATCCACTCTTTAAAACAGACACTGAGTTGAACAAAGGTATGCAGCCAAAAGATAAAA-TGCCTTTTCTATGAGCCAAAGAGAAGCAGAA-CACATCAGGCAAATCTGCAGCATCTCTGCCGCCTCTGTGGAGGCTCATTTAAAACTGATCCTTATAACAGAAGCCACCCAGTTCATGGACCAGTAGATGATGAGACTCAAGCCCTTCTCAGAAAGAAAGAGAAAAAGGCAACATCTTGGCCAGATCTTCTTGCCAAAGTTTTTAAGATTGATGTGAAGGGAGACATTGACACAATCCATCCTACAAAGTTTTGTCACCAATGTTGGACTGTGGTTCAAAAGAAATTAAACAATTCCCCATGTGAAATGTTTTTCCCAAGGAAAAGTCCAATGGAGTGGCATCCCCATTCCTCAAGCTGTGATGTTTGTGGAGCCTCCTTATGTGGAGTAAAGAGAAAGAAGCAAGTCCTTAATCCACAGCTAAGCAAAAAATTGAGGATGGTATCTGGACGTGCTAGAAAAATAAGACAAATAAGGAATCCAA---AACAAGTCAGTCAAAAGTGTTTAATGAAAATGATTGCCAGCTGCAAGAAGATTCACCTCAGCACCAAAATCCTTGCAGTAGACTATCCTGCAGACTTTGTAAAGTCAATTTCTTGTCAGGTCTGTGCACACATCCTGGCTGACCCAGTAGAAACAACATGCAAACACTTATTCTGCAGAGCCTGCATCCTTAAATGTCTCAAAATAATGGGAAGCTATTGTCCAGCTTGTCGCTATCCTTGCTTTCCTACTGATCTAATAAGCCCTGTAAAATCGTTCCTGAACATCCTGAACAGTCTACCTGTGATATGTCCAGTAAAAGATTGTCAGGAAGAAATCTGTTTGGGAAAATATTGTCACCATCTTTCCAAACACAAAGAGGTAGAAGACAAAGAG------------------------------------------CAGTTGCATGAAAGCTGCCCCAATGAAAGAAGTTAGCCTCAGAGGACAAGGCAGCTTGGCTTATCCCGGTCTTCGGACACAGGGAAATTTGGAGAACCTAGGTGGGCCCAATGATGCCACAAGAGGATTGACATCTTTGGCAGACACTTTTGAACATGTCATAGAGGAGCTCCTGGATGAGCAGCAGGCCATCCAGCCCAGCAAGGAAAACAAGGATGCAGACTTGTACTCATCTCGGGTTATGCTAAGCAGTCAAGTGCCTTTGGAGCCTCCACTGCTCTTTCTGCTTGAGGAGTATAAAAACTACTTGGATGCTGCAAACATGTCCATGAGAGTCCGGCGCCACTCTGATCCTGCTCGCCGTGGAGAGCTGAGTGTGTGTGACAGTACTAGTGAGTGGGTAACAGCGGCTGAGAAAAAGACTGCGGTGGACATGTCAGGGGCAACGGTTACCGTCCTGGAAAAAGTACCAGTACCCAAAGGCCAACTGAAGCAATATTTTTATGAGACCAAATGCAACTCAAAGGGATATACGAAAGAGGGCTGCAGAGGCATAGACAAGAGGTACTGGAATTCCCAGTGCCGAACTACCCAGTCTTATGTGCGAGCTCTCACCATGGATAACAAAAAGAGAGTTGGATGGCGGTTTATAAGAATAGACACTTCATGT-GCGACCATCTTCATGTTCAAGCTGTGGTTGAATGAGATGCTTCCCCCGACTTTATGCACCACTTCGGCGCTGCTGTACTTATTTCAGGGCTTTTCCAGCAATCTGATGGGCTCCTTGGTAGTTTCGTACAACTTCTATAGCCTCAACAAGATGGAAACCAGCCACAGGGCTACCAAAAGGCCCGTGAGCATGATCTGGGCTGTTCTCACCATTTGGATGGTCAGTTTGCTGATCTGTATTTTGCCACTCTGTGGTTGGGGCACTTATGGCTCGACCTCTTGGGGATGTTTTGCAGACTGCACCAGTTCTTACATCTTGTTTCTCTTCATCATCTACTCCTTGTGTTTCTTCCTCCTTCTTGTGCTCTCTATCCCTCTCATTTATCAGCTCTTGTGCTCAGATGAGCAACTGCATCTTTATGATGACTATCATCAAATCACCCGAGGATATTTCTCGCCTGGGTCGCCCACAGTGGGTATCCACACCCTGCCCCTCTCTCCAGAGGACATTGAGAATAAAAGCCTGAAGCATTTTCAAAATGCTGGCCAGAACTCTGACCCCAGGATCCAGCAAGGTCCTGCTGATGACCGCTGTGGAGTGGACCACTACGGCACACAAAACATACCATATCACAGCCGAAACTTCACTGTGGAATTT---------------------------------------CCTGCAGCTGGGCACCACTGGGACCAAGAAAAAACACTCTGGGTTGCCCCGCTGGAGCCGCCGGGAGATCTGCCTCCTCTCTGGGCTAGTTTTTGCAGCCGGCCTCTGTGTCATCCTGGGCTGCATCCTGGTACTGAAATACCTGGCCCTGGAGCAGGACGCTTATTGCTTGGAGGGCTGCCAAGAACGGAAGGCCTTCACCAAAGCCTCCCGCTTCATCGCCACCAACATCGACCCCACCATTGACCCCTGCAAGGACTTCTACTCCTTCGCTTGCGGTGGCTGGCTCCGGCGGCACGCCATCCCTGAGGACAAGCTGATTTATGGGATCATTGCTGCCATTGGGGAGCAGAACGAGGAGAAGCTCCAGCGCTTGCTCTTGCAACCTGTCCGAAGGCACTACCTGGCCTCGGCTGAGCGCAAGGTCAAGGAATTCTTCCGTTCCTGTCTTGACATAGCTGAAATTGACCGCCAGGGGGCTCAGCCCATGCTGGAGGTCATAGAGGACTGTGGTGGATGGGACATGTCTGCCAC---TGGGAGGCACGGGCGCTGGGATTTCAATGAGCTGCTC-----------------------------------------------------------CAGTGACTCGGGGAGAGGAAGTTGTGAGAGTCCTTCTCTAGTGACGGAGAAGGGCAAAGATCCCAGAAATCCACCTGAAGTGAAAACACTAGATATCCAGGATGTGCAAAAAAACACTGGTATAAAAAGCACACCAGAAACCTCAAGTATACACTGTGAAGGACAGCTCCCCTGGTTCAATAGTGGTGGACCACGGGTGTCCACATGGCCTGGGGCTCAGATGCCAAATTGTCAGACTCCTAATTGTTTCAGTCAGGAGACCCCAGGGGTGTGCAAAAGAACACTCAGTGCCATGAATGTAAACAGGTCACCTGTTCTGATGAGGAATGAAGAAACGGATCATCATTCCCAACATCCTAGAACCACTGAAACTATTAGCAAAGGAACACCAGCCAAATTGGAGGATGGGACAAATTTACCCTTAAATGTTCACAGTGATCAAAGGGTATTGTGGTTATTTCCTCCTGAGACATTGCCTTCTTCATCTA-AAAGCCAATGGATTA------------------------------------------------------------------------------------------------------------------------------------------AAAGCCTGTATTGCACATGGTTTCTTCAGAACATCCAACTGACCTCAATGAAAACTACAATAAATCAATAGAAGATCCAGGGAAGAATGAAGTCTCTGAACATGCAGAGAAAAAGCTGGAACGCAATTTGAGTTTTGAAATTAAAAAGGTACCTCTTCAAGAGGGGCCTAGGAGCTTTGATGGCAACACCCTCTTGAATCGTGGACATGCAATTAAAATTAAAACTGGTTCACCTTGTGCAGTAGATAAGACTGCTAAGCTGCAGGAGCTAGGCTCAGGAGATGCATCTACAGATACCTTAAAAAACTCTTGTATAGAATGCAATGTGCAGCCAGTTAATAAACCTATAACATTCTCA---GAAGGATGTCAGTGTGTAGTAGGTTCTGATCCTCTGCAAAGACCAGACTGTTTGCCCCTTAAAGAAAAAGCGCATGCAACATGGTCATTACAAGGAACTAACAACATACAGCCAGAACCAGTACCAGGGGACACATCTTCAGCTGTTCTATGTCATGGTGTTAAAAATCTGTTGATAGTACCGAACGAAAAGTCTCAAACTGATCTCCCTTCCGTTGAATCAACCAATCATCACAGTAGCATGCTTTCAGTTAGAGCTCCACTTTGTTTTACAAATCCTCTGCACTCTGATGATTCTGATACAGATGAAAAAACCTTGGATGGA-------------ATGAGGATGATGGCTCAGAGTCTCCGGAATGTCAGTGTTACTAATCCAGCTTCTGTAAATTTCCACGGAGGTTTATCCTTTGACCCATCCCTCTTCTCTCAAGCCATGCCGCCATCATGTGAATGTAGCCCTGAAGTCCAGAACTTCAAGGAGACCATTCAGCAGCTGGAAGGTCGCTTGGTGAGACAGGATCACCAAATCCGAGAACTCATTGCAAAGATGGAGACACAAAACTGTCAAATGGGGGATCTCAAACGTACTATCAGAAATCTAGAAGAGAAAATCACTGAAATGGAAGCACAGCAGTGTAATGGTATTTTCATATGGAAGATTGAACATTTTAGTGTTTATCTGAAAACCCAAGAAGAAGAAAGACCTGTTGTGATACACAGCCCAGGTTTCTATACAGGGAAACCTGGCTATAAACTTTGTATGCGTTTGCACATCCAGCTGCCAAATACTCCAAGGTGTGCCAACTATATTTCTCTTTTTGTTCATATTATGCAAGGGGAATATGACAGTCATCTGCCCTGGCCATTCCAAGGCACCATACGCCT
[truncated: 1,081,743 more chars]
