# Supplementary material for: Exceptional parallelisms characterize the evolutionary transition to live birth in phrynosomatid lizards
Source: Nat Commun. 2022 May 24;13:2881. doi: 10.1038/s41467-022-30535-w (PMC9130271; doi:10.1038/s41467-022-30535-w)
Supplement: Supplementary file 6 — Supplementary Data 3-6 [file 41467_2022_30535_MOESM6_ESM.zip › Supplementary_Data_4.tre]

((((Callisaurus_draconoides:17.87443267956384,(Cophosaurus_texanus:16.36003827310031,((((Holbrookia_approximans:5.456811902701613,Holbrookia_maculata:5.456811902701613):1.6189367228700249,Holbrookia_propinqua:7.075748625571638):2.952005822248826,Holbrookia_elegans:10.027754447820465):3.6899417015894027,Holbrookia_lacerata:13.717696149409868):2.642342123690444):1.514394406463527):12.103136643287929,((Uma_exsul:6.807973435352978,Uma_paraphygas:6.807973435352978):11.922284932005349,((Uma_inornata:1.7459119796943225,(Uma_notata:1.0853428943628776,Uma_rufopunctata:1.0853428943628776):0.660569085331445):4.412638166676041,Uma_scoparia:6.158550146370364):12.571708220987963):11.24731095549344):11.201235798022012,(Phrynosoma_asio:33.80883439196144,(((((((Phrynosoma_blainvillii:4.3220051613012185,Phrynosoma_cerroense:4.3220051613012185):1.8430533873332262,Phrynosoma_coronatum:6.165058548634445):11.610506233765925,((Phrynosoma_goodei:3.9636521372971583,Phrynosoma_platyrhinos:3.9636521372971583):6.0676315895214135,Phrynosoma_mcallii:10.031283726818572):7.744281055581798):2.224248255800834,Phrynosoma_solare:19.999813038201204):2.5628803447868407,((((Phrynosoma_ditmarsi:7.689040965426986,Phrynosoma_hernandesi:7.689040965426986):1.527782368769726,Phrynosoma_douglasii:9.216823334196713):5.26545059212922,Phrynosoma_orbiculare:14.482273926325933):3.4428640617279758,Phrynosoma_modestum:17.92513798805391):4.637555394934136):1.0070162084133933,(Phrynosoma_braconnieri:16.175152832270257,(Phrynosoma_sherbrookei:3.247952911841595,Phrynosoma_taurus:3.247952911841595):12.927199920428661):7.394556759131181):1.3491405449019709,Phrynosoma_cornutum:24.91885013630341):8.889984255658035):7.369970728912335):15.961382889599626,(((Petrosaurus_mearnsi:23.24090051436322,(Petrosaurus_repens:0.9241733427149722,Petrosaurus_thalassinus:0.9241733427149722):22.316727171648246):24.23254619301353,((((((((((((((((Sceloporus_acanthinus:3.017989795486077,(Sceloporus_smaragdinus:2.2816951717189284,Sceloporus_taeniocnemis:2.2816951717189284):0.7362946237671486):4.3829196086549445,Sceloporus_internasalis:7.4009094041410215):1.9663258399899748,Sceloporus_malachiticus:9.367235244130997):2.020060562879607,((Sceloporus_cryptus:1.2952034458655708,Sceloporus_subpictus:1.2952034458655708):2.8900293896700577,Sceloporus_lundelli:4.185232835535628):7.202062971474975):1.66675950171917,((((Sceloporus_adleri:2.5717216447151023,Sceloporus_stejnegeri:2.5717216447151023):1.2396092674840902,Sceloporus_druckercolini:3.8113309121991925):2.5376302954930994,Sceloporus_scitulus:6.348961207692292):2.9255923927445036,Sceloporus_formosus:9.274553600436796):3.779501708292978):4.765388168920213,(Sceloporus_albiventris:10.848561126371045,(Sceloporus_edwardtaylori:7.935227138877533,((Sceloporus_horridus:2.6285217589799306,Sceloporus_spinosus_spinosus:2.6285217589799306):2.871643443319663,Sceloporus_spinosus_caeruleopunctatus:5.500165202299593):2.43506193657794):2.9133339874935116):6.9708823512789415):4.599092267283041,(((((Sceloporus_cautus:5.982584353084333,(Sceloporus_cowlesi:3.11065984270933,Sceloporus_edbelli:3.11065984270933):2.8719245103750026):4.119694482214348,(((Sceloporus_consobrinus:6.677263918213835,Sceloporus_tristichus:6.677263918213835):0.6458255048881973,Sceloporus_woodi:7.323089423102032):0.8303170152691912,Sceloporus_undulatus:8.153406438371224):1.9488723969274577):4.04231224104109,Sceloporus_occidentalis:14.144591076339772):1.2902860649571313,Sceloporus_virgatus:15.434877141296903):4.56498691487821,(Sceloporus_exsul:5.814446615672932,Sceloporus_olivaceus:5.814446615672932):14.18541744050218):2.4186716887579145):1.8980582657319296,((Sceloporus_aeneus:7.732158432103401,Sceloporus_bicanthalis:7.732158432103401):7.164311391207548,((Sceloporus_aurantius:4.636270772658454,Sceloporus_unicanthalis:4.636270772658454):6.237298590555235,((Sceloporus_brownorum:6.664355328272907,(Sceloporus_scalaris:3.1213106473515775,Sceloporus_slevini:3.1213106473515775):3.54304468092133):3.2134083979131134,(Sceloporus_chaneyi:5.3105906080065575,(Sceloporus_goldmani:3.1890516531215627,Sceloporus_samcolemani:3.1890516531215627):2.121538954884995):4.567173118179463):0.9958056370276687):4.02290046009726):9.420124187354007):0.5625985057473564,((((((Sceloporus_anahuacus:2.1082585548188,Sceloporus_palaciosi:2.1082585548188):6.856379000692343,(Sceloporus_heterolepis:4.614712698516019,Sceloporus_shannonorum:4.614712698516019):4.3499248569951225):3.1817580303141497,Sceloporus_grammicus:12.146395585825292):4.221740618770067,Sceloporus_asper:16.36813620459536):5.4405057418241185,(((Sceloporus_aureolus:8.88033172290144,(Sceloporus_macdougalli:6.245987279098102,Sceloporus_omiltemanus:6.245987279098102):2.6343444438033368):6.353939174228536,(((((((Sceloporus_cyanogenys:5.988589748475993,(Sceloporus_cyanostictus:3.427269176816245,Sceloporus_gadsdeni:3.427269176816245):2.5613205716597487):0.6121373648531563,(Sceloporus_oberon:3.366919033409964,Sceloporus_ornatus_ornatus:3.366919033409964):3.233808079919186):0.6426870306952557,(Sceloporus_minor:6.18714327460069,(Sceloporus_prezygus:2.4261817568646737,Sceloporus_serrifer:2.4261817568646737):3.7609615177360163):1.0562708694237157):0.5867171091154697,Sceloporus_ornatus_caeruleus:7.830131253139875):1.9622660809861197,Sceloporus_sp_SFDG514:9.792397334125996):1.5483440685447043,(Sceloporus_mucronatus:8.152225956437958,(Sceloporus_poinsettii:4.999808920620988,Sceloporus_sugillatus:4.999808920620988):3.1524170358169687):3.188515446232742):2.53956858970092,Sceloporus_dugesii:13.88030999237162):1.353960904758356):5.190590058301678,(((((Sceloporus_binocularis:8.08619088260243,Sceloporus_bulleri:8.08619088260243):1.1573640324050007,((Sceloporus_melanogaster:2.5601292782782648,Sceloporus_torquatus:2.5601292782782648):3.164829828238381,Sceloporus_sp_MX14_4:5.724959106516645):3.518595808490785):2.158370005829001,Sceloporus_insignis:11.401924920836432):2.2836295141752085,(Sceloporus_jarrovii:6.801979676303828,Sceloporus_lineolateralis:6.801979676303828):6.8835747587078115):4.479995053500938,(Sceloporus_megalepidurus:11.341359143812483,Sceloporus_pictus:11.341359143812483):6.824190344700096):2.259311466919076):1.3837809909878231):1.226886470446793,(Sceloporus_clarkii:21.31723232112639,Sceloporus_melanorhinus:21.31723232112639):1.7182960957398805):1.843664099546043):2.0323751743804124,(((Sceloporus_bimaculosus:6.632653551381034,(Sceloporus_magister:2.05529548210469,Sceloporus_uniformis:2.05529548210469):4.577358069276343):10.262406384917318,(Sceloporus_lineatulus:4.588550930455063,Sceloporus_zosteromus:4.588550930455063):12.306509005843289):3.9068716479374466,((Sceloporus_hunsakeri:8.524017886231636,Sceloporus_orcutti:8.524017886231636):6.577681491485416,Sceloporus_licki:15.101699377717052):5.700232206518747):6.109636106556927):2.5518181293526823,((Sceloporus_arenicolus:4.488283803799496,Sceloporus_graciosus:4.488283803799496):4.428435054709311,Sceloporus_vandenburgianus:8.916718858508808):20.5466669616366):4.458125358163251,(((Sceloporus_gadoviae:19.72852926373242,Sceloporus_maculosus:19.72852926373242):9.443135043020899,(Sceloporus_jalapae:17.665461366524653,Sceloporus_ochoterenae:17.665461366524653):11.506202940228665):3.226652895866742,(Sceloporus_nelsoni:21.86843611484426,Sceloporus_pyrocephalus:21.86843611484426):10.529881087775799):1.5231939756885993):3.002636963540297,Sceloporus_merriami:36.92414814184895):6.218038646776407,(((Sceloporus_angustus:14.578726610790175,Sceloporus_grandaevus:14.578726610790175):13.923423114371877,Sceloporus_utiformis:28.502149725162052):4.909552522933559,(Sceloporus_carinatus:20.375218179887966,(Sceloporus_siniferus:10.369363814618833,Sceloporus_squamosus:10.369363814618833):10.005854365269133):13.036484068207645):9.730484540529751):1.5007547544135704,((Sceloporus_chrysostictus:19.84474054267319,((Sceloporus_cozumelae:8.29941698145188,(Sceloporus_smithi:5.701052784858688,Sceloporus_teapensis:5.701052784858688):2.5983641965931916):3.8834975859474827,Sceloporus_variabilis:12.182914567399363):7.6618259752738265):13.671750650773014,(Sceloporus_couchii:27.47122273864454,Sceloporus_parvus:27.47122273864454):6.045268454801665):11.12645034959273):1.2269121924976076,(((((Urosaurus_auriculatus:3.3156690444439185,Urosaurus_clarionensis:3.3156690444439185):9.635414307188684,Urosaurus_ornatus:12.951083351632603):3.1704963926449548,Urosaurus_graciosus:16.121579744277557):3.909508823791761,(Urosaurus_lahtelai:15.119025274085923,Urosaurus_nigricaudus:15.119025274085923):4.912063293983396):13.041069917358222,(Urosaurus_bicarinatus:12.928377382907222,Urosaurus_gadovi:12.928377382907222):20.143781102520318):12.797695250109001):1.6035929718402073):1.4940457991954474,((Uta_palmeri:2.438531463294677,Uta_squamata:2.438531463294677):6.918380156285392,Uta_stansburiana:9.35691161958007):39.610580886992125):8.17269550390121):0.0;
