# Supplementary material for: Exceptional parallelisms characterize the evolutionary transition to live birth in phrynosomatid lizards
Source: Nat Commun. 2022 May 24;13:2881. doi: 10.1038/s41467-022-30535-w (PMC9130271; doi:10.1038/s41467-022-30535-w)
Supplement: Supplementary file 6 — Supplementary Data 3-6 [file 41467_2022_30535_MOESM6_ESM.zip › Supplementary_Data_5.tre]

(((((((((((((((((((Sceloporus_edbelli:2.963887912	Sceloporus_cowlesi:2.963887912):2.713360146	Sceloporus_cautus:5.677248058):3.257613955	(((Sceloporus_undulatus:5.723048472	Sceloporus_tristichus:5.723048472):0.6595920849	Sceloporus_woodi:6.382640557):0.3886846249	Sceloporus_consobrinus:6.771325182):2.163536831):3.818493286	Sceloporus_occidentalis:12.7533553):2.111607671	Sceloporus_virgatus:14.86496297):5.375235268	(Sceloporus_olivaceus:3.484941052	Sceloporus_exsul:3.484941052):16.75525719):2.214266478	((((((Sceloporus_adleri:1.435150949	Sceloporus_druckercolini:1.435150949):1.888767184	Sceloporus_stejnegeri:3.323918133):3.402775141	Sceloporus_scitulus:6.726693274):1.998670628	Sceloporus_formosus:8.725363903):4.242490857	(((Sceloporus_cryptus:1.214989986	Sceloporus_subpictus:1.214989986):1.238702068	Sceloporus_lundelli:2.453692054):8.775301007	(Sceloporus_malachiticus:7.682393549	(((Sceloporus_smaragdinus:1.150431839	Sceloporus_acanthinus:1.150431839):1.190867154	Sceloporus_taeniocnemis:2.341298993):5.044639426	Sceloporus_internasalis:7.385938419):0.2964551298):3.546599513):1.738861697):4.029410327	((Sceloporus_edwardtaylori:9.397520212	((Sceloporus_horridus:3.756757256	Sceloporus_spinosus_spinosus:3.756757256):4.225384572	Sceloporus_spinosus_caeruleopunctatus:7.982141828):1.415378385):3.439121376	Sceloporus_albiventris:12.83664159):4.160623498):5.45719963):1.379790522	((((Sceloporus_scalaris:3.006583705	Sceloporus_slevini:3.006583705):4.45441237	Sceloporus_brownorum:7.460996075):4.018961749	((Sceloporus_chaneyi:4.406147459	(Sceloporus_goldmani:2.9061966	Sceloporus_samcolemani:2.9061966):1.499950859):4.786532226	(Sceloporus_aurantius:4.569594223	Sceloporus_unicanthalis:4.569594223):4.623085462):2.28727814):2.889917569	(Sceloporus_bicanthalis:7.265449805	Sceloporus_aeneus:7.265449805):7.104425588):9.464379845):0.437826687	((((((((((Sceloporus_cyanogenys:4.74861181	(Sceloporus_cyanostictus:2.467818109	Sceloporus_gadsdeni:2.467818109):2.280793701):1.109215845	(Sceloporus_oberon:3.714917461	Sceloporus_ornatus_ornatus:3.714917461):2.142910194):0.8667217164	((Sceloporus_minor:2.264092988	Sceloporus_ornatus_caeruleus:2.264092988):2.787035752	(Sceloporus_prezygus:1.632855919	Sceloporus_serrifer:1.632855919):3.418272821):1.673420632):3.955464378	((Sceloporus_sugillatus:5.13162428	Sceloporus_poinsettii:5.13162428):4.798000281
(((((((((((((((((((Sceloporus_edbelli:3.117200439	Sceloporus_cowlesi:3.117200439):1.919063144	Sceloporus_cautus:5.036263584):5.483188384	((Sceloporus_undulatus:7.46943398	Sceloporus_woodi:7.46943398):0.2155628136	(Sceloporus_tristichus:7.429077154	Sceloporus_consobrinus:7.429077154):0.2559196397):2.834455174):4.363800317	Sceloporus_occidentalis:14.88325228):0.591921084	Sceloporus_virgatus:15.47517337):4.564701885	(Sceloporus_olivaceus:6.80042817	Sceloporus_exsul:6.80042817):13.23944708):1.289650127	((((((Sceloporus_adleri:0.9653885389	Sceloporus_druckercolini:0.9653885389):1.562944888	Sceloporus_stejnegeri:2.528333427):4.579738738	Sceloporus_scitulus:7.108072165):4.139739518	Sceloporus_formosus:11.24781168):2.771813775	(((Sceloporus_cryptus:1.814533827	Sceloporus_subpictus:1.814533827):2.09836278	Sceloporus_lundelli:3.912896607):6.794630771	(Sceloporus_malachiticus:9.035761197	(((Sceloporus_smaragdinus:2.108631818	Sceloporus_acanthinus:2.108631818):0.4688032894	Sceloporus_taeniocnemis:2.577435107):6.16038088	Sceloporus_internasalis:8.737815987):0.2979452101):1.671766181):3.312098079):3.830753122	((Sceloporus_edwardtaylori:7.730605214	((Sceloporus_horridus:2.529589294	Sceloporus_spinosus_spinosus:2.529589294):3.206751884	Sceloporus_spinosus_caeruleopunctatus:5.736341179):1.994264036):2.732199856	Sceloporus_albiventris:10.46280507):7.387573509):3.479146801):2.102627725	((((Sceloporus_scalaris:3.585815092	Sceloporus_slevini:3.585815092):2.469083323	Sceloporus_brownorum:6.054898414):3.64662358	((Sceloporus_chaneyi:6.817404619	(Sceloporus_goldmani:4.778822085	Sceloporus_samcolemani:4.778822085):2.038582535):1.329964962	(Sceloporus_aurantius:3.047623938	Sceloporus_unicanthalis:3.047623938):5.099745643):1.554152413):5.056727308	(Sceloporus_bicanthalis:7.495963476	Sceloporus_aeneus:7.495963476):7.262285827):8.673903803):0.5849696119	((((((((((Sceloporus_cyanogenys:2.532691593	Sceloporus_sp_SFDG514:2.532691593):4.976223932	(Sceloporus_cyanostictus:3.571263467	Sceloporus_gadsdeni:3.571263467):3.937652058):0.6940392549	(Sceloporus_oberon:4.236730098	Sceloporus_ornatus_ornatus:4.236730098):3.966224682):0.3753194701	(Sceloporus_minor:7.816269926	((Sceloporus_prezygus:3.843199219	Sceloporus_serrifer:3.843199219):3.536615812	Sceloporus_ornatus_caeruleus:7.379815031):0.4364548955):0.7620043244):2.141188685	((Sceloporus_sugillatus:5.5426766
(((((((((((((((((((Sceloporus_edbelli:2.63452311	Sceloporus_cowlesi:2.63452311):3.987728946	Sceloporus_cautus:6.622252057):4.365662161	(Sceloporus_undulatus:8.800733036	((Sceloporus_tristichus:7.338297165	Sceloporus_woodi:7.338297165):0.8404062296	Sceloporus_consobrinus:8.178703395):0.6220296419):2.187181181):2.596932381	Sceloporus_occidentalis:13.5848466):1.248436375	Sceloporus_virgatus:14.83328297):4.511618533	(Sceloporus_olivaceus:5.292013332	Sceloporus_exsul:5.292013332):14.05288818):1.317527727	((((((Sceloporus_adleri:3.2251162	Sceloporus_stejnegeri:3.2251162):1.769606306	Sceloporus_druckercolini:4.994722507):1.145952341	Sceloporus_scitulus:6.140674848):4.542431622	Sceloporus_formosus:10.68310647):2.435566457	(((Sceloporus_cryptus:0.8569974721	Sceloporus_subpictus:0.8569974721):7.841127159	Sceloporus_lundelli:8.698124631):3.339352022	((Sceloporus_malachiticus:10.44218991	((Sceloporus_smaragdinus:1.414577291	Sceloporus_taeniocnemis:1.414577291):5.680774822	Sceloporus_acanthinus:7.095352113):3.346837799):0.5704043834	Sceloporus_internasalis:11.01259429):1.024882358):1.081196273):4.775672856	((Sceloporus_edwardtaylori:7.180383633	((Sceloporus_horridus:2.535078666	Sceloporus_spinosus_spinosus:2.535078666):3.410551779	Sceloporus_spinosus_caeruleopunctatus:5.945630445):1.234753189):2.589411412	Sceloporus_albiventris:9.769795045):8.124550738):2.768083451):2.25259511	(((((Sceloporus_scalaris:5.815698133	Sceloporus_slevini:5.815698133):0.6147943021	Sceloporus_brownorum:6.430492435):6.484492372	(Sceloporus_aurantius:7.152607125	Sceloporus_unicanthalis:7.152607125):5.762377683):0.4685353563	(Sceloporus_chaneyi:5.03035442	(Sceloporus_goldmani:3.139567836	Sceloporus_samcolemani:3.139567836):1.890786585):8.353165744):3.484230522	(Sceloporus_bicanthalis:9.343774924	Sceloporus_aeneus:9.343774924):7.523975762):6.047273659):0.3848331513	(((((((((Sceloporus_cyanogenys:5.750937302	Sceloporus_ornatus_caeruleus:5.750937302):0.5432956876	(Sceloporus_cyanostictus:2.650638903	Sceloporus_gadsdeni:2.650638903):3.643594087):1.107240767	((Sceloporus_minor:6.880798168	(Sceloporus_prezygus:2.358244087	Sceloporus_serrifer:2.358244087):4.52255408):0.2942549305	(Sceloporus_oberon:3.622593303	Sceloporus_ornatus_ornatus:3.622593303):3.552459795):0.2264206588):3.295840849	(((Sceloporus_sugillatus:6.610319383	Sceloporus_poinsettii:6.610319383):1.264531747
(((((((((((((((((((Sceloporus_edbelli:2.714483998	Sceloporus_cowlesi:2.714483998):1.474095514	Sceloporus_cautus:4.188579512):5.547968496	(((Sceloporus_undulatus:7.468827029	Sceloporus_tristichus:7.468827029):0.1832637282	Sceloporus_woodi:7.652090757):0.4791787032	Sceloporus_consobrinus:8.13126946):1.605278548):4.230124711	Sceloporus_occidentalis:13.96667272):1.969445647	Sceloporus_virgatus:15.93611837):4.388009177	(Sceloporus_olivaceus:4.115099649	Sceloporus_exsul:4.115099649):16.20902789):3.914817829	((((((Sceloporus_adleri:2.692080352	Sceloporus_stejnegeri:2.692080352):1.306617387	Sceloporus_druckercolini:3.998697739):1.38424355	Sceloporus_scitulus:5.382941289):4.579824986	Sceloporus_formosus:9.962766274):2.563634474	(((Sceloporus_cryptus:1.489868999	Sceloporus_subpictus:1.489868999):6.847513907	Sceloporus_lundelli:8.337382906):3.011764111	(Sceloporus_malachiticus:9.406982846	(((Sceloporus_smaragdinus:1.412235454	Sceloporus_taeniocnemis:1.412235454):0.496159204	Sceloporus_acanthinus:1.908394658):1.803593377	Sceloporus_internasalis:3.711988035):5.694994811):1.942164171):1.177253731):5.974498288	((Sceloporus_edwardtaylori:9.847213651	((Sceloporus_horridus:2.511798512	Sceloporus_spinosus_spinosus:2.511798512):2.967163613	Sceloporus_spinosus_caeruleopunctatus:5.478962125):4.368251525):1.617239354	Sceloporus_albiventris:11.46445301):7.036446031):5.738046336):1.685598644	(((((Sceloporus_scalaris:3.094095513	Sceloporus_slevini:3.094095513):1.176758828	Sceloporus_brownorum:4.27085434):6.15112614	(Sceloporus_aurantius:6.749968753	Sceloporus_unicanthalis:6.749968753):3.672011728):0.07400929126	(Sceloporus_chaneyi:3.507487266	(Sceloporus_goldmani:2.31962108	Sceloporus_samcolemani:2.31962108):1.187866187):6.988502505):4.403013342	(Sceloporus_bicanthalis:7.960215165	Sceloporus_aeneus:7.960215165):6.938787948):11.0255409):0.3375247276	((((((((((Sceloporus_cyanogenys:6.195571205	(Sceloporus_oberon:3.822968798	Sceloporus_ornatus_ornatus:3.822968798):2.372602407):1.071766636	(Sceloporus_cyanostictus:3.744287472	Sceloporus_gadsdeni:3.744287472):3.523050369):1.121632527	((Sceloporus_minor:7.287545012	(Sceloporus_prezygus:1.744959825	Sceloporus_serrifer:1.744959825):5.542585188):1.000926574	Sceloporus_ornatus_caeruleus:8.288471587):0.1004987813):1.51733433	((Sceloporus_sugillatus:4.445436739	Sceloporus_poinsettii:4.445436739):2.91874301
(((((((((((((((((((Sceloporus_edbelli:2.673867844	Sceloporus_cowlesi:2.673867844):1.922278336	Sceloporus_cautus:4.59614618):4.740915769	((Sceloporus_undulatus:7.073334137	Sceloporus_woodi:7.073334137):0.5380532768	(Sceloporus_tristichus:6.74306731	Sceloporus_consobrinus:6.74306731):0.8683201033):1.725674536):3.491422799	Sceloporus_occidentalis:12.82848475):1.723890516	Sceloporus_virgatus:14.55237527):1.883130028	(Sceloporus_olivaceus:3.495730403	Sceloporus_exsul:3.495730403):12.93977489):3.807836369	((((((Sceloporus_adleri:3.658825059	Sceloporus_stejnegeri:3.658825059):0.1348424494	Sceloporus_druckercolini:3.793667509):4.827309801	Sceloporus_scitulus:8.620977309):1.064150354	Sceloporus_formosus:9.685127663):3.105133588	(((Sceloporus_cryptus:1.160288692	Sceloporus_subpictus:1.160288692):4.08681187	Sceloporus_lundelli:5.247100562):4.96839737	(Sceloporus_malachiticus:7.85841269	(((Sceloporus_smaragdinus:1.853617856	Sceloporus_acanthinus:1.853617856):0.5086056828	Sceloporus_taeniocnemis:2.362223538):5.087578627	Sceloporus_internasalis:7.449802166):0.4086105239):2.357085243):2.574763318):4.151574695	((Sceloporus_edwardtaylori:6.733647758	((Sceloporus_horridus:2.417699424	Sceloporus_spinosus_spinosus:2.417699424):2.722169956	Sceloporus_spinosus_caeruleopunctatus:5.13986938):1.593778378):1.474372679	Sceloporus_albiventris:8.208020438):8.733815508):3.301505717):2.24572323	(((((Sceloporus_scalaris:3.702913931	Sceloporus_slevini:3.702913931):4.753818285	Sceloporus_brownorum:8.456732216):2.301997592	(Sceloporus_chaneyi:4.945824973	(Sceloporus_goldmani:2.57683824	Sceloporus_samcolemani:2.57683824):2.368986733):5.812904835):1.424313733	(Sceloporus_aurantius:5.715322044	Sceloporus_unicanthalis:5.715322044):6.467721498):2.898755054	(Sceloporus_bicanthalis:12.49335023	Sceloporus_aeneus:12.49335023):2.588448368):7.407266296):0.5392660055	(((((((((((Sceloporus_cyanogenys:6.340800021	(Sceloporus_cyanostictus:5.173404854	Sceloporus_gadsdeni:5.173404854):1.167395167):1.667689399	(Sceloporus_oberon:2.986567838	Sceloporus_ornatus_ornatus:2.986567838):5.021921583):1.423547922	((Sceloporus_minor:7.755869968	Sceloporus_ornatus_caeruleus:7.755869968):0.5690571307	(Sceloporus_prezygus:2.719680844	Sceloporus_serrifer:2.719680844):5.605246254):1.107110244):1.746516033	((Sceloporus_sugillatus:5.112923587	Sceloporus_poinsettii:5.112923587):3.40166175
(((((((((((((((((((Sceloporus_edbelli:4.110250687	Sceloporus_cowlesi:4.110250687):3.566324415	Sceloporus_cautus:7.676575102):3.928123455	(Sceloporus_undulatus:9.925696261	((Sceloporus_tristichus:8.594576949	Sceloporus_consobrinus:8.594576949):0.2704897326	Sceloporus_woodi:8.865066682):1.060629579):1.679002295):3.200502913	Sceloporus_virgatus:14.80520147):0.8001498163	Sceloporus_occidentalis:15.60535129):4.513629961	(Sceloporus_olivaceus:9.694608637	Sceloporus_exsul:9.694608637):10.42437261):1.9375484	((((((Sceloporus_adleri:2.213459939	Sceloporus_stejnegeri:2.213459939):0.03239806742	Sceloporus_druckercolini:2.245858006):4.331529055	Sceloporus_scitulus:6.577387061):3.565859787	Sceloporus_formosus:10.14324685):2.360825668	(((Sceloporus_cryptus:1.251218076	Sceloporus_subpictus:1.251218076):3.392520546	Sceloporus_lundelli:4.643738622):5.76662521	(Sceloporus_malachiticus:8.591533951	((Sceloporus_smaragdinus:2.315717028	(Sceloporus_taeniocnemis:1.461626976	Sceloporus_acanthinus:1.461626976):0.8540900522):5.305896515	Sceloporus_internasalis:7.621613544):0.9699204068):1.818829881):2.093708684):5.834612678	((Sceloporus_edwardtaylori:7.578256501	((Sceloporus_horridus:2.963852997	Sceloporus_spinosus_spinosus:2.963852997):2.501173906	Sceloporus_spinosus_caeruleopunctatus:5.465026903):2.113229598):4.460072418	Sceloporus_albiventris:12.03832892):6.300356275):3.717844453):1.869752445	(((((Sceloporus_scalaris:3.399288992	Sceloporus_slevini:3.399288992):4.990042225	Sceloporus_brownorum:8.389331218):0.657514589	(Sceloporus_chaneyi:5.414917496	(Sceloporus_goldmani:2.179327669	Sceloporus_samcolemani:2.179327669):3.235589827):3.63192831):0.3301147302	(Sceloporus_aurantius:5.643125575	Sceloporus_unicanthalis:5.643125575):3.733834961):2.887163315	(Sceloporus_bicanthalis:6.195084793	Sceloporus_aeneus:6.195084793):6.069039058):11.66215824):0.4902682234	((((((((Sceloporus_cyanogenys:7.273159363	(Sceloporus_cyanostictus:4.802693138	Sceloporus_gadsdeni:4.802693138):2.470466225):0.2729773823	(((Sceloporus_minor:5.884425756	Sceloporus_ornatus_caeruleus:5.884425756):0.06260333837	(Sceloporus_prezygus:1.639253494	Sceloporus_serrifer:1.639253494):4.3077756):0.2791237488	(Sceloporus_oberon:2.30121682	Sceloporus_ornatus_ornatus:2.30121682):3.924936023):1.319983902):3.272992552	(((Sceloporus_sugillatus:6.326736852	Sceloporus_poinsettii:6.326736852):2.432464872
(((((((((((((((((((Sceloporus_edbelli:4.195617869	Sceloporus_cowlesi:4.195617869):2.836260847	Sceloporus_cautus:7.031878716):3.755171572	(((Sceloporus_undulatus:7.262980562	Sceloporus_woodi:7.262980562):0.8218166055	Sceloporus_tristichus:8.084797168):0.3513622904	Sceloporus_consobrinus:8.436159458):2.35089083):3.580296343	Sceloporus_occidentalis:14.36734663):0.06780043229	Sceloporus_virgatus:14.43514706):3.728556935	(Sceloporus_olivaceus:4.700763662	Sceloporus_exsul:4.700763662):13.46294034):3.073279946	((((((Sceloporus_adleri:2.162456849	Sceloporus_stejnegeri:2.162456849):3.218819536	Sceloporus_druckercolini:5.381276385):1.620149526	Sceloporus_scitulus:7.001425911):1.982981333	Sceloporus_formosus:8.984407245):2.711449711	(((Sceloporus_cryptus:0.9765821092	Sceloporus_subpictus:0.9765821092):0.4634945365	Sceloporus_lundelli:1.440076646):8.18366783	(Sceloporus_malachiticus:7.56021377	(((Sceloporus_smaragdinus:1.697299212	Sceloporus_acanthinus:1.697299212):0.3884741483	Sceloporus_taeniocnemis:2.08577336):3.478078351	Sceloporus_internasalis:5.563851711):1.996362058):2.063530706):2.07211248):6.801622845	((Sceloporus_edwardtaylori:7.237728671	((Sceloporus_horridus:2.926479475	Sceloporus_spinosus_spinosus:2.926479475):2.170309997	Sceloporus_spinosus_caeruleopunctatus:5.096789471):2.140939199):1.560900835	Sceloporus_albiventris:8.798629505):9.698850296):2.739504144):1.861553118	(((((Sceloporus_scalaris:3.287497219	Sceloporus_slevini:3.287497219):3.353040712	Sceloporus_brownorum:6.640537931):2.550387169	(Sceloporus_chaneyi:4.75284781	(Sceloporus_goldmani:3.523178584	Sceloporus_samcolemani:3.523178584):1.229669225):4.43807729):1.190838078	(Sceloporus_aurantius:5.003331576	Sceloporus_unicanthalis:5.003331576):5.378431602):3.643479813	(Sceloporus_bicanthalis:7.864455337	Sceloporus_aeneus:7.864455337):6.160787654):9.073294072):0.413058192	((((((((((Sceloporus_cyanogenys:5.976246776	(Sceloporus_cyanostictus:3.978428654	Sceloporus_gadsdeni:3.978428654):1.997818122):0.9724666753	((Sceloporus_minor:5.59378683	(Sceloporus_prezygus:1.613957217	Sceloporus_serrifer:1.613957217):3.979829613):0.6346263376	(Sceloporus_oberon:3.119973192	Sceloporus_ornatus_ornatus:3.119973192):3.108439976):0.7203002833):1.36116591	Sceloporus_ornatus_caeruleus:8.309879362):2.309436779	((Sceloporus_sugillatus:4.000378357	Sceloporus_poinsettii:4.000378357):3.246880496
((((((((((((((((((((Sceloporus_edbelli:2.642529774	Sceloporus_cowlesi:2.642529774):4.381476964	Sceloporus_cautus:7.024006738):3.401995949	(Sceloporus_undulatus:8.561597925	((Sceloporus_tristichus:6.003611361	Sceloporus_woodi:6.003611361):1.594765832	Sceloporus_consobrinus:7.598377194):0.9632207316):1.864404761):3.694778138	Sceloporus_occidentalis:14.12078082):0.978879839	Sceloporus_virgatus:15.09966066):2.53533353	(Sceloporus_olivaceus:6.435708441	Sceloporus_exsul:6.435708441):11.19928575):3.231350656	((((((Sceloporus_adleri:1.61804058	Sceloporus_stejnegeri:1.61804058):1.087479508	Sceloporus_druckercolini:2.705520087):2.963364044	Sceloporus_scitulus:5.668884131):3.050680918	Sceloporus_formosus:8.719565049):2.936744424	(((Sceloporus_cryptus:1.273435398	Sceloporus_subpictus:1.273435398):3.896902575	Sceloporus_lundelli:5.170337972):4.567527231	(Sceloporus_malachiticus:7.934788701	(((Sceloporus_smaragdinus:2.564163114	Sceloporus_taeniocnemis:2.564163114):1.638630312	Sceloporus_acanthinus:4.202793427):3.268050865	Sceloporus_internasalis:7.470844292):0.4639444085):1.803076503):1.91844427):6.028183815	((Sceloporus_edwardtaylori:7.348926561	((Sceloporus_horridus:2.61657764	Sceloporus_spinosus_spinosus:2.61657764):2.472611357	Sceloporus_spinosus_caeruleopunctatus:5.089188997):2.259737563):1.874803961	Sceloporus_albiventris:9.223730522):8.460762766):3.181851561):2.506091307	((((Sceloporus_scalaris:4.20445535	Sceloporus_slevini:4.20445535):0.9100762251	Sceloporus_brownorum:5.114531575):7.523055406	((Sceloporus_chaneyi:7.088886711	(Sceloporus_goldmani:2.592738388	Sceloporus_samcolemani:2.592738388):4.496148322):5.52016348	(Sceloporus_aurantius:4.763066456	Sceloporus_unicanthalis:4.763066456):7.845983734):0.02853678986):2.390692591	(Sceloporus_bicanthalis:8.057321435	Sceloporus_aeneus:8.057321435):6.970958136):8.344156585):0.7485307891	(((((((((Sceloporus_cyanogenys:6.481131831	(Sceloporus_cyanostictus:2.896051664	Sceloporus_gadsdeni:2.896051664):3.585080166):0.830399736	((Sceloporus_minor:5.526086775	(Sceloporus_oberon:2.601257779	Sceloporus_ornatus_ornatus:2.601257779):2.924828996):0.3875234573	((Sceloporus_prezygus:2.337097208	Sceloporus_serrifer:2.337097208):3.161827418	Sceloporus_ornatus_caeruleus:5.498924627):0.4146856055):1.397921334):2.410134487	Sceloporus_sp_SFDG514:9.721666053):0.1322419519	((Sceloporus_sugillatus:6.332969656
((((((((((((((((((Sceloporus_edbelli:3.261201296	Sceloporus_cowlesi:3.261201296):3.41601953	Sceloporus_cautus:6.677220826):3.330669048	(((Sceloporus_undulatus:6.717519287	Sceloporus_woodi:6.717519287):0.1699166112	Sceloporus_tristichus:6.887435898):2.141959569	Sceloporus_consobrinus:9.029395468):0.9784944058):4.59769354	Sceloporus_occidentalis:14.60558341):1.900069138	Sceloporus_virgatus:16.50565255):4.993259337	(Sceloporus_olivaceus:4.525383451	Sceloporus_exsul:4.525383451):16.97352844):2.219287782	((((((Sceloporus_adleri:4.983004274	Sceloporus_stejnegeri:4.983004274):1.51704814	Sceloporus_druckercolini:6.500052414):2.085838933	Sceloporus_scitulus:8.585891347):1.640786386	Sceloporus_formosus:10.22667773):3.957541369	(((Sceloporus_cryptus:0.7429226906	Sceloporus_subpictus:0.7429226906):11.3431504	Sceloporus_lundelli:12.08607309):0.2429901768	((Sceloporus_malachiticus:8.872341356	Sceloporus_internasalis:8.872341356):0.7070807033	((Sceloporus_smaragdinus:0.2028529186	Sceloporus_acanthinus:0.2028529186):1.738922772	Sceloporus_taeniocnemis:1.941775691):7.637646369):2.749641206):1.855155836):4.237865686	((Sceloporus_edwardtaylori:9.502807543	((Sceloporus_horridus:2.852961568	Sceloporus_spinosus_spinosus:2.852961568):3.639753581	Sceloporus_spinosus_caeruleopunctatus:6.492715148):3.010092395):3.943833437	Sceloporus_albiventris:13.44664098):4.975443807):5.296114884):2.995525255	(((((Sceloporus_scalaris:4.305421441	Sceloporus_slevini:4.305421441):1.58743428	Sceloporus_brownorum:5.892855721):3.145418423	(Sceloporus_chaneyi:4.671898818	(Sceloporus_goldmani:3.255048274	Sceloporus_samcolemani:3.255048274):1.416850544):4.366375326):2.574663333	(Sceloporus_aurantius:6.951534507	Sceloporus_unicanthalis:6.951534507):4.66140297):3.499740816	(Sceloporus_bicanthalis:9.854539892	Sceloporus_aeneus:9.854539892):5.2581384):11.60104663):0.1331076158	((((((((((Sceloporus_cyanogenys:5.790743908	(Sceloporus_cyanostictus:2.894851819	Sceloporus_gadsdeni:2.894851819):2.895892089):1.046721248	((Sceloporus_minor:4.768442946	(Sceloporus_prezygus:2.060558176	Sceloporus_serrifer:2.060558176):2.70788477):1.207298575	(Sceloporus_oberon:2.83659805	Sceloporus_ornatus_ornatus:2.83659805):3.139143471):0.8617236351):0.857319601	Sceloporus_ornatus_caeruleus:7.694784757):2.978323887	(((Sceloporus_sugillatus:4.611520706	Sceloporus_poinsettii:4.611520706):4.100582611
(((((((((((((((((((Sceloporus_edbelli:3.196058354	Sceloporus_cowlesi:3.196058354):3.060524221	Sceloporus_cautus:6.256582575):3.214144124	((Sceloporus_undulatus:7.559118723	(Sceloporus_tristichus:6.166930282	Sceloporus_woodi:6.166930282):1.392188442):0.4140039649	Sceloporus_consobrinus:7.973122688):1.497604011):4.177206854	Sceloporus_occidentalis:13.64793355):1.484073473	Sceloporus_virgatus:15.13200703):6.675904083	(Sceloporus_olivaceus:12.05654657	Sceloporus_exsul:12.05654657):9.751364538):4.464628731	((((((Sceloporus_adleri:3.444423135	Sceloporus_stejnegeri:3.444423135):1.482100768	Sceloporus_druckercolini:4.926523903):1.919463162	Sceloporus_scitulus:6.845987065):3.977752445	Sceloporus_formosus:10.82373951):4.367075629	(((Sceloporus_cryptus:2.15893096	Sceloporus_subpictus:2.15893096):8.536260174	Sceloporus_lundelli:10.69519113):2.621026887	(Sceloporus_malachiticus:11.13765285	(((Sceloporus_smaragdinus:2.262170385	Sceloporus_taeniocnemis:2.262170385):0.4283678394	Sceloporus_acanthinus:2.690538224):7.569924583	Sceloporus_internasalis:10.26046281):0.8771900459):2.178565168):1.874597119):6.149517024	((Sceloporus_edwardtaylori:10.43273814	((Sceloporus_horridus:2.91148099	Sceloporus_spinosus_spinosus:2.91148099):5.322256515	Sceloporus_spinosus_caeruleopunctatus:8.233737505):2.199000634):3.520476188	Sceloporus_albiventris:13.95321433):7.387117837):4.932207676):2.706807765	(((((Sceloporus_scalaris:4.710311691	Sceloporus_slevini:4.710311691):1.703996739	Sceloporus_brownorum:6.41430843):4.30184531	(Sceloporus_aurantius:6.205589317	Sceloporus_unicanthalis:6.205589317):4.510564423):1.036205411	(Sceloporus_chaneyi:5.193533659	(Sceloporus_goldmani:2.863227909	Sceloporus_samcolemani:2.863227909):2.33030575):6.558825492):5.672972213	(Sceloporus_bicanthalis:12.53992692	Sceloporus_aeneus:12.53992692):4.885404439):11.55401624):0.4830675214	(((((((((Sceloporus_cyanogenys:6.670524191	(Sceloporus_cyanostictus:3.653466831	Sceloporus_gadsdeni:3.653466831):3.01705736):0.3439587105	((Sceloporus_minor:6.517766002	(Sceloporus_prezygus:2.654901051	Sceloporus_serrifer:2.654901051):3.862864951):0.4676003584	(Sceloporus_oberon:3.181730688	Sceloporus_ornatus_ornatus:3.181730688):3.803635673):0.02911654068):3.905537521	(Sceloporus_ornatus_caeruleus:9.34197617	Sceloporus_sp_SFDG514:9.34197617):1.578044252):1.794489189	((Sceloporus_sugillatus:6.521774576
(((((((((((((((((((Sceloporus_edbelli:2.816964645	Sceloporus_cowlesi:2.816964645):1.557043155	Sceloporus_cautus:4.3740078):4.677557165	((Sceloporus_undulatus:7.076581737	(Sceloporus_tristichus:5.455642729	Sceloporus_consobrinus:5.455642729):1.620939008):0.3562757657	Sceloporus_woodi:7.432857503):1.618707462):5.195156575	Sceloporus_virgatus:14.24672154):1.119651157	Sceloporus_occidentalis:15.3663727):2.437549124	(Sceloporus_olivaceus:5.834819121	Sceloporus_exsul:5.834819121):11.9691027):3.46652692	((((((Sceloporus_adleri:0.3895790074	Sceloporus_druckercolini:0.3895790074):2.997135903	Sceloporus_stejnegeri:3.386714911):2.017723478	Sceloporus_scitulus:5.404438389):2.231399612	Sceloporus_formosus:7.635838001):5.144925563	(((Sceloporus_cryptus:0.6819630684	Sceloporus_subpictus:0.6819630684):5.15924608	Sceloporus_lundelli:5.841209148):5.603893103	(Sceloporus_malachiticus:8.842769987	(((Sceloporus_smaragdinus:2.120192613	Sceloporus_taeniocnemis:2.120192613):0.9728287243	Sceloporus_acanthinus:3.093021337):4.580450436	Sceloporus_internasalis:7.673471774):1.169298214):2.602332264):1.335661313):4.094553071	((Sceloporus_edwardtaylori:6.860695908	((Sceloporus_horridus:1.810527778	Sceloporus_spinosus_spinosus:1.810527778):2.340202116	Sceloporus_spinosus_caeruleopunctatus:4.150729894):2.709966014):1.979152912	Sceloporus_albiventris:8.83984882):8.035467816):4.395132106):3.191458256	(((((Sceloporus_scalaris:2.710343536	Sceloporus_slevini:2.710343536):1.978660181	Sceloporus_brownorum:4.689003717):3.468929779	(Sceloporus_chaneyi:6.139765097	(Sceloporus_goldmani:4.177725614	Sceloporus_samcolemani:4.177725614):1.962039483):2.018168399):0.9531264818	(Sceloporus_aurantius:2.51193087	Sceloporus_unicanthalis:2.51193087):6.599129108):3.546849901	(Sceloporus_bicanthalis:7.059714244	Sceloporus_aeneus:7.059714244):5.598195636):11.80399712):0.4175422877	(((((((((((Sceloporus_cyanogenys:5.667417396	(Sceloporus_cyanostictus:3.597966092	Sceloporus_gadsdeni:3.597966092):2.069451304):1.421777442	(Sceloporus_oberon:2.958355784	Sceloporus_ornatus_ornatus:2.958355784):4.130839054):0.3177305773	(Sceloporus_minor:6.872513629	(Sceloporus_prezygus:2.878381916	Sceloporus_serrifer:2.878381916):3.994131713):0.5344117865):0.6284830042	Sceloporus_ornatus_caeruleus:8.03540842):3.33577952	(((Sceloporus_sugillatus:5.635749435	Sceloporus_poinsettii:5.635749435):1.517861743
(((((((((((((((((((Sceloporus_edbelli:3.036154509	Sceloporus_cowlesi:3.036154509):2.179446068	Sceloporus_cautus:5.215600578):4.714423418	(Sceloporus_undulatus:8.527451265	((Sceloporus_tristichus:7.838414671	Sceloporus_consobrinus:7.838414671):0.4342885278	Sceloporus_woodi:8.272703199):0.2547480666):1.402572731):5.082897023	Sceloporus_occidentalis:15.01292102):0.4199790355	Sceloporus_virgatus:15.43290005):5.955338647	(Sceloporus_olivaceus:3.87977138	Sceloporus_exsul:3.87977138):17.50846732):1.886131988	((((((Sceloporus_adleri:2.099176144	Sceloporus_stejnegeri:2.099176144):3.081482466	Sceloporus_druckercolini:5.180658609):2.981517462	Sceloporus_scitulus:8.162176072):1.753827801	Sceloporus_formosus:9.916003873):2.926901145	(((Sceloporus_cryptus:1.399619027	Sceloporus_subpictus:1.399619027):4.54410706	Sceloporus_lundelli:5.943726087):4.312639197	(Sceloporus_malachiticus:9.00132391	(((Sceloporus_smaragdinus:2.131000092	Sceloporus_acanthinus:2.131000092):0.2007248658	Sceloporus_taeniocnemis:2.331724958):2.690967765	Sceloporus_internasalis:5.022692723):3.978631187):1.255041373):2.586539735):5.616808624	((Sceloporus_edwardtaylori:7.322756009	((Sceloporus_horridus:2.340902934	Sceloporus_spinosus_spinosus:2.340902934):2.759726576	Sceloporus_spinosus_caeruleopunctatus:5.100629511):2.222126499):1.900570875	Sceloporus_albiventris:9.223326884):9.236386758):4.814657047):1.506787563	((((Sceloporus_scalaris:2.251059587	Sceloporus_slevini:2.251059587):2.750394422	Sceloporus_brownorum:5.001454009):4.00874629	((Sceloporus_chaneyi:4.598792361	(Sceloporus_goldmani:2.612071816	Sceloporus_samcolemani:2.612071816):1.986720545):3.205192759	(Sceloporus_aurantius:3.498186838	Sceloporus_unicanthalis:3.498186838):4.305798282):1.206215179):4.459941313	(Sceloporus_bicanthalis:8.751028986	Sceloporus_aeneus:8.751028986):4.719112625):11.31101664):1.967072534	((((((((((Sceloporus_cyanogenys:6.493311958	(Sceloporus_cyanostictus:4.351817051	Sceloporus_gadsdeni:4.351817051):2.141494907):0.2048442841	(Sceloporus_oberon:2.953924735	Sceloporus_ornatus_ornatus:2.953924735):3.744231507):0.4647912009	((Sceloporus_minor:5.625902269	Sceloporus_ornatus_caeruleus:5.625902269):0.6428785253	(Sceloporus_prezygus:2.664353148	Sceloporus_serrifer:2.664353148):3.604427646):0.894166649):2.747286586	(((Sceloporus_sugillatus:3.807761685	Sceloporus_poinsettii:3.807761685):2.501197355
((((((((((((((((((Sceloporus_edbelli:3.388874985	Sceloporus_cowlesi:3.388874985):2.980158347	Sceloporus_cautus:6.369033331):3.783958081	(Sceloporus_undulatus:8.169863085	((Sceloporus_tristichus:6.731795845	Sceloporus_consobrinus:6.731795845):0.8820952899	Sceloporus_woodi:7.613891135):0.5559719498):1.983128328):3.831314923	Sceloporus_occidentalis:13.98430634):1.575138169	Sceloporus_virgatus:15.5594445):5.455863304	(Sceloporus_olivaceus:3.415196057	Sceloporus_exsul:3.415196057):17.60011175):3.177006136	((((((Sceloporus_adleri:1.356507458	Sceloporus_druckercolini:1.356507458):2.643295911	Sceloporus_stejnegeri:3.999803369):3.955604222	Sceloporus_scitulus:7.955407592):2.390079667	Sceloporus_formosus:10.34548726):3.930590306	((Sceloporus_cryptus:1.964406406	(Sceloporus_subpictus:0.4281355822	Sceloporus_lundelli:0.4281355822):1.536270824):11.16436179	((Sceloporus_malachiticus:10.91380667	(Sceloporus_smaragdinus:3.277474264	(Sceloporus_taeniocnemis:2.132698031	Sceloporus_acanthinus:2.132698031):1.144776232):7.636332405):0.855723309	Sceloporus_internasalis:11.76952998):1.359238218):1.147309369):4.135341366	((Sceloporus_edwardtaylori:6.489973784	((Sceloporus_horridus:3.108745623	Sceloporus_spinosus_spinosus:3.108745623):1.686884328	Sceloporus_spinosus_caeruleopunctatus:4.79562995):1.694343834):3.330652805	Sceloporus_albiventris:9.820626589):8.590792342):5.780895014):1.553839946	(((((Sceloporus_scalaris:3.73750958	Sceloporus_slevini:3.73750958):2.730686337	Sceloporus_brownorum:6.468195917):3.04996269	(Sceloporus_chaneyi:5.737821399	(Sceloporus_goldmani:3.339463455	Sceloporus_samcolemani:3.339463455):2.398357945):3.780337207):1.342564027	(Sceloporus_aurantius:4.471323196	Sceloporus_unicanthalis:4.471323196):6.389399437):6.111801503	(Sceloporus_bicanthalis:7.446588494	Sceloporus_aeneus:7.446588494):9.525935642):8.773629755):0.2989384866	(((((((((((Sceloporus_cyanogenys:5.448267656	(Sceloporus_cyanostictus:2.99646438	Sceloporus_gadsdeni:2.99646438):2.451803276):0.5031237892	(Sceloporus_oberon:2.48209449	Sceloporus_ornatus_ornatus:2.48209449):3.469296955):0.5781349705	(Sceloporus_minor:5.701616549	(Sceloporus_prezygus:2.656846713	Sceloporus_serrifer:2.656846713):3.044769837):0.8279098659):0.5219148252	Sceloporus_ornatus_caeruleus:7.051441241):3.024870126	((Sceloporus_sugillatus:5.01236775	Sceloporus_poinsettii:5.01236775):3.129215515
((((((((((((((((((((Sceloporus_edbelli:2.813480075	Sceloporus_cowlesi:2.813480075):2.459869492	Sceloporus_cautus:5.273349567):4.281990208	(Sceloporus_undulatus:7.224458496	((Sceloporus_tristichus:5.303463108	Sceloporus_consobrinus:5.303463108):1.35495491	Sceloporus_woodi:6.658418017):0.5660404789):2.330881279):3.927581754	Sceloporus_occidentalis:13.48292153):2.34218264	Sceloporus_virgatus:15.82510417):2.688652764	(Sceloporus_olivaceus:2.663148676	Sceloporus_exsul:2.663148676):15.85060826):2.917025512	(((((Sceloporus_adleri:0.3764929974	Sceloporus_scitulus:0.3764929974):2.304497702	(Sceloporus_stejnegeri:0.8679654092	Sceloporus_druckercolini:0.8679654092):1.81302529):4.635008938	Sceloporus_formosus:7.315999637):3.965324678	(((Sceloporus_cryptus:0.8945222872	Sceloporus_subpictus:0.8945222872):2.47883923	Sceloporus_lundelli:3.373361517):7.094272196	(Sceloporus_malachiticus:8.637012002	((Sceloporus_smaragdinus:1.956152615	(Sceloporus_taeniocnemis:1.633578001	Sceloporus_acanthinus:1.633578001):0.3225746141):5.663509752	Sceloporus_internasalis:7.619662367):1.017349635):1.830621711):0.8136906029):6.299769863	((Sceloporus_edwardtaylori:7.684487113	((Sceloporus_horridus:2.059259692	Sceloporus_spinosus_spinosus:2.059259692):1.622208027	Sceloporus_spinosus_caeruleopunctatus:3.681467718):4.003019395):2.209373949	Sceloporus_albiventris:9.893861062):7.687233116):3.849688266):1.293218089	((((Sceloporus_scalaris:2.684138137	Sceloporus_slevini:2.684138137):3.86685166	Sceloporus_brownorum:6.550989797):2.186988833	((Sceloporus_chaneyi:5.464130251	(Sceloporus_goldmani:3.759338646	Sceloporus_samcolemani:3.759338646):1.704791605):2.272904293	(Sceloporus_aurantius:3.016449585	Sceloporus_unicanthalis:3.016449585):4.720584959):1.000944086):4.661486612	(Sceloporus_bicanthalis:7.156917202	Sceloporus_aeneus:7.156917202):6.24254804):9.324535291):0.7371846525	((((((((((Sceloporus_cyanogenys:7.230655103	(Sceloporus_cyanostictus:3.128802707	Sceloporus_gadsdeni:3.128802707):4.101852397):0.5265253609	((Sceloporus_minor:5.157563861	(Sceloporus_prezygus:2.866237184	Sceloporus_serrifer:2.866237184):2.291326677):1.675137914	(Sceloporus_oberon:3.174755661	Sceloporus_ornatus_ornatus:3.174755661):3.657946114):0.9244786892):1.287486835	Sceloporus_ornatus_caeruleus:9.044667299):1.876564334	Sceloporus_sp_SFDG514:10.92123163):0.7442217844	((Sceloporus_sugillatus:5.280066998
(((((((((((((((((((Sceloporus_edbelli:2.014021614	Sceloporus_cowlesi:2.014021614):2.948927277	Sceloporus_cautus:4.962948891):5.994506441	(Sceloporus_undulatus:8.466110594	(Sceloporus_tristichus:8.38306415	(Sceloporus_consobrinus:7.859009919	Sceloporus_woodi:7.859009919):0.5240542306):0.08304644467):2.491344737):4.680407138	Sceloporus_occidentalis:15.63786247):1.016378261	Sceloporus_virgatus:16.65424073):4.56280754	(Sceloporus_olivaceus:5.68504252	Sceloporus_exsul:5.68504252):15.53200575):1.951911012	(((((Sceloporus_adleri:3.063725714	(Sceloporus_stejnegeri:2.89223857	Sceloporus_druckercolini:2.89223857):0.1714871448):1.846850661	Sceloporus_scitulus:4.910576375):4.09781765	Sceloporus_formosus:9.008394025):3.577455247	(((Sceloporus_cryptus:2.194243604	Sceloporus_subpictus:2.194243604):1.254349844	Sceloporus_lundelli:3.448593448):8.324748284	(Sceloporus_malachiticus:10.28918432	((Sceloporus_smaragdinus:2.614769242	(Sceloporus_taeniocnemis:1.746658395	Sceloporus_acanthinus:1.746658395):0.868110847):4.204351402	Sceloporus_internasalis:6.819120644):3.470063678):1.484157411):0.8125075393):4.453953808	((Sceloporus_edwardtaylori:7.381346066	((Sceloporus_horridus:2.485986255	Sceloporus_spinosus_spinosus:2.485986255):2.5862533	Sceloporus_spinosus_caeruleopunctatus:5.072239555):2.309106511):2.024965576	Sceloporus_albiventris:9.406311641):7.633491438):6.129156203):1.986332208	(((((Sceloporus_scalaris:2.124949963	Sceloporus_slevini:2.124949963):3.768635421	Sceloporus_brownorum:5.893585384):5.60056466	(Sceloporus_chaneyi:6.609024034	(Sceloporus_goldmani:4.178677942	Sceloporus_samcolemani:4.178677942):2.430346091):4.885126011):0.9851848046	(Sceloporus_aurantius:3.555476775	Sceloporus_unicanthalis:3.555476775):8.923858074):3.597793394	(Sceloporus_bicanthalis:7.582952162	Sceloporus_aeneus:7.582952162):8.494176081):9.078163247):0.8243581296	(((((((((((Sceloporus_cyanogenys:5.855593577	(Sceloporus_cyanostictus:3.333243583	Sceloporus_gadsdeni:3.333243583):2.522349995):0.4899065212	(Sceloporus_oberon:3.159747253	Sceloporus_ornatus_ornatus:3.159747253):3.185752845):0.3215915641	(Sceloporus_minor:5.129310368	(Sceloporus_prezygus:1.940953575	Sceloporus_serrifer:1.940953575):3.188356793):1.537781295):0.50470997	Sceloporus_ornatus_caeruleus:7.171801632):3.790779079	((Sceloporus_sugillatus:7.631892195	Sceloporus_poinsettii:7.631892195):2.001444593
(((((((((((((((((((Sceloporus_edbelli:3.690334849	Sceloporus_cowlesi:3.690334849):2.963932514	Sceloporus_cautus:6.654267363):3.729076438	(Sceloporus_undulatus:8.472141174	((Sceloporus_tristichus:6.583187167	Sceloporus_consobrinus:6.583187167):1.317828615	Sceloporus_woodi:7.901015781):0.5711253923):1.911202627):2.943446998	Sceloporus_occidentalis:13.3267908):1.174038298	Sceloporus_virgatus:14.5008291):4.136585386	(Sceloporus_olivaceus:4.679511619	Sceloporus_exsul:4.679511619):13.95790287):2.426906039	(((((Sceloporus_adleri:2.531230895	(Sceloporus_stejnegeri:2.237353785	Sceloporus_druckercolini:2.237353785):0.2938771106):2.644907973	Sceloporus_scitulus:5.176138868):1.804689549	Sceloporus_formosus:6.980828417):4.293858692	(((Sceloporus_cryptus:1.838168356	Sceloporus_subpictus:1.838168356):3.681432855	Sceloporus_lundelli:5.51960121):4.770979452	(Sceloporus_malachiticus:8.530599604	((Sceloporus_smaragdinus:1.924732542	(Sceloporus_taeniocnemis:1.638472117	Sceloporus_acanthinus:1.638472117):0.2862604254):4.541002017	Sceloporus_internasalis:6.465734559):2.064865045):1.759981058):0.9841064472):4.590003734	((Sceloporus_edwardtaylori:7.20234904	((Sceloporus_horridus:2.442157287	Sceloporus_spinosus_spinosus:2.442157287):2.823936349	Sceloporus_spinosus_caeruleopunctatus:5.266093636):1.936255403):3.307963475	Sceloporus_albiventris:10.51031251):5.354378329):5.199629679):1.016645904	(((((Sceloporus_scalaris:4.837710471	Sceloporus_slevini:4.837710471):0.5155395957	Sceloporus_brownorum:5.353250067):7.007183607	(Sceloporus_chaneyi:6.471680791	(Sceloporus_goldmani:3.655983756	Sceloporus_samcolemani:3.655983756):2.815697035):5.888752882):1.257143021	(Sceloporus_aurantius:4.697075567	Sceloporus_unicanthalis:4.697075567):8.920501127):2.973164535	(Sceloporus_bicanthalis:9.660403204	Sceloporus_aeneus:9.660403204):6.930338025):5.490225198):0.5272007776	(((((((((((Sceloporus_cyanogenys:4.644295842	(Sceloporus_cyanostictus:3.368227679	Sceloporus_gadsdeni:3.368227679):1.276068164):0.9984844386	(Sceloporus_oberon:3.706206158	Sceloporus_ornatus_ornatus:3.706206158):1.936574123):0.8253705869	(Sceloporus_prezygus:4.163070267	Sceloporus_serrifer:4.163070267):2.305080601):0.2347615497	Sceloporus_minor:6.702912418):0.686099305	Sceloporus_ornatus_caeruleus:7.389011723):2.860803468	(((Sceloporus_sugillatus:5.050210019	Sceloporus_poinsettii:5.050210019):3.331127541
((((((((((((((((((Sceloporus_edbelli:3.14393407	Sceloporus_cowlesi:3.14393407):2.673040025	Sceloporus_cautus:5.816974095):3.094045278	(Sceloporus_undulatus:6.369886162	((Sceloporus_tristichus:5.243296306	Sceloporus_consobrinus:5.243296306):1.084444308	Sceloporus_woodi:6.327740614):0.04214554782):2.54113321):4.598102655	Sceloporus_occidentalis:13.50912203):0.9655787354	Sceloporus_virgatus:14.47470076):4.764979829	(Sceloporus_olivaceus:11.0514065	Sceloporus_exsul:11.0514065):8.188274092):1.547398089	((((((Sceloporus_adleri:1.885880862	Sceloporus_stejnegeri:1.885880862):3.757910453	Sceloporus_druckercolini:5.643791316):1.110568031	Sceloporus_scitulus:6.754359347):1.221353142	Sceloporus_formosus:7.975712489):2.747610672	(((Sceloporus_cryptus:1.29258189	Sceloporus_subpictus:1.29258189):0.1497331025	Sceloporus_lundelli:1.442314993):8.010883442	(Sceloporus_malachiticus:8.009381606	((Sceloporus_smaragdinus:1.781145177	(Sceloporus_taeniocnemis:1.331321397	Sceloporus_acanthinus:1.331321397):0.4498237804):4.982380107	Sceloporus_internasalis:6.763525284):1.245856322):1.443816829):1.270124726):4.246044845	((Sceloporus_edwardtaylori:5.456365526	((Sceloporus_horridus:2.198597559	Sceloporus_spinosus_spinosus:2.198597559):1.429853153	Sceloporus_spinosus_caeruleopunctatus:3.628450712):1.827914813):1.931011918	Sceloporus_albiventris:7.387377443):7.581990562):5.817710675):2.279903706	(((((Sceloporus_scalaris:1.841082981	Sceloporus_slevini:1.841082981):3.929859266	Sceloporus_brownorum:5.770942247):3.804348204	(Sceloporus_chaneyi:3.741960951	(Sceloporus_goldmani:2.174708046	Sceloporus_samcolemani:2.174708046):1.567252905):5.833329501):0.7165201264	(Sceloporus_aurantius:5.6296675	Sceloporus_unicanthalis:5.6296675):4.662143078):3.318026033	(Sceloporus_bicanthalis:7.685173882	Sceloporus_aeneus:7.685173882):5.924662729):9.457145777):0.4104408296	((((((((((Sceloporus_cyanogenys:6.288705569	(Sceloporus_cyanostictus:3.947821845	Sceloporus_gadsdeni:3.947821845):2.340883724):0.404839841	(Sceloporus_oberon:3.638025139	Sceloporus_ornatus_ornatus:3.638025139):3.055520271):0.4792505288	((Sceloporus_minor:1.397633417	Sceloporus_ornatus_caeruleus:1.397633417):4.894091193	(Sceloporus_prezygus:3.2496251	Sceloporus_serrifer:3.2496251):3.042099509):0.8810713294):2.685012555	((Sceloporus_sugillatus:3.688958351	Sceloporus_poinsettii:3.688958351):4.630114993
(((((((((((((((((((Sceloporus_edbelli:3.578413959	Sceloporus_cowlesi:3.578413959):3.021014109	Sceloporus_cautus:6.599428068):3.413469286	(Sceloporus_undulatus:7.467222235	((Sceloporus_tristichus:6.989495498	Sceloporus_consobrinus:6.989495498):0.4457951053	Sceloporus_woodi:7.435290604):0.03193163117):2.545675119):3.779766418	Sceloporus_occidentalis:13.79266377):0.8990644648	Sceloporus_virgatus:14.69172824):3.591938931	(Sceloporus_olivaceus:6.171897804	Sceloporus_exsul:6.171897804):12.11176936):3.815324099	((((((Sceloporus_adleri:4.223034767	Sceloporus_druckercolini:4.223034767):0.06388180533	Sceloporus_stejnegeri:4.286916572):0.9808508197	Sceloporus_scitulus:5.267767392):4.202284676	Sceloporus_formosus:9.470052068):4.16127327	(((Sceloporus_cryptus:0.2958092543	Sceloporus_lundelli:0.2958092543):1.489385273	Sceloporus_subpictus:1.785194527):10.32366548	(Sceloporus_malachiticus:7.403432046	(((Sceloporus_smaragdinus:0.7959507032	Sceloporus_acanthinus:0.7959507032):0.9071225747	Sceloporus_taeniocnemis:1.703073278):4.664878767	Sceloporus_internasalis:6.367952045):1.035480001):4.705427963):1.52246533):4.737941371	((Sceloporus_edwardtaylori:7.699542776	((Sceloporus_horridus:2.784646011	Sceloporus_spinosus_spinosus:2.784646011):2.100400492	Sceloporus_spinosus_caeruleopunctatus:4.885046502):2.814496274):3.930467563	Sceloporus_albiventris:11.63001034):6.73925637):3.729724557):1.563910286	(((((Sceloporus_scalaris:2.590202607	Sceloporus_slevini:2.590202607):6.012583657	Sceloporus_brownorum:8.602786264):1.367672741	(Sceloporus_chaneyi:5.813878773	(Sceloporus_goldmani:4.022999141	Sceloporus_samcolemani:4.022999141):1.790879631):4.156580233):0.2177181459	(Sceloporus_aurantius:6.093672236	Sceloporus_unicanthalis:6.093672236):4.094504915):5.283376971	(Sceloporus_bicanthalis:8.18197226	Sceloporus_aeneus:8.18197226):7.289581862):8.19134743):0.5932961221	((((((((((Sceloporus_cyanogenys:4.674288374	(Sceloporus_cyanostictus:3.024745058	Sceloporus_gadsdeni:3.024745058):1.649543316):1.104639762	(Sceloporus_oberon:3.319303298	Sceloporus_ornatus_ornatus:3.319303298):2.459624839):1.934020909	((Sceloporus_minor:5.398236594	Sceloporus_ornatus_caeruleus:5.398236594):1.541352391	(Sceloporus_prezygus:2.219432022	Sceloporus_serrifer:2.219432022):4.720156964):0.7733600594):4.28616191	Sceloporus_sp_SFDG514:11.99911095):0.02341673243	((Sceloporus_sugillatus:4.211194037
((((((((((((((((((Sceloporus_edbelli:2.547320299	Sceloporus_cowlesi:2.547320299):1.781618521	Sceloporus_cautus:4.328938819):6.06216339	(Sceloporus_undulatus:8.666582401	((Sceloporus_tristichus:7.176679481	Sceloporus_consobrinus:7.176679481):0.9428295234	Sceloporus_woodi:8.119509004):0.5470733973):1.724519808):3.425148127	Sceloporus_occidentalis:13.81625034):1.455172435	Sceloporus_virgatus:15.27142277):5.425915916	(Sceloporus_olivaceus:2.888543702	Sceloporus_exsul:2.888543702):17.80879499):1.557809354	((((((Sceloporus_adleri:2.651776462	Sceloporus_stejnegeri:2.651776462):2.065974572	Sceloporus_druckercolini:4.717751034):2.070287657	Sceloporus_scitulus:6.788038691):2.132496716	Sceloporus_formosus:8.920535407):3.479315468	(((Sceloporus_cryptus:1.284166242	Sceloporus_subpictus:1.284166242):7.246570427	Sceloporus_lundelli:8.530736669):2.416809064	((Sceloporus_malachiticus:8.426039872	Sceloporus_internasalis:8.426039872):0.8790843084	((Sceloporus_smaragdinus:1.57161996	Sceloporus_acanthinus:1.57161996):1.241624788	Sceloporus_taeniocnemis:2.813244748):6.491879432):1.642421553):1.452305142):5.095256237	((Sceloporus_edwardtaylori:7.724796369	((Sceloporus_horridus:2.990585437	Sceloporus_spinosus_spinosus:2.990585437):1.639383376	Sceloporus_spinosus_caeruleopunctatus:4.629968813):3.094827556):3.479590368	Sceloporus_albiventris:11.20438674):6.290720375):4.760040929):3.030736697	(((((Sceloporus_scalaris:3.467376816	Sceloporus_slevini:3.467376816):5.33216325	Sceloporus_brownorum:8.799540066):2.071506853	(Sceloporus_chaneyi:4.324846147	(Sceloporus_goldmani:2.356411698	Sceloporus_samcolemani:2.356411698):1.968434449):6.546200772):2.336952619	(Sceloporus_aurantius:6.442241278	Sceloporus_unicanthalis:6.442241278):6.765758261):2.675972456	(Sceloporus_bicanthalis:8.931033814	Sceloporus_aeneus:8.931033814):6.95293818):9.401912745):0.5782222765	((((((((((Sceloporus_cyanogenys:6.468273023	(Sceloporus_cyanostictus:3.962672916	Sceloporus_gadsdeni:3.962672916):2.505600107):0.5901862087	(Sceloporus_oberon:3.974037069	Sceloporus_ornatus_ornatus:3.974037069):3.084422163):0.3048314583	((Sceloporus_minor:5.503054708	(Sceloporus_prezygus:1.768405394	Sceloporus_serrifer:1.768405394):3.734649313):0.9772594342	Sceloporus_ornatus_caeruleus:6.480314142):0.8829765485):3.115173716	((Sceloporus_sugillatus:4.707621327	Sceloporus_poinsettii:4.707621327):2.810295043
(((((((((((((((((((Sceloporus_edbelli:3.345427737	Sceloporus_cowlesi:3.345427737):3.970141356	Sceloporus_cautus:7.315569093):4.373020225	((Sceloporus_undulatus:8.484972639	(Sceloporus_tristichus:7.81928757	Sceloporus_woodi:7.81928757):0.6656850685):0.5045480882	Sceloporus_consobrinus:8.989520727):2.699068591):3.797649705	Sceloporus_occidentalis:15.48623902):0.3511844656	Sceloporus_virgatus:15.83742349):4.670301203	(Sceloporus_olivaceus:4.633191626	Sceloporus_exsul:4.633191626):15.87453306):2.599207598	(((((Sceloporus_adleri:1.944914696	Sceloporus_scitulus:1.944914696):2.527517838	(Sceloporus_stejnegeri:1.085749635	Sceloporus_druckercolini:1.085749635):3.386682899):5.041988453	Sceloporus_formosus:9.514420987):3.458667668	(((Sceloporus_cryptus:0.8193369334	Sceloporus_subpictus:0.8193369334):2.670808613	Sceloporus_lundelli:3.490145546):8.160451136	(Sceloporus_malachiticus:10.66042062	((Sceloporus_smaragdinus:2.763644958	(Sceloporus_taeniocnemis:2.46253182	Sceloporus_acanthinus:2.46253182):0.3011131378):5.745594234	Sceloporus_internasalis:8.509239192):2.151181427):0.9901760637):1.322491974):4.512308616	((Sceloporus_edwardtaylori:7.116907483	((Sceloporus_horridus:2.956001655	Sceloporus_spinosus_spinosus:2.956001655):3.636494732	Sceloporus_spinosus_caeruleopunctatus:6.592496387):0.5244110967):3.06897024	Sceloporus_albiventris:10.18587772):7.299519549):5.621535016):3.616246763	((((Sceloporus_scalaris:3.474717831	Sceloporus_slevini:3.474717831):2.632017598	Sceloporus_brownorum:6.106735429):5.890832845	((Sceloporus_chaneyi:6.087829336	(Sceloporus_goldmani:5.096766051	Sceloporus_samcolemani:5.096766051):0.9910632849):4.258445735	(Sceloporus_aurantius:5.227172214	Sceloporus_unicanthalis:5.227172214):5.119102858):1.651293203):4.770100634	(Sceloporus_bicanthalis:11.15849894	Sceloporus_aeneus:11.15849894):5.60916997):9.955510144):0.6688960361	(((((((((((Sceloporus_cyanogenys:7.684520487	(Sceloporus_cyanostictus:2.702938997	Sceloporus_gadsdeni:2.702938997):4.98158149):0.448723871	(Sceloporus_oberon:2.812752917	Sceloporus_ornatus_ornatus:2.812752917):5.320491442):1.183433793	(Sceloporus_minor:8.760754132	((Sceloporus_prezygus:2.552317408	Sceloporus_serrifer:2.552317408):6.004843949	Sceloporus_ornatus_caeruleus:8.557161358):0.2035927744):0.5559240187):3.260781489	Sceloporus_sp_SFDG514:12.57745964):0.5820340571	((Sceloporus_sugillatus:5.505949008
(((((((((((((((((((Sceloporus_edbelli:3.27815251	Sceloporus_cowlesi:3.27815251):2.69605578	Sceloporus_cautus:5.97420829):5.725571725	(Sceloporus_undulatus:8.760824115	((Sceloporus_tristichus:6.468928555	Sceloporus_consobrinus:6.468928555):0.9070144096	Sceloporus_woodi:7.375942965):1.38488115):2.9389559):3.550124584	Sceloporus_virgatus:15.2499046):1.474853074	Sceloporus_occidentalis:16.72475767):7.669145261	(Sceloporus_olivaceus:4.106236896	Sceloporus_exsul:4.106236896):20.28766604):1.798935935	((((((Sceloporus_adleri:2.585717424	Sceloporus_druckercolini:2.585717424):1.334105014	Sceloporus_stejnegeri:3.919822437):4.721112582	Sceloporus_scitulus:8.640935019):1.847704846	Sceloporus_formosus:10.48863986):4.083153961	(((Sceloporus_cryptus:1.525287614	Sceloporus_subpictus:1.525287614):5.199561017	Sceloporus_lundelli:6.724848631):5.118585642	((Sceloporus_malachiticus:8.185187224	Sceloporus_internasalis:8.185187224):1.70040317	((Sceloporus_smaragdinus:2.195641293	Sceloporus_taeniocnemis:2.195641293):1.289699917	Sceloporus_acanthinus:3.485341211):6.400249183):1.95784388):2.728359553):6.723698575	((Sceloporus_edwardtaylori:9.463311088	((Sceloporus_horridus:2.654832487	Sceloporus_spinosus_spinosus:2.654832487):5.041854121	Sceloporus_spinosus_caeruleopunctatus:7.696686608):1.76662448):6.303321509	Sceloporus_albiventris:15.7666326):5.528859804):4.897346468):2.755511517	((((Sceloporus_scalaris:2.875085004	Sceloporus_slevini:2.875085004):0.4662239246	Sceloporus_brownorum:3.341308929):6.757660288	((Sceloporus_chaneyi:7.475587813	(Sceloporus_goldmani:4.47654266	Sceloporus_samcolemani:4.47654266):2.999045152):1.842449018	(Sceloporus_aurantius:5.849457753	Sceloporus_unicanthalis:5.849457753):3.468579078):0.7809323858):5.786118164	(Sceloporus_bicanthalis:7.252379626	Sceloporus_aeneus:7.252379626):8.632707754):13.06326301):0.35576274	(((((((((((((Sceloporus_cyanogenys:3.489758285	Sceloporus_ornatus_caeruleus:3.489758285):3.577167306	(Sceloporus_oberon:4.662299348	Sceloporus_ornatus_ornatus:4.662299348):2.404626244):0.3859414906	(Sceloporus_prezygus:3.551606081	Sceloporus_serrifer:3.551606081):3.901261001):0.6154908556	(Sceloporus_cyanostictus:5.02123298	Sceloporus_gadsdeni:5.02123298):3.047124958):0.6820543115	Sceloporus_minor:8.750412249):2.8356341	((Sceloporus_sugillatus:5.8946376	Sceloporus_poinsettii:5.8946376):3.128252323
(((((((((((((((((((Sceloporus_edbelli:1.961293809	Sceloporus_cowlesi:1.961293809):3.420727882	Sceloporus_cautus:5.382021691):4.482785002	(Sceloporus_undulatus:7.891589534	(Sceloporus_tristichus:7.290958484	(Sceloporus_consobrinus:7.09839357	Sceloporus_woodi:7.09839357):0.1925649136):0.6006310502):1.97321716):3.911662474	Sceloporus_occidentalis:13.77646917):2.086779586	Sceloporus_virgatus:15.86324875):4.226045007	(Sceloporus_olivaceus:4.349889028	Sceloporus_exsul:4.349889028):15.73940473):3.197883429	((((((Sceloporus_adleri:2.500538731	Sceloporus_stejnegeri:2.500538731):2.703190063	Sceloporus_druckercolini:5.203728794):2.574004673	Sceloporus_scitulus:7.777733467):2.012832061	Sceloporus_formosus:9.790565527):2.651291221	(((Sceloporus_cryptus:1.268538342	Sceloporus_subpictus:1.268538342):2.395418607	Sceloporus_lundelli:3.663956949):7.872422328	(Sceloporus_malachiticus:10.75251064	(((Sceloporus_smaragdinus:2.128839545	Sceloporus_taeniocnemis:2.128839545):3.07808054	Sceloporus_acanthinus:5.206920085):3.731673631	Sceloporus_internasalis:8.938593716):1.813916925):0.783868636):0.9054774713):6.338902875	((Sceloporus_edwardtaylori:9.58068624	((Sceloporus_horridus:2.454658071	Sceloporus_spinosus_spinosus:2.454658071):4.850106256	Sceloporus_spinosus_caeruleopunctatus:7.304764327):2.275921913):2.611609583	Sceloporus_albiventris:12.19229582):6.5884638):4.506417567):2.48592256	(((((Sceloporus_scalaris:2.889785946	Sceloporus_slevini:2.889785946):4.241774239	Sceloporus_brownorum:7.131560184):2.104229082	(Sceloporus_aurantius:4.495430555	Sceloporus_unicanthalis:4.495430555):4.740358712):0.9200956866	(Sceloporus_chaneyi:5.08932976	(Sceloporus_goldmani:3.376773477	Sceloporus_samcolemani:3.376773477):1.712556283):5.066555193):4.935654471	(Sceloporus_bicanthalis:8.960081505	Sceloporus_aeneus:8.960081505):6.13145792):10.68156033):0.3799221928	((((((((Sceloporus_cyanogenys:6.243620463	(Sceloporus_cyanostictus:3.403463695	Sceloporus_gadsdeni:3.403463695):2.840156768):0.968591132	(((Sceloporus_minor:3.192690987	Sceloporus_ornatus_caeruleus:3.192690987):2.570490057	(Sceloporus_prezygus:3.285458102	Sceloporus_serrifer:3.285458102):2.477722941):0.8042040983	(Sceloporus_oberon:1.895930047	Sceloporus_ornatus_ornatus:1.895930047):4.671455095):0.6448264531):3.93018344	(((Sceloporus_sugillatus:4.277275224	Sceloporus_poinsettii:4.277275224):2.53300889
(((((((((((((((((((Sceloporus_edbelli:2.362947665	Sceloporus_cowlesi:2.362947665):2.525440905	Sceloporus_cautus:4.88838857):4.789187181	(Sceloporus_undulatus:8.289571055	((Sceloporus_tristichus:7.412062841	Sceloporus_consobrinus:7.412062841):0.5915887586	Sceloporus_woodi:8.003651599):0.2859194555):1.388004696):6.745996642	Sceloporus_occidentalis:16.42357239):0.4791838967	Sceloporus_virgatus:16.90275629):2.182550357	(Sceloporus_olivaceus:3.977559947	Sceloporus_exsul:3.977559947):15.1077467):2.369655763	((((((Sceloporus_adleri:1.129700309	Sceloporus_druckercolini:1.129700309):2.111863606	Sceloporus_stejnegeri:3.241563915):1.24936783	Sceloporus_scitulus:4.490931745):4.638177343	Sceloporus_formosus:9.129109088):2.201376238	(((Sceloporus_cryptus:1.12727566	Sceloporus_subpictus:1.12727566):7.098085171	Sceloporus_lundelli:8.225360831):1.874202406	((Sceloporus_malachiticus:7.819844259	Sceloporus_internasalis:7.819844259):0.3344951371	(Sceloporus_smaragdinus:1.685825983	(Sceloporus_taeniocnemis:1.408549157	Sceloporus_acanthinus:1.408549157):0.2772768267):6.468513413):1.945223842):1.230922088):4.846738631	((Sceloporus_edwardtaylori:7.868459174	((Sceloporus_horridus:3.314007468	Sceloporus_spinosus_spinosus:3.314007468):1.868924421	Sceloporus_spinosus_caeruleopunctatus:5.182931888):2.685527285):1.544340631	Sceloporus_albiventris:9.412799804):6.764424152):5.277738453):1.757973569	(((((Sceloporus_scalaris:3.193056852	Sceloporus_slevini:3.193056852):2.40312419	Sceloporus_brownorum:5.596181042):3.891453979	(Sceloporus_aurantius:3.426755874	Sceloporus_unicanthalis:3.426755874):6.060879148):1.035255658	(Sceloporus_chaneyi:6.229770524	(Sceloporus_goldmani:3.055363716	Sceloporus_samcolemani:3.055363716):3.174406807):4.293120156):4.860496884	(Sceloporus_bicanthalis:7.027566299	Sceloporus_aeneus:7.027566299):8.355821265):7.829548414):1.035615963	(((((((((((Sceloporus_cyanogenys:5.170555813	(Sceloporus_cyanostictus:2.826147898	Sceloporus_gadsdeni:2.826147898):2.344407914):0.9338624531	(Sceloporus_oberon:4.582851129	Sceloporus_ornatus_ornatus:4.582851129):1.521567137):0.7960033549	Sceloporus_ornatus_caeruleus:6.900421621):0.2003322116	(Sceloporus_prezygus:2.307470704	Sceloporus_serrifer:2.307470704):4.793283128):0.57183675	Sceloporus_minor:7.672590582):1.824232324	(((Sceloporus_sugillatus:4.22895977	Sceloporus_poinsettii:4.22895977):3.510878335
(((((((((((((((((((Sceloporus_edbelli:2.138383757	Sceloporus_cowlesi:2.138383757):1.687195812	Sceloporus_cautus:3.825579569):7.080970941	(Sceloporus_undulatus:8.475592698	((Sceloporus_tristichus:5.142872357	Sceloporus_woodi:5.142872357):0.8306836933	Sceloporus_consobrinus:5.973556051):2.502036647):2.430957813):3.172068046	Sceloporus_occidentalis:14.07861856):1.02101311	Sceloporus_virgatus:15.09963167):3.630428823	(Sceloporus_olivaceus:6.259209852	Sceloporus_exsul:6.259209852):12.47085064):4.428287149	((((((Sceloporus_adleri:2.251144595	Sceloporus_druckercolini:2.251144595):0.9886542822	Sceloporus_stejnegeri:3.239798877):3.449260927	Sceloporus_scitulus:6.689059804):2.104284088	Sceloporus_formosus:8.793343892):4.28741113	(((Sceloporus_cryptus:1.248150397	Sceloporus_subpictus:1.248150397):6.607140608	Sceloporus_lundelli:7.855291005):2.932568463	((Sceloporus_malachiticus:8.979940486	(Sceloporus_smaragdinus:2.469872303	(Sceloporus_taeniocnemis:1.831992542	Sceloporus_acanthinus:1.831992542):0.6378797611):6.510068183):0.4089064827	Sceloporus_internasalis:9.388846969):1.399012499):2.292895555):4.563965724	((Sceloporus_edwardtaylori:8.626961843	((Sceloporus_horridus:3.586070173	Sceloporus_spinosus_spinosus:3.586070173):3.820585202	Sceloporus_spinosus_caeruleopunctatus:7.406655376):1.220306467):2.086644589	Sceloporus_albiventris:10.71360643):6.931114314):5.513626892):2.190576087	(((((Sceloporus_scalaris:3.097071321	Sceloporus_slevini:3.097071321):4.830502798	Sceloporus_brownorum:7.927574119):2.329397491	(Sceloporus_chaneyi:4.139681788	(Sceloporus_goldmani:2.837963294	Sceloporus_samcolemani:2.837963294):1.301718494):6.117289822):0.03130892739	(Sceloporus_aurantius:4.258061553	Sceloporus_unicanthalis:4.258061553):6.030218984):6.235009555	(Sceloporus_bicanthalis:10.81333236	Sceloporus_aeneus:10.81333236):5.70995773):8.825633634):0.2961377392	((((((((((Sceloporus_cyanogenys:5.208519227	(Sceloporus_cyanostictus:3.617505754	Sceloporus_gadsdeni:3.617505754):1.591013474):1.337319331	(Sceloporus_oberon:2.479169776	Sceloporus_ornatus_ornatus:2.479169776):4.066668783):1.818946824	(Sceloporus_minor:2.110016163	Sceloporus_ornatus_caeruleus:2.110016163):6.25476922):0.03017392386	(Sceloporus_prezygus:2.207659305	Sceloporus_serrifer:2.207659305):6.187300002):2.675642305	(((Sceloporus_sugillatus:5.510440717	Sceloporus_poinsettii:5.510440717):3.598516842
(((((((((((((((((((Sceloporus_edbelli:3.297091503	Sceloporus_cowlesi:3.297091503):3.040206206	Sceloporus_cautus:6.337297709):5.111965313	(Sceloporus_undulatus:8.023524312	((Sceloporus_tristichus:7.101464696	Sceloporus_consobrinus:7.101464696):0.3589987536	Sceloporus_woodi:7.46046345):0.5630608624):3.42573871):4.65349854	Sceloporus_occidentalis:16.10276156):1.269962196	Sceloporus_virgatus:17.37272376):4.652536366	(Sceloporus_olivaceus:5.467322908	Sceloporus_exsul:5.467322908):16.55793722):2.034458704	(((((Sceloporus_adleri:4.594271143	(Sceloporus_stejnegeri:3.937293327	Sceloporus_druckercolini:3.937293327):0.6569778168):4.039904479	Sceloporus_scitulus:8.634175622):2.225427868	Sceloporus_formosus:10.85960349):2.703108035	(((Sceloporus_cryptus:1.315108548	Sceloporus_subpictus:1.315108548):6.16562176	Sceloporus_lundelli:7.480730308):4.5249296	((Sceloporus_malachiticus:9.459633343	Sceloporus_internasalis:9.459633343):0.7870569624	((Sceloporus_smaragdinus:1.070646961	Sceloporus_acanthinus:1.070646961):3.403498484	Sceloporus_taeniocnemis:4.474145445):5.77254486):1.758969603):1.557051617):5.74745281	((Sceloporus_edwardtaylori:8.631395153	((Sceloporus_horridus:2.629727451	Sceloporus_spinosus_spinosus:2.629727451):3.598101941	Sceloporus_spinosus_caeruleopunctatus:6.227829392):2.403565761):4.605586374	Sceloporus_albiventris:13.23698153):6.073182807):4.749554494):1.258063114	((((Sceloporus_scalaris:4.551541881	Sceloporus_slevini:4.551541881):3.795815291	Sceloporus_brownorum:8.347357172):2.799041499	((Sceloporus_chaneyi:4.138657962	(Sceloporus_goldmani:2.441678863	Sceloporus_samcolemani:2.441678863):1.696979099):6.682047334	(Sceloporus_aurantius:4.720344974	Sceloporus_unicanthalis:4.720344974):6.100360321):0.3256933754):3.108543487	(Sceloporus_bicanthalis:11.2960752	Sceloporus_aeneus:11.2960752):2.958866963):11.06283978):0.4225106979	((((((((((Sceloporus_cyanogenys:6.255387107	(Sceloporus_cyanostictus:4.082718035	Sceloporus_gadsdeni:4.082718035):2.172669073):1.105954947	((Sceloporus_minor:5.79451385	(Sceloporus_prezygus:2.442893953	Sceloporus_serrifer:2.442893953):3.351619897):0.5114402694	(Sceloporus_oberon:3.153462315	Sceloporus_ornatus_ornatus:3.153462315):3.152491804):1.055387936):0.5209928347	Sceloporus_ornatus_caeruleus:7.882334889):2.051854552	((Sceloporus_sugillatus:4.923101263	Sceloporus_poinsettii:4.923101263):1.342657144
(((((((((((((((((((Sceloporus_edbelli:2.739180006	Sceloporus_cowlesi:2.739180006):3.010182065	Sceloporus_cautus:5.749362071):5.43566643	(Sceloporus_undulatus:9.154304084	((Sceloporus_tristichus:6.778365983	Sceloporus_woodi:6.778365983):1.476764002	Sceloporus_consobrinus:8.255129985):0.8991740989):2.030724416):2.554331176	Sceloporus_occidentalis:13.73935968):2.15392869	Sceloporus_virgatus:15.89328837):5.025261884	(Sceloporus_olivaceus:6.78762095	Sceloporus_exsul:6.78762095):14.1309293):1.620059099	((((((Sceloporus_adleri:2.533187627	Sceloporus_druckercolini:2.533187627):0.3043130303	Sceloporus_stejnegeri:2.837500657):1.904042266	Sceloporus_scitulus:4.741542923):3.782237471	Sceloporus_formosus:8.523780394):4.175666034	(((Sceloporus_cryptus:0.9063840076	Sceloporus_subpictus:0.9063840076):0.9719769388	Sceloporus_lundelli:1.878360946):9.548378779	((Sceloporus_malachiticus:10.01007992	((Sceloporus_smaragdinus:3.139874896	Sceloporus_acanthinus:3.139874896):0.661631835	Sceloporus_taeniocnemis:3.801506731):6.208573186):0.02335979014	Sceloporus_internasalis:10.03343971):1.393300018):1.272706703):6.490117064	((Sceloporus_edwardtaylori:5.812486029	((Sceloporus_horridus:2.554995521	Sceloporus_spinosus_spinosus:2.554995521):1.929311466	Sceloporus_spinosus_caeruleopunctatus:4.484306987):1.328179042):6.451270876	Sceloporus_albiventris:12.26375691):6.925806587):3.349045857):1.598534408	(((((Sceloporus_scalaris:3.203755749	Sceloporus_slevini:3.203755749):3.36923889	Sceloporus_brownorum:6.572994639):4.327644296	(Sceloporus_chaneyi:6.878633457	(Sceloporus_goldmani:3.119443238	Sceloporus_samcolemani:3.119443238):3.759190219):4.022005478):0.8028748457	(Sceloporus_aurantius:5.251390075	Sceloporus_unicanthalis:5.251390075):6.452123706):3.505780632	(Sceloporus_bicanthalis:7.473395027	Sceloporus_aeneus:7.473395027):7.735899385):8.927849346):0.7490793658	((((((((((Sceloporus_cyanogenys:6.405872129	(Sceloporus_cyanostictus:3.279658765	Sceloporus_gadsdeni:3.279658765):3.126213363):0.7081537544	(((Sceloporus_minor:2.461829498	Sceloporus_ornatus_caeruleus:2.461829498):3.506159798	(Sceloporus_prezygus:3.098522688	Sceloporus_serrifer:3.098522688):2.869466608):0.4160934436	(Sceloporus_oberon:4.297005111	Sceloporus_ornatus_ornatus:4.297005111):2.087077629):0.729943143):5.098118183	((Sceloporus_sugillatus:8.186389285	Sceloporus_poinsettii:8.186389285):1.28100959
(((((((((((((((((((Sceloporus_edbelli:2.988836158	Sceloporus_cowlesi:2.988836158):1.302640979	Sceloporus_cautus:4.291477137):3.826363678	(((Sceloporus_undulatus:6.374499995	Sceloporus_tristichus:6.374499995):0.4912979564	Sceloporus_woodi:6.865797951):0.1410647396	Sceloporus_consobrinus:7.006862691):1.110978125):5.029717751	Sceloporus_occidentalis:13.14755857):1.206394476	Sceloporus_virgatus:14.35395304):4.803131425	(Sceloporus_olivaceus:4.163110287	Sceloporus_exsul:4.163110287):14.99397418):1.75932598	((((((Sceloporus_adleri:1.245427302	Sceloporus_druckercolini:1.245427302):1.087013353	Sceloporus_stejnegeri:2.332440655):3.232021693	Sceloporus_scitulus:5.564462348):1.918746489	Sceloporus_formosus:7.483208837):6.787602703	(((Sceloporus_cryptus:1.142473099	Sceloporus_subpictus:1.142473099):8.680800707	Sceloporus_lundelli:9.823273805):2.251525896	((Sceloporus_malachiticus:6.799037689	Sceloporus_internasalis:6.799037689):3.144427479	((Sceloporus_smaragdinus:0.4062219274	Sceloporus_acanthinus:0.4062219274):1.399916371	Sceloporus_taeniocnemis:1.806138299):8.137326869):2.131334533):2.196011839):3.785746673	((Sceloporus_edwardtaylori:8.198304549	((Sceloporus_horridus:1.876043187	Sceloporus_spinosus_spinosus:1.876043187):3.337498042	Sceloporus_spinosus_caeruleopunctatus:5.213541229):2.98476332):2.433239435	Sceloporus_albiventris:10.63154398):7.425014229):2.859852236):2.017797419	(((((Sceloporus_scalaris:2.992250418	Sceloporus_slevini:2.992250418):5.734123659	Sceloporus_brownorum:8.726374076):0.9291272495	(Sceloporus_chaneyi:4.110832367	(Sceloporus_goldmani:3.004256943	Sceloporus_samcolemani:3.004256943):1.106575424):5.544668959):0.3802763053	(Sceloporus_aurantius:3.869283963	Sceloporus_unicanthalis:3.869283963):6.166493668):4.290420245	(Sceloporus_bicanthalis:6.756412508	Sceloporus_aeneus:6.756412508):7.569785367):8.608009992):0.269699961	(((((((((((Sceloporus_cyanogenys:5.604326394	(Sceloporus_cyanostictus:2.238497028	Sceloporus_gadsdeni:2.238497028):3.365829365):0.7504115431	(Sceloporus_oberon:3.708364135	Sceloporus_ornatus_ornatus:3.708364135):2.646373802):0.5106003493	((Sceloporus_minor:5.563215087	(Sceloporus_prezygus:1.865398524	Sceloporus_serrifer:1.865398524):3.697816563):0.6701603332	Sceloporus_sp_SFDG514:6.233375421):0.6319628653):0.7903463518	Sceloporus_ornatus_caeruleus:7.655684638):1.856410312	((Sceloporus_sugillatus:5.689847352
(((((((((((((((((((Sceloporus_edbelli:2.446976878	Sceloporus_cowlesi:2.446976878):2.379332412	Sceloporus_cautus:4.826309289):4.676301869	(Sceloporus_undulatus:7.742073363	(Sceloporus_tristichus:5.532692051	(Sceloporus_consobrinus:5.03336631	Sceloporus_woodi:5.03336631):0.4993257407):2.209381312):1.760537796):4.641079601	Sceloporus_occidentalis:14.14369076):1.115753238	Sceloporus_virgatus:15.259444):6.020917853	(Sceloporus_olivaceus:4.198581419	Sceloporus_exsul:4.198581419):17.08178043):1.964951219	((((((Sceloporus_adleri:1.8531713	Sceloporus_druckercolini:1.8531713):0.3940216233	Sceloporus_stejnegeri:2.247192924):4.609775569	Sceloporus_scitulus:6.856968492):2.51755596	Sceloporus_formosus:9.374524452):2.537819919	(((Sceloporus_cryptus:1.108301998	Sceloporus_subpictus:1.108301998):3.256585904	Sceloporus_lundelli:4.364887902):6.582154124	(Sceloporus_malachiticus:8.802207062	(((Sceloporus_smaragdinus:1.298612681	Sceloporus_acanthinus:1.298612681):0.1271775107	Sceloporus_taeniocnemis:1.425790192):6.417218077	Sceloporus_internasalis:7.843008269):0.9591987925):2.144834964):0.9653023457):4.790362989	((Sceloporus_edwardtaylori:8.400351705	((Sceloporus_horridus:2.177958642	Sceloporus_spinosus_spinosus:2.177958642):2.583553439	Sceloporus_spinosus_caeruleopunctatus:4.761512081):3.638839624):3.322107216	Sceloporus_albiventris:11.72245892):4.98024844):6.542605709):1.374851889	((((Sceloporus_scalaris:2.212008403	Sceloporus_slevini:2.212008403):3.736748953	Sceloporus_brownorum:5.948757356):4.856148951	((Sceloporus_chaneyi:6.669049505	(Sceloporus_goldmani:3.036067711	Sceloporus_samcolemani:3.036067711):3.632981794):2.960629238	(Sceloporus_aurantius:3.477893654	Sceloporus_unicanthalis:3.477893654):6.151785089):1.175227564):6.413384899	(Sceloporus_bicanthalis:9.71196352	Sceloporus_aeneus:9.71196352):7.506327687):7.401873752):0.5616457215	(((((((((((Sceloporus_cyanogenys:6.842289181	(Sceloporus_cyanostictus:2.987488569	Sceloporus_gadsdeni:2.987488569):3.854800612):0.7256075168	(Sceloporus_oberon:4.279640336	Sceloporus_ornatus_ornatus:4.279640336):3.288256362):0.07707650213	(Sceloporus_minor:6.703189989	(Sceloporus_prezygus:1.732264958	Sceloporus_serrifer:1.732264958):4.970925032):0.9417832105):1.876325723	Sceloporus_ornatus_caeruleus:9.521298923):2.009542895	(((Sceloporus_sugillatus:5.033854981	Sceloporus_poinsettii:5.033854981):1.540792222
(((((((((((((((((((Sceloporus_edbelli:2.604428274	Sceloporus_cowlesi:2.604428274):2.098738302	Sceloporus_cautus:4.703166575):4.983857933	(Sceloporus_undulatus:7.6963322	((Sceloporus_tristichus:4.928736586	Sceloporus_woodi:4.928736586):2.042767073	Sceloporus_consobrinus:6.971503659):0.724828541):1.990692309):4.38694087	Sceloporus_occidentalis:14.07396538):0.5964383645	Sceloporus_virgatus:14.67040374):2.033480392	(Sceloporus_olivaceus:4.451544247	Sceloporus_exsul:4.451544247):12.25233989):2.118323895	((((((Sceloporus_adleri:0.4157165416	Sceloporus_druckercolini:0.4157165416):3.668354889	Sceloporus_stejnegeri:4.08407143):0.8470194498	Sceloporus_scitulus:4.93109088):3.313946226	Sceloporus_formosus:8.245037106):5.131943489	(((Sceloporus_cryptus:1.166299235	Sceloporus_subpictus:1.166299235):5.938513116	Sceloporus_lundelli:7.104812351):4.769936794	((Sceloporus_malachiticus:7.467659574	((Sceloporus_smaragdinus:0.5862335382	Sceloporus_acanthinus:0.5862335382):2.183622689	Sceloporus_taeniocnemis:2.769856227):4.697803347):0.1269192379	Sceloporus_internasalis:7.594578811):4.280170333):1.50223145):2.723897399	((Sceloporus_edwardtaylori:7.035796214	((Sceloporus_horridus:1.633740738	Sceloporus_spinosus_spinosus:1.633740738):3.336721344	Sceloporus_spinosus_caeruleopunctatus:4.970462082):2.065334132):1.955623089	Sceloporus_albiventris:8.991419303):7.109458691):2.721330036):2.558221772	((((Sceloporus_scalaris:3.628038259	Sceloporus_slevini:3.628038259):0.4892294569	Sceloporus_brownorum:4.117267716):5.033946134	((Sceloporus_chaneyi:4.932871639	(Sceloporus_goldmani:3.353818054	Sceloporus_samcolemani:3.353818054):1.579053584):3.951776514	(Sceloporus_aurantius:6.440996794	Sceloporus_unicanthalis:6.440996794):2.443651359):0.2665656969):3.969049635	(Sceloporus_bicanthalis:6.5887558	Sceloporus_aeneus:6.5887558):6.531507685):8.260166318):0.4962841323	(((((((((((Sceloporus_cyanogenys:5.651966444	(Sceloporus_cyanostictus:3.318190729	Sceloporus_gadsdeni:3.318190729):2.333775715):0.8091842864	(Sceloporus_oberon:3.443139684	Sceloporus_ornatus_ornatus:3.443139684):3.018011047):0.2395421947	(Sceloporus_minor:5.945577693	(Sceloporus_prezygus:3.095638548	Sceloporus_serrifer:3.095638548):2.849939146):0.7551152317):1.648991874	Sceloporus_ornatus_caeruleus:8.349684799):1.255673211	Sceloporus_sp_SFDG514:9.60535801):0.6180948337	((Sceloporus_sugillatus:3.875948296
(((((((((((((((((((Sceloporus_edbelli:3.120490469	Sceloporus_cowlesi:3.120490469):2.432393295	Sceloporus_cautus:5.552883764):4.311653961	(((Sceloporus_undulatus:7.475133457	Sceloporus_woodi:7.475133457):0.7101216142	Sceloporus_tristichus:8.185255071):0.415393687	Sceloporus_consobrinus:8.600648758):1.263888967):3.865034848	Sceloporus_occidentalis:13.72957257):2.106296132	Sceloporus_virgatus:15.83586871):3.912947862	(Sceloporus_olivaceus:3.575612016	Sceloporus_exsul:3.575612016):16.17320455):2.665012219	((((((Sceloporus_adleri:0.7714612614	Sceloporus_druckercolini:0.7714612614):1.634998692	Sceloporus_stejnegeri:2.406459953):5.608467393	Sceloporus_scitulus:8.014927345):1.807245205	Sceloporus_formosus:9.822172551):3.514627426	(((Sceloporus_cryptus:1.225474775	Sceloporus_subpictus:1.225474775):10.36800333	Sceloporus_lundelli:11.5934781):0.07550887284	(Sceloporus_malachiticus:9.096012452	(((Sceloporus_smaragdinus:2.343334492	Sceloporus_taeniocnemis:2.343334492):1.363930143	Sceloporus_acanthinus:3.707264636):4.449220376	Sceloporus_internasalis:8.156485011):0.9395274408):2.572974525):1.667813):3.966778211	((Sceloporus_edwardtaylori:8.192617299	((Sceloporus_horridus:2.360148497	Sceloporus_spinosus_spinosus:2.360148497):1.936472717	Sceloporus_spinosus_caeruleopunctatus:4.296621213):3.895996086):3.61152572	Sceloporus_albiventris:11.80414302):5.499435168):5.110250599):1.572320018	(((((Sceloporus_scalaris:3.958879639	Sceloporus_slevini:3.958879639):4.845322977	Sceloporus_brownorum:8.804202615):1.981525994	(Sceloporus_chaneyi:6.377223505	(Sceloporus_goldmani:2.767291586	Sceloporus_samcolemani:2.767291586):3.609931919):4.408505104):1.625157075	(Sceloporus_aurantius:5.715833509	Sceloporus_unicanthalis:5.715833509):6.695052176):4.461709934	(Sceloporus_bicanthalis:7.143113065	Sceloporus_aeneus:7.143113065):9.729482555):7.113553185):0.4660506655	(((((((((Sceloporus_cyanogenys:6.302308203	(Sceloporus_cyanostictus:3.518820281	Sceloporus_gadsdeni:3.518820281):2.783487922):1.499257537	((Sceloporus_minor:6.274450605	(Sceloporus_prezygus:1.92884362	Sceloporus_serrifer:1.92884362):4.345606985):0.920151935	(Sceloporus_oberon:3.745750928	Sceloporus_ornatus_ornatus:3.745750928):3.448851612):0.6069631998):0.5621176575	Sceloporus_ornatus_caeruleus:8.363683397):2.291217272	(((Sceloporus_sugillatus:4.420528627	Sceloporus_poinsettii:4.420528627):4.160374829
(((((((((((((((((((Sceloporus_edbelli:2.239665253	Sceloporus_cowlesi:2.239665253):2.884725666	Sceloporus_cautus:5.124390919):4.264597516	(Sceloporus_undulatus:6.911195	((Sceloporus_tristichus:5.393770363	Sceloporus_consobrinus:5.393770363):0.8839001396	Sceloporus_woodi:6.277670502):0.6335244976):2.477793436):5.69647872	Sceloporus_occidentalis:15.08546716):0.9595000197	Sceloporus_virgatus:16.04496718):4.362557041	(Sceloporus_olivaceus:5.878516082	Sceloporus_exsul:5.878516082):14.52900813):2.285356885	((((((Sceloporus_adleri:3.4886883	Sceloporus_stejnegeri:3.4886883):1.62716192	Sceloporus_druckercolini:5.115850221):0.2756989507	Sceloporus_scitulus:5.391549171):3.5846567	Sceloporus_formosus:8.976205871):2.625216892	(((Sceloporus_cryptus:2.303009241	Sceloporus_subpictus:2.303009241):2.379689255	Sceloporus_lundelli:4.682698496):5.458659712	((Sceloporus_malachiticus:7.910311096	Sceloporus_internasalis:7.910311096):0.3715603913	((Sceloporus_smaragdinus:1.960595852	Sceloporus_acanthinus:1.960595852):0.0954918267	Sceloporus_taeniocnemis:2.056087679):6.225783808):1.859486721):1.460064555):7.274030455	((Sceloporus_edwardtaylori:9.715756838	((Sceloporus_horridus:2.305385488	Sceloporus_spinosus_spinosus:2.305385488):1.85899568	Sceloporus_spinosus_caeruleopunctatus:4.164381168):5.55137567):2.394692741	Sceloporus_albiventris:12.11044958):6.76500364):3.817427882):2.459012128	((((Sceloporus_scalaris:3.64158219	Sceloporus_slevini:3.64158219):6.642419606	((Sceloporus_chaneyi:5.690807152	(Sceloporus_goldmani:2.757001877	Sceloporus_samcolemani:2.757001877):2.933805275):3.352384583	Sceloporus_brownorum:9.043191735):1.240810062):0.9922259957	(Sceloporus_aurantius:4.358785727	Sceloporus_unicanthalis:4.358785727):6.917442065):2.920707706	(Sceloporus_bicanthalis:6.416236885	Sceloporus_aeneus:6.416236885):7.780698613):10.95495773):0.7117556682	(((((((((((Sceloporus_cyanogenys:5.831543	(Sceloporus_cyanostictus:3.781698283	Sceloporus_gadsdeni:3.781698283):2.049844717):0.849115047	(Sceloporus_oberon:2.126654576	Sceloporus_ornatus_ornatus:2.126654576):4.554003471):1.218297556	(Sceloporus_minor:7.546669188	(Sceloporus_prezygus:2.791124708	Sceloporus_serrifer:2.791124708):4.75554448):0.3522864149):0.6643811992	Sceloporus_ornatus_caeruleus:8.563336802):3.178003495	(((Sceloporus_sugillatus:5.919212067	Sceloporus_poinsettii:5.919212067):2.738968165
(((((((((((((((((((Sceloporus_edbelli:2.612250447	Sceloporus_cowlesi:2.612250447):1.808901924	Sceloporus_cautus:4.421152371):5.988665623	(Sceloporus_undulatus:7.449643052	((Sceloporus_tristichus:5.943710908	Sceloporus_woodi:5.943710908):0.7946983186	Sceloporus_consobrinus:6.738409226):0.711233826):2.960174941):4.7006258	Sceloporus_occidentalis:15.11044379):0.7908226079	Sceloporus_virgatus:15.9012664):4.666912098	(Sceloporus_olivaceus:4.881293459	Sceloporus_exsul:4.881293459):15.68688504):2.96543882	((((((Sceloporus_adleri:2.459110935	Sceloporus_stejnegeri:2.459110935):2.587867216	Sceloporus_druckercolini:5.046978151):1.836539958	Sceloporus_scitulus:6.883518109):2.373486127	Sceloporus_formosus:9.257004236):3.682923573	(((Sceloporus_cryptus:1.526093038	Sceloporus_subpictus:1.526093038):5.945999145	Sceloporus_lundelli:7.472092184):3.9425677	(Sceloporus_malachiticus:9.678229495	(((Sceloporus_smaragdinus:3.690591189	Sceloporus_acanthinus:3.690591189):0.4512949009	Sceloporus_taeniocnemis:4.14188609):3.177038936	Sceloporus_internasalis:7.318925026):2.359304469):1.736430389):1.525267925):5.103959629	((Sceloporus_edwardtaylori:8.496949096	((Sceloporus_horridus:2.464349744	Sceloporus_spinosus_spinosus:2.464349744):2.678218301	Sceloporus_spinosus_caeruleopunctatus:5.142568044):3.354381052):5.579904354	Sceloporus_albiventris:14.07685345):3.967033987):5.489729882):1.510666084	(((((Sceloporus_scalaris:2.408787348	Sceloporus_slevini:2.408787348):3.096433275	Sceloporus_brownorum:5.505220623):5.387620123	(Sceloporus_chaneyi:4.687224983	(Sceloporus_goldmani:2.488207157	Sceloporus_samcolemani:2.488207157):2.199017826):6.205615763):2.049213971	(Sceloporus_aurantius:5.589328273	Sceloporus_unicanthalis:5.589328273):7.352726444):2.765560996	(Sceloporus_bicanthalis:5.609716486	Sceloporus_aeneus:5.609716486):10.09789923):9.336667691):0.6810954749	(((((((((((Sceloporus_cyanogenys:6.092435877	(Sceloporus_cyanostictus:3.834312729	Sceloporus_gadsdeni:3.834312729):2.258123148):0.631981127	(Sceloporus_oberon:2.48524867	Sceloporus_ornatus_ornatus:2.48524867):4.239168334):0.696348354	((Sceloporus_prezygus:3.42470391	Sceloporus_serrifer:3.42470391):2.051839436	Sceloporus_ornatus_caeruleus:5.476543347):1.944222012):0.09917583099	Sceloporus_minor:7.519941189):3.16582087	((Sceloporus_sugillatus:5.505641076	Sceloporus_poinsettii:5.505641076):2.730504036
((((((((((((((((((Sceloporus_edbelli:3.252615469	Sceloporus_cowlesi:3.252615469):3.216878297	Sceloporus_cautus:6.469493766):3.063703797	(Sceloporus_undulatus:7.577859471	((Sceloporus_tristichus:6.905622535	Sceloporus_woodi:6.905622535):0.4649307713	Sceloporus_consobrinus:7.370553307):0.2073061647):1.955338092):3.454766959	Sceloporus_occidentalis:12.98796452):2.823416019	Sceloporus_virgatus:15.81138054):4.675286493	(Sceloporus_olivaceus:3.531286647	Sceloporus_exsul:3.531286647):16.95538039):1.569610303	((((((Sceloporus_adleri:0.3668353912	Sceloporus_druckercolini:0.3668353912):2.769297797	Sceloporus_stejnegeri:3.136133188):3.793193634	Sceloporus_scitulus:6.929326822):2.318964923	Sceloporus_formosus:9.248291746):5.256300872	(((Sceloporus_cryptus:1.093382181	Sceloporus_subpictus:1.093382181):5.517771245	Sceloporus_lundelli:6.611153426):5.780558037	(Sceloporus_malachiticus:9.673542185	(((Sceloporus_smaragdinus:2.129051582	Sceloporus_taeniocnemis:2.129051582):1.057085972	Sceloporus_acanthinus:3.186137554):2.779534823	Sceloporus_internasalis:5.965672377):3.707869808):2.718169277):2.112881155):4.753662588	((Sceloporus_edwardtaylori:9.761951464	((Sceloporus_horridus:3.245504295	Sceloporus_spinosus_spinosus:3.245504295):3.384518925	Sceloporus_spinosus_caeruleopunctatus:6.63002322):3.131928245):3.762217899	Sceloporus_albiventris:13.52416936):5.734085842):2.798022133):2.939680287	(((((Sceloporus_scalaris:2.429260536	Sceloporus_slevini:2.429260536):6.299578545	Sceloporus_brownorum:8.728839081):1.416124216	(Sceloporus_chaneyi:6.774540294	(Sceloporus_goldmani:2.75806972	Sceloporus_samcolemani:2.75806972):4.016470574):3.370423004):0.5301880622	(Sceloporus_aurantius:3.441570264	Sceloporus_unicanthalis:3.441570264):7.233581096):4.51314667	(Sceloporus_bicanthalis:10.20932977	Sceloporus_aeneus:10.20932977):4.978968257):9.807659595):0.9980417055	(((((((((Sceloporus_cyanogenys:3.968251667	Sceloporus_ornatus_caeruleus:3.968251667):2.821972533	(Sceloporus_cyanostictus:3.827328377	Sceloporus_gadsdeni:3.827328377):2.962895823):0.9645257097	((Sceloporus_minor:6.839257443	(Sceloporus_prezygus:2.545087035	Sceloporus_serrifer:2.545087035):4.294170408):0.3363771956	(Sceloporus_oberon:3.660645585	Sceloporus_ornatus_ornatus:3.660645585):3.514989054):0.5791152711):5.879137958	(((Sceloporus_sugillatus:6.477568271	Sceloporus_poinsettii:6.477568271):4.546408263
(((((((((((((((((((Sceloporus_edbelli:2.854882382	Sceloporus_cowlesi:2.854882382):3.424448782	Sceloporus_cautus:6.279331164):3.041162739	(((Sceloporus_undulatus:6.683242239	Sceloporus_tristichus:6.683242239):0.3910273183	Sceloporus_woodi:7.074269557):0.629655805	Sceloporus_consobrinus:7.703925362):1.616568541):6.747407396	Sceloporus_occidentalis:16.0679013):0.7433625915	Sceloporus_virgatus:16.81126389):5.635868949	(Sceloporus_olivaceus:6.56691684	Sceloporus_exsul:6.56691684):15.880216):1.770074305	((((((Sceloporus_adleri:3.550272751	Sceloporus_stejnegeri:3.550272751):0.9244918826	Sceloporus_druckercolini:4.474764634):2.116477649	Sceloporus_scitulus:6.591242283):3.67677249	Sceloporus_formosus:10.26801477):2.997309839	(((Sceloporus_cryptus:1.077211866	Sceloporus_subpictus:1.077211866):2.064279214	Sceloporus_lundelli:3.14149108):8.125594458	(Sceloporus_malachiticus:9.41451485	(((Sceloporus_smaragdinus:2.099900566	Sceloporus_acanthinus:2.099900566):0.3257922655	Sceloporus_taeniocnemis:2.425692832):4.480978378	Sceloporus_internasalis:6.906671209):2.507843641):1.852570688):1.998239074):5.739690275	((Sceloporus_edwardtaylori:8.744031634	((Sceloporus_horridus:3.200552059	Sceloporus_spinosus_spinosus:3.200552059):2.612490887	Sceloporus_spinosus_caeruleopunctatus:5.813042946):2.930988688):4.213718237	Sceloporus_albiventris:12.95774987):6.047265017):5.212192258):1.436209457	(((((Sceloporus_scalaris:4.432353594	Sceloporus_slevini:4.432353594):2.560578955	Sceloporus_brownorum:6.992932548):4.453399668	(Sceloporus_chaneyi:5.901630191	(Sceloporus_goldmani:3.362958704	Sceloporus_samcolemani:3.362958704):2.538671487):5.544702026):1.04394596	(Sceloporus_aurantius:6.415136596	Sceloporus_unicanthalis:6.415136596):6.07514158):3.057450404	(Sceloporus_bicanthalis:7.887728739	Sceloporus_aeneus:7.887728739):7.659999842):10.10568802):0.4863183934	((((((((((Sceloporus_cyanogenys:7.5784419	((Sceloporus_cyanostictus:3.041654673	Sceloporus_gadsdeni:3.041654673):4.399368956	Sceloporus_sp_SFDG514:7.441023629):0.1374182716):0.2481566462	(Sceloporus_oberon:3.68356404	Sceloporus_ornatus_ornatus:3.68356404):4.143034506):1.079251514	(Sceloporus_minor:7.134807892	((Sceloporus_prezygus:2.480177655	Sceloporus_serrifer:2.480177655):3.073344204	Sceloporus_ornatus_caeruleus:5.553521859):1.581286033):1.771042168):3.147743799	((Sceloporus_sugillatus:6.260495293
(((((((((((((((((((Sceloporus_edbelli:2.271924924	Sceloporus_cowlesi:2.271924924):1.754723426	Sceloporus_cautus:4.026648351):5.026014675	((Sceloporus_undulatus:6.544808795	Sceloporus_woodi:6.544808795):1.273603913	(Sceloporus_tristichus:6.576898458	Sceloporus_consobrinus:6.576898458):1.24151425):1.234250317):6.632471631	Sceloporus_occidentalis:15.68513466):1.523643596	Sceloporus_virgatus:17.20877825):2.821559536	(Sceloporus_olivaceus:3.530562994	Sceloporus_exsul:3.530562994):16.49977479):2.730382826	(((((Sceloporus_adleri:1.779578288	(Sceloporus_stejnegeri:1.612171714	Sceloporus_druckercolini:1.612171714):0.1674065737):4.562280337	Sceloporus_scitulus:6.341858625):2.131042657	Sceloporus_formosus:8.472901282):4.627001435	((Sceloporus_cryptus:0.9445612502	(Sceloporus_subpictus:0.5386511787	Sceloporus_lundelli:0.5386511787):0.4059100715):11.4054802	(Sceloporus_malachiticus:9.120176924	(((Sceloporus_smaragdinus:2.824943009	Sceloporus_taeniocnemis:2.824943009):0.9057048902	Sceloporus_acanthinus:3.730647899):4.233711852	Sceloporus_internasalis:7.964359751):1.155817173):3.229864525):0.7498612678):5.819197688	((Sceloporus_edwardtaylori:8.462630253	((Sceloporus_horridus:3.705076192	Sceloporus_spinosus_spinosus:3.705076192):2.187479415	Sceloporus_spinosus_caeruleopunctatus:5.892555607):2.570074646):2.660613341	Sceloporus_albiventris:11.12324359):7.79585681):3.84162021):0.8436925562	(((((Sceloporus_scalaris:2.424491542	Sceloporus_slevini:2.424491542):0.5519622772	Sceloporus_brownorum:2.976453819):5.917171093	(Sceloporus_chaneyi:3.617260972	(Sceloporus_goldmani:2.455910508	Sceloporus_samcolemani:2.455910508):1.161350465):5.27636394):0.8888542216	(Sceloporus_aurantius:3.531154191	Sceloporus_unicanthalis:3.531154191):6.251324943):3.435339377	(Sceloporus_bicanthalis:5.102615482	Sceloporus_aeneus:5.102615482):8.11520303):10.38659466):0.3882585109	((((((((((Sceloporus_cyanogenys:5.610035362	((Sceloporus_cyanostictus:2.339017501	Sceloporus_gadsdeni:2.339017501):3.142280325	(Sceloporus_oberon:3.204180355	Sceloporus_ornatus_ornatus:3.204180355):2.277117471):0.1287375359):0.4009754746	(Sceloporus_minor:5.414885816	(Sceloporus_prezygus:2.360353372	Sceloporus_serrifer:2.360353372):3.054532444):0.5961250206):0.3040869163	Sceloporus_ornatus_caeruleus:6.315097753):2.76813197	Sceloporus_sp_SFDG514:9.083229723):0.2461147669	((Sceloporus_sugillatus:3.65380361
(((((((((((((((((((Sceloporus_edbelli:2.729819922	Sceloporus_cowlesi:2.729819922):3.160404853	Sceloporus_cautus:5.890224774):2.573461012	((Sceloporus_undulatus:7.433999696	(Sceloporus_tristichus:6.845371883	Sceloporus_consobrinus:6.845371883):0.5886278122):0.0767112772	Sceloporus_woodi:7.510710973):0.9529748132):4.385852888	Sceloporus_virgatus:12.84953867):0.7175345363	Sceloporus_occidentalis:13.56707321):5.740736806	(Sceloporus_olivaceus:2.792996736	Sceloporus_exsul:2.792996736):16.51481328):2.068274682	((((((Sceloporus_adleri:1.991586755	Sceloporus_druckercolini:1.991586755):0.8090475389	Sceloporus_stejnegeri:2.800634294):3.260298212	Sceloporus_scitulus:6.060932506):3.274471033	Sceloporus_formosus:9.335403538):4.012343542	(((Sceloporus_cryptus:1.379560275	Sceloporus_subpictus:1.379560275):1.897417702	Sceloporus_lundelli:3.276977977):8.550997904	((Sceloporus_malachiticus:4.604068423	Sceloporus_internasalis:4.604068423):3.451997594	((Sceloporus_smaragdinus:1.965998266	Sceloporus_taeniocnemis:1.965998266):0.9014738384	Sceloporus_acanthinus:2.867472105):5.188593912):3.771909864):1.5197712):3.85688491	((Sceloporus_edwardtaylori:8.076606102	((Sceloporus_horridus:2.74621654	Sceloporus_spinosus_spinosus:2.74621654):3.096639582	Sceloporus_spinosus_caeruleopunctatus:5.842856122):2.23374998):2.03796267	Sceloporus_albiventris:10.11456877):7.090063219):4.171452708):1.69026165	(((((Sceloporus_scalaris:2.990306623	Sceloporus_slevini:2.990306623):4.010447642	Sceloporus_brownorum:7.000754266):1.86740683	(Sceloporus_chaneyi:3.786877849	(Sceloporus_goldmani:2.647950908	Sceloporus_samcolemani:2.647950908):1.138926941):5.081283247):0.1154518224	(Sceloporus_aurantius:4.791225411	Sceloporus_unicanthalis:4.791225411):4.192387507):4.787701151	(Sceloporus_bicanthalis:6.781195387	Sceloporus_aeneus:6.781195387):6.990118683):9.295032279):0.6011411062	((((((((((Sceloporus_cyanogenys:6.082500452	(Sceloporus_cyanostictus:3.079513789	Sceloporus_gadsdeni:3.079513789):3.002986664):0.4257127723	(Sceloporus_oberon:2.45739722	Sceloporus_ornatus_ornatus:2.45739722):4.050816004):0.3431974956	((Sceloporus_minor:6.262304711	Sceloporus_ornatus_caeruleus:6.262304711):0.0733558489	(Sceloporus_prezygus:3.309302624	Sceloporus_serrifer:3.309302624):3.026357936):0.5157501599):2.920002603	((Sceloporus_sugillatus:2.464464835	Sceloporus_poinsettii:2.464464835):4.554453599
((((((((((((((((((((Sceloporus_edbelli:3.194127816	Sceloporus_cowlesi:3.194127816):1.993830449	Sceloporus_cautus:5.187958265):5.937569859	(Sceloporus_undulatus:9.46017021	((Sceloporus_tristichus:7.576911271	Sceloporus_consobrinus:7.576911271):0.6981336985	Sceloporus_woodi:8.275044969):1.18512524):1.665357914):3.480024588	Sceloporus_virgatus:14.60555271):0.5484178121	Sceloporus_occidentalis:15.15397052):3.950041302	(Sceloporus_olivaceus:6.876185499	Sceloporus_exsul:6.876185499):12.22782633):2.051036817	((((((Sceloporus_adleri:4.054612209	Sceloporus_stejnegeri:4.054612209):0.9347362732	Sceloporus_druckercolini:4.989348482):1.990289177	Sceloporus_scitulus:6.97963766):2.419837013	Sceloporus_formosus:9.399474673):3.74659051	(((Sceloporus_cryptus:2.437063016	Sceloporus_subpictus:2.437063016):3.727588309	Sceloporus_lundelli:6.164651325):4.029687073	((Sceloporus_malachiticus:8.767048015	((Sceloporus_smaragdinus:0.6946220917	Sceloporus_acanthinus:0.6946220917):2.460493409	Sceloporus_taeniocnemis:3.155115501):5.611932515):0.7552699875	Sceloporus_internasalis:9.522318003):0.6720203957):2.951726784):4.785288744	((Sceloporus_edwardtaylori:7.688540908	((Sceloporus_horridus:1.597874393	Sceloporus_spinosus_spinosus:1.597874393):2.899953864	Sceloporus_spinosus_caeruleopunctatus:4.497828257):3.190712651):5.39573496	Sceloporus_albiventris:13.08427587):4.847078059):3.223694716):2.726684771	(((((Sceloporus_scalaris:2.936009142	Sceloporus_slevini:2.936009142):6.523054369	Sceloporus_brownorum:9.459063511):0.7131556347	(Sceloporus_chaneyi:5.757778467	(Sceloporus_goldmani:4.330280404	Sceloporus_samcolemani:4.330280404):1.427498063):4.414440679):1.86120949	(Sceloporus_aurantius:4.064926293	Sceloporus_unicanthalis:4.064926293):7.968502343):2.192720135	(Sceloporus_bicanthalis:8.146033269	Sceloporus_aeneus:8.146033269):6.080115502):9.655584643):0.495486765	((((((((((Sceloporus_cyanogenys:7.137729607	(Sceloporus_cyanostictus:4.55021181	Sceloporus_gadsdeni:4.55021181):2.587517796):0.80433473	(((Sceloporus_minor:2.212287848	Sceloporus_ornatus_caeruleus:2.212287848):3.420291014	(Sceloporus_prezygus:1.629410694	Sceloporus_serrifer:1.629410694):4.003168168):0.9683785808	(Sceloporus_oberon:2.766615717	Sceloporus_ornatus_ornatus:2.766615717):3.834341726):1.341106894):1.415132459	Sceloporus_sp_SFDG514:9.357196796):1.242931794	((Sceloporus_sugillatus:5.351496172
(((((((((((((((((((Sceloporus_edbelli:3.477537519	Sceloporus_cowlesi:3.477537519):2.251792742	Sceloporus_cautus:5.729330261):5.139267192	(Sceloporus_undulatus:8.911613033	((Sceloporus_tristichus:7.827289169	Sceloporus_woodi:7.827289169):0.3855053371	Sceloporus_consobrinus:8.212794506):0.6988185275):1.95698442):2.314686088	Sceloporus_occidentalis:13.18328354):1.596911941	Sceloporus_virgatus:14.78019548):3.683964735	(Sceloporus_olivaceus:5.171438112	Sceloporus_exsul:5.171438112):13.29272211):2.953322864	((((((Sceloporus_adleri:2.896469384	Sceloporus_stejnegeri:2.896469384):1.046311846	Sceloporus_druckercolini:3.94278123):2.536156221	Sceloporus_scitulus:6.478937451):2.078906526	Sceloporus_formosus:8.557843976):2.944296114	((Sceloporus_cryptus:1.66438356	(Sceloporus_subpictus:1.143200913	Sceloporus_lundelli:1.143200913):0.5211826464):8.635347875	(Sceloporus_malachiticus:9.40794978	(((Sceloporus_smaragdinus:1.715942329	Sceloporus_acanthinus:1.715942329):0.3857194259	Sceloporus_taeniocnemis:2.101661755):3.938290685	Sceloporus_internasalis:6.039952439):3.367997341):0.8917816547):1.202408655):5.230202691	((Sceloporus_edwardtaylori:6.881241352	((Sceloporus_horridus:2.013033168	Sceloporus_spinosus_spinosus:2.013033168):2.958845635	Sceloporus_spinosus_caeruleopunctatus:4.971878803):1.909362549):5.939813008	Sceloporus_albiventris:12.82105436):3.911288422):4.685140299):1.152347286	(((((Sceloporus_scalaris:3.541824915	Sceloporus_slevini:3.541824915):1.669690103	Sceloporus_brownorum:5.211515017):4.413504474	(Sceloporus_chaneyi:4.77734211	(Sceloporus_goldmani:2.42645554	Sceloporus_samcolemani:2.42645554):2.35088657):4.847677382):0.6362391441	(Sceloporus_aurantius:3.628152008	Sceloporus_unicanthalis:3.628152008):6.633106628):3.66929729	(Sceloporus_bicanthalis:6.025712844	Sceloporus_aeneus:6.025712844):7.904843082):8.639274441):1.01775736	(((((((((((Sceloporus_cyanogenys:6.248825315	(Sceloporus_cyanostictus:2.262699533	Sceloporus_gadsdeni:2.262699533):3.986125782):1.398966145	(Sceloporus_oberon:3.471478875	Sceloporus_ornatus_ornatus:3.471478875):4.176312584):0.2419818078	(Sceloporus_minor:7.691698514	(Sceloporus_prezygus:3.556421025	Sceloporus_serrifer:3.556421025):4.135277489):0.198074753):0.5141579651	Sceloporus_ornatus_caeruleus:8.403931232):2.182036378	(((Sceloporus_sugillatus:4.016169138	Sceloporus_poinsettii:4.016169138):4.313128494
(((((((((((((((((((Sceloporus_edbelli:3.641144265	Sceloporus_cowlesi:3.641144265):4.165312909	Sceloporus_cautus:7.806457174):3.027117197	(Sceloporus_undulatus:8.703534598	((Sceloporus_tristichus:6.935723027	Sceloporus_consobrinus:6.935723027):1.225642275	Sceloporus_woodi:8.161365302):0.5421692964):2.130039772):3.53923809	Sceloporus_occidentalis:14.37281246):0.7433854388	Sceloporus_virgatus:15.1161979):3.010798751	(Sceloporus_olivaceus:3.4228762	Sceloporus_exsul:3.4228762):14.70412045):3.991915931	(((((((Sceloporus_adleri:2.852141539	Sceloporus_stejnegeri:2.852141539):1.976850823	Sceloporus_druckercolini:4.828992362):2.424898161	Sceloporus_scitulus:7.253890523):1.561639091	Sceloporus_formosus:8.815529614):3.799755094	(Sceloporus_cryptus:1.352113865	Sceloporus_subpictus:1.352113865):11.26317084):1.140214292	((Sceloporus_malachiticus:9.060074862	Sceloporus_lundelli:9.060074862):1.452496274	(((Sceloporus_smaragdinus:1.698586449	Sceloporus_taeniocnemis:1.698586449):1.811650721	Sceloporus_acanthinus:3.51023717):5.834613358	Sceloporus_internasalis:9.344850528):1.167720608):3.242927865):5.483500429	((Sceloporus_edwardtaylori:7.38106865	((Sceloporus_horridus:2.928299353	Sceloporus_spinosus_spinosus:2.928299353):2.2159077	Sceloporus_spinosus_caeruleopunctatus:5.144207053):2.236861597):2.853070542	Sceloporus_albiventris:10.23413919):9.004860238):2.87991315):1.556821249	((((Sceloporus_scalaris:2.273414203	Sceloporus_slevini:2.273414203):6.243850041	((Sceloporus_chaneyi:4.605069505	(Sceloporus_goldmani:2.523914668	Sceloporus_samcolemani:2.523914668):2.081154837):3.46354302	Sceloporus_brownorum:8.068612525):0.4486517191):0.8126256338	(Sceloporus_aurantius:5.593540284	Sceloporus_unicanthalis:5.593540284):3.736349594):3.863919343	(Sceloporus_bicanthalis:7.861598126	Sceloporus_aeneus:7.861598126):5.332211094):10.48192461):0.6066509355	((((((((((Sceloporus_cyanogenys:4.06395413	Sceloporus_ornatus_caeruleus:4.06395413):3.356213977	((Sceloporus_cyanostictus:4.716825961	Sceloporus_gadsdeni:4.716825961):2.343212803	((Sceloporus_minor:5.765759641	(Sceloporus_prezygus:1.950490343	Sceloporus_serrifer:1.950490343):3.815269298):0.6500433677	(Sceloporus_oberon:3.614843308	Sceloporus_ornatus_ornatus:3.614843308):2.8009597):0.6442357559):0.3601293416):1.088855715	Sceloporus_sp_SFDG514:8.509023821):3.271589133	((Sceloporus_sugillatus:5.503839296
(((((((((((((((((((Sceloporus_edbelli:3.22956238	Sceloporus_cowlesi:3.22956238):4.345205618	Sceloporus_cautus:7.574767998):2.528238857	((Sceloporus_undulatus:6.788473729	(Sceloporus_tristichus:5.710485253	Sceloporus_woodi:5.710485253):1.077988476):0.2104093188	Sceloporus_consobrinus:6.998883047):3.104123808):2.67011777	Sceloporus_virgatus:12.77312462):1.013318955	Sceloporus_occidentalis:13.78644358):3.441457754	(Sceloporus_olivaceus:5.576760184	Sceloporus_exsul:5.576760184):11.65114115):2.274758992	(((((Sceloporus_adleri:3.246476552	(Sceloporus_stejnegeri:3.058713185	Sceloporus_druckercolini:3.058713185):0.1877633674):2.601212026	Sceloporus_scitulus:5.847688579):1.37991348	Sceloporus_formosus:7.227602059):4.63758627	((Sceloporus_cryptus:1.134266824	(Sceloporus_subpictus:0.9018223628	Sceloporus_lundelli:0.9018223628):0.232444461):9.285425823	(Sceloporus_malachiticus:9.348120549	(((Sceloporus_smaragdinus:2.459253042	Sceloporus_taeniocnemis:2.459253042):1.038736174	Sceloporus_acanthinus:3.497989216):4.51184277	Sceloporus_internasalis:8.009831986):1.338288563):1.071572097):1.445495683):3.722126327	((Sceloporus_edwardtaylori:6.172942669	((Sceloporus_horridus:1.857213462	Sceloporus_spinosus_spinosus:1.857213462):2.283367771	Sceloporus_spinosus_caeruleopunctatus:4.140581233):2.032361436):1.826652172	Sceloporus_albiventris:7.999594841):7.587719816):3.915345669):2.034110109	((((Sceloporus_scalaris:3.195681583	Sceloporus_slevini:3.195681583):1.635873499	Sceloporus_brownorum:4.831555081):5.128055761	((Sceloporus_chaneyi:3.623228254	(Sceloporus_goldmani:2.566952052	Sceloporus_samcolemani:2.566952052):1.056276202):5.885265166	(Sceloporus_aurantius:4.169997006	Sceloporus_unicanthalis:4.169997006):5.338496414):0.4511174216):2.094464643	(Sceloporus_bicanthalis:7.423869341	Sceloporus_aeneus:7.423869341):4.630206144):9.482694949):0.8624628777	((((((((((Sceloporus_cyanogenys:4.272266139	(Sceloporus_cyanostictus:2.605220533	Sceloporus_gadsdeni:2.605220533):1.667045606):0.6113027218	(Sceloporus_oberon:2.768636962	Sceloporus_ornatus_ornatus:2.768636962):2.114931898):0.6342957721	(Sceloporus_minor:4.863039269	(Sceloporus_prezygus:1.599125524	Sceloporus_serrifer:1.599125524):3.263913745):0.6548253637):0.9999399189	Sceloporus_ornatus_caeruleus:6.517804552):2.731520241	((Sceloporus_sugillatus:5.558382658	Sceloporus_poinsettii:5.558382658):2.353109282
(((((((((((((((((((Sceloporus_edbelli:3.782772148	Sceloporus_cowlesi:3.782772148):1.462413161	Sceloporus_cautus:5.245185308):5.292980534	((Sceloporus_undulatus:8.458306572	Sceloporus_woodi:8.458306572):0.5388647655	(Sceloporus_tristichus:8.093953865	Sceloporus_consobrinus:8.093953865):0.9032174724):1.540994504):3.743390175	Sceloporus_occidentalis:14.28155602):0.3909165457	Sceloporus_virgatus:14.67247256):3.724698564	(Sceloporus_olivaceus:4.49671564	Sceloporus_exsul:4.49671564):13.90045549):3.758821631	(((((Sceloporus_adleri:2.859578599	(Sceloporus_stejnegeri:2.124776491	Sceloporus_druckercolini:2.124776491):0.7348021075):2.780553731	Sceloporus_scitulus:5.64013233):2.790333507	Sceloporus_formosus:8.430465837):3.568669966	(((Sceloporus_cryptus:1.280571394	Sceloporus_subpictus:1.280571394):0.3067968037	Sceloporus_lundelli:1.587368198):9.010385107	(Sceloporus_malachiticus:8.440542248	(((Sceloporus_smaragdinus:2.420934893	Sceloporus_acanthinus:2.420934893):0.02464593491	Sceloporus_taeniocnemis:2.445580828):4.263448783	Sceloporus_internasalis:6.709029611):1.731512637):2.157211056):1.401382498):4.915895869	((Sceloporus_edwardtaylori:7.981787396	((Sceloporus_horridus:2.779958596	Sceloporus_spinosus_spinosus:2.779958596):2.102041327	Sceloporus_spinosus_caeruleopunctatus:4.881999923):3.099787473):2.457395566	Sceloporus_albiventris:10.43918296):6.47584871):5.240961086):1.984240875	((((Sceloporus_scalaris:2.729722339	Sceloporus_slevini:2.729722339):4.826295986	Sceloporus_brownorum:7.556018325):5.043083975	((Sceloporus_chaneyi:6.135137435	(Sceloporus_goldmani:3.231478463	Sceloporus_samcolemani:3.231478463):2.903658972):4.740864235	(Sceloporus_aurantius:3.162253534	Sceloporus_unicanthalis:3.162253534):7.713748136):1.72310063):2.634378848	(Sceloporus_bicanthalis:8.473999033	Sceloporus_aeneus:8.473999033):6.759482114):8.906752485):0.8830764075	((((((((((((Sceloporus_cyanogenys:5.500721358	(Sceloporus_cyanostictus:3.476619015	Sceloporus_gadsdeni:3.476619015):2.024102342):0.9413887547	((Sceloporus_oberon:4.060232887	Sceloporus_ornatus_ornatus:4.060232887):2.371682062	(Sceloporus_prezygus:3.1166065	Sceloporus_serrifer:3.1166065):3.315308449):0.01019516342):0.7117068435	Sceloporus_minor:7.153816956):2.413204357	Sceloporus_ornatus_caeruleus:9.567021313):0.5953423288	Sceloporus_sp_SFDG514:10.16236364):1.607417473	((Sceloporus_sugillatus:5.663982254
(((((((((((((((((((Sceloporus_edbelli:2.662430991	Sceloporus_cowlesi:2.662430991):2.762229897	Sceloporus_cautus:5.424660888):3.621575093	(Sceloporus_undulatus:7.346434785	(Sceloporus_tristichus:6.726374067	(Sceloporus_consobrinus:6.434067541	Sceloporus_woodi:6.434067541):0.2923065266):0.6200607179):1.699801196):4.982585677	Sceloporus_occidentalis:14.02882166):1.876373808	Sceloporus_virgatus:15.90519547):3.248979621	(Sceloporus_olivaceus:5.441090648	Sceloporus_exsul:5.441090648):13.71308444):2.323477205	((((((Sceloporus_adleri:0.5970463733	Sceloporus_druckercolini:0.5970463733):2.880730957	Sceloporus_stejnegeri:3.477777331):3.524982424	Sceloporus_scitulus:7.002759755):1.452511869	Sceloporus_formosus:8.455271624):3.622681794	((Sceloporus_cryptus:1.202938931	(Sceloporus_subpictus:0.7369536509	Sceloporus_lundelli:0.7369536509):0.4659852799):9.583195876	((Sceloporus_malachiticus:8.03534019	Sceloporus_internasalis:8.03534019):0.6125143007	((Sceloporus_smaragdinus:1.897260595	Sceloporus_acanthinus:1.897260595):0.8129848598	Sceloporus_taeniocnemis:2.710245455):5.937609035):2.138280316):1.291818611):5.134735319	((Sceloporus_edwardtaylori:7.428545663	((Sceloporus_horridus:2.617094994	Sceloporus_spinosus_spinosus:2.617094994):3.121122816	Sceloporus_spinosus_caeruleopunctatus:5.73821781):1.690327853):1.350849577	Sceloporus_albiventris:8.77939524):8.433293496):4.264963556):1.404049945	(((((Sceloporus_scalaris:2.891341844	Sceloporus_slevini:2.891341844):3.79170039	Sceloporus_brownorum:6.683042234):2.080150796	(Sceloporus_aurantius:3.132304504	Sceloporus_unicanthalis:3.132304504):5.630888526):0.3255973837	(Sceloporus_chaneyi:6.148594329	(Sceloporus_goldmani:2.420264877	Sceloporus_samcolemani:2.420264877):3.728329452):2.940196085):6.401642661	(Sceloporus_bicanthalis:7.330390173	Sceloporus_aeneus:7.330390173):8.160042901):7.391269163):0.4158241363	((((((((((((Sceloporus_cyanogenys:6.105205647	(Sceloporus_cyanostictus:3.415066895	Sceloporus_gadsdeni:3.415066895):2.690138752):0.6339490573	(Sceloporus_oberon:2.656488629	Sceloporus_ornatus_ornatus:2.656488629):4.082666075):0.3631528148	(Sceloporus_prezygus:2.948895103	Sceloporus_serrifer:2.948895103):4.153412416):0.3365740554	Sceloporus_ornatus_caeruleus:7.438881574):0.2246175654	Sceloporus_minor:7.66349914):3.268631289	((Sceloporus_sugillatus:5.262526799	Sceloporus_poinsettii:5.262526799):4.559439159
(((((((((((((((((((Sceloporus_edbelli:2.911488056	Sceloporus_cowlesi:2.911488056):2.477630951	Sceloporus_cautus:5.389119007):5.140783099	(Sceloporus_undulatus:7.260129629	((Sceloporus_tristichus:6.643396057	Sceloporus_woodi:6.643396057):0.1739100047	Sceloporus_consobrinus:6.817306061):0.4428235678):3.269772476):3.413415165	Sceloporus_occidentalis:13.94331727):1.077601295	Sceloporus_virgatus:15.02091857):4.25903086	(Sceloporus_olivaceus:3.072191764	Sceloporus_exsul:3.072191764):16.20775766):2.049681759	(((((Sceloporus_adleri:3.459473829	(Sceloporus_stejnegeri:2.22037672	Sceloporus_druckercolini:2.22037672):1.239097109):1.077858447	Sceloporus_scitulus:4.537332276):2.395138502	Sceloporus_formosus:6.932470778):3.539773021	(((Sceloporus_cryptus:0.8692591282	Sceloporus_subpictus:0.8692591282):1.702791553	Sceloporus_lundelli:2.572050681):6.519156731	(Sceloporus_malachiticus:7.719075532	(((Sceloporus_smaragdinus:2.387833834	Sceloporus_acanthinus:2.387833834):0.5206429069	Sceloporus_taeniocnemis:2.908476741):3.14936035	Sceloporus_internasalis:6.057837091):1.661238441):1.37213188):1.381036387):4.628649536	((Sceloporus_edwardtaylori:6.893717156	((Sceloporus_horridus:2.587923742	Sceloporus_spinosus_spinosus:2.587923742):2.075611148	Sceloporus_spinosus_caeruleopunctatus:4.66353489):2.230182266):2.332699287	Sceloporus_albiventris:9.226416443):5.874476893):6.22873785):1.733288345	((((Sceloporus_scalaris:2.677571596	Sceloporus_slevini:2.677571596):3.951740911	Sceloporus_brownorum:6.629312507):3.023101486	((Sceloporus_chaneyi:4.60416748	(Sceloporus_goldmani:3.073360047	Sceloporus_samcolemani:3.073360047):1.530807434):3.929984609	(Sceloporus_aurantius:5.230235507	Sceloporus_unicanthalis:5.230235507):3.303916582):1.118261904):5.479029828	(Sceloporus_bicanthalis:6.031728646	Sceloporus_aeneus:6.031728646):9.099715175):7.93147571):0.2626512718	((((((((((Sceloporus_cyanogenys:0.9467913078	Sceloporus_sp_SFDG514:0.9467913078):5.091172408	(Sceloporus_cyanostictus:2.934676965	Sceloporus_gadsdeni:2.934676965):3.103286751):0.511125395	(Sceloporus_oberon:3.22033481	Sceloporus_ornatus_ornatus:3.22033481):3.328754301):0.4479427303	(Sceloporus_minor:5.42343579	((Sceloporus_prezygus:1.929462674	Sceloporus_serrifer:1.929462674):2.665758493	Sceloporus_ornatus_caeruleus:4.595221167):0.8282146231):1.573596051):2.820592181	((Sceloporus_sugillatus:5.240385951
(((((((((((((((((((Sceloporus_edbelli:1.933211638	Sceloporus_cowlesi:1.933211638):3.046476567	Sceloporus_cautus:4.979688205):4.184508589	(Sceloporus_undulatus:7.501069047	((Sceloporus_tristichus:5.959075681	Sceloporus_consobrinus:5.959075681):0.5797389351	Sceloporus_woodi:6.538814616):0.9622544311):1.663127747):2.375397501	Sceloporus_occidentalis:11.5395943):1.31720939	Sceloporus_virgatus:12.85680369):4.171624855	(Sceloporus_olivaceus:4.4832886	Sceloporus_exsul:4.4832886):12.54513994):3.335628319	(((((((Sceloporus_adleri:2.258012882	Sceloporus_stejnegeri:2.258012882):0.9065017439	Sceloporus_druckercolini:3.164514626):1.337705741	Sceloporus_scitulus:4.502220368):2.207179057	Sceloporus_formosus:6.709399424):2.188643611	(Sceloporus_cryptus:0.8962624584	Sceloporus_subpictus:0.8962624584):8.001780577):0.458334341	((Sceloporus_malachiticus:8.017130865	(((Sceloporus_smaragdinus:2.095542551	Sceloporus_taeniocnemis:2.095542551):1.050008156	Sceloporus_acanthinus:3.145550707):3.649848839	Sceloporus_internasalis:6.795399546):1.221731319):0.4425674222	Sceloporus_lundelli:8.459698287):0.8966790896):4.086272606	((Sceloporus_edwardtaylori:6.708192743	((Sceloporus_horridus:1.931284897	Sceloporus_spinosus_spinosus:1.931284897):2.559382184	Sceloporus_spinosus_caeruleopunctatus:4.490667081):2.217525662):1.323228508	Sceloporus_albiventris:8.03142125):5.411228732):6.921406877):1.420148685	((((Sceloporus_scalaris:2.095126025	Sceloporus_slevini:2.095126025):3.593929083	Sceloporus_brownorum:5.689055108):3.60510799	((Sceloporus_chaneyi:5.03485772	(Sceloporus_goldmani:3.007164752	Sceloporus_samcolemani:3.007164752):2.027692967):3.708179885	(Sceloporus_aurantius:4.362673635	Sceloporus_unicanthalis:4.362673635):4.38036397):0.5511254928):4.579892725	(Sceloporus_bicanthalis:7.430181991	Sceloporus_aeneus:7.430181991):6.443873832):7.910149722):0.4208972665	((((((((((Sceloporus_cyanogenys:0.02345119264	Sceloporus_ornatus_caeruleus:0.02345119264):6.267508748	(Sceloporus_cyanostictus:3.152431543	Sceloporus_gadsdeni:3.152431543):3.138528398):0.7352451973	((Sceloporus_minor:5.58927059	(Sceloporus_prezygus:1.891669834	Sceloporus_serrifer:1.891669834):3.697600756):0.7567257346	(Sceloporus_oberon:1.954566492	Sceloporus_ornatus_ornatus:1.954566492):4.391429832):0.6802088136):2.137696104	((Sceloporus_sugillatus:3.806637151	Sceloporus_poinsettii:3.806637151):3.44716959
((((((((((((((((((((Sceloporus_edbelli:2.795944078	Sceloporus_cowlesi:2.795944078):1.801846515	Sceloporus_cautus:4.597790593):3.913244447	(Sceloporus_undulatus:6.538464079	((Sceloporus_tristichus:5.211517385	Sceloporus_consobrinus:5.211517385):1.109834687	Sceloporus_woodi:6.321352072):0.2171120072):1.972570961):2.736424965	Sceloporus_occidentalis:11.24746001):2.067205336	Sceloporus_virgatus:13.31466534):2.973746792	(Sceloporus_olivaceus:2.934095201	Sceloporus_exsul:2.934095201):13.35431693):2.856057662	((((((Sceloporus_adleri:0.4238809953	Sceloporus_druckercolini:0.4238809953):2.046056017	Sceloporus_stejnegeri:2.469937012):0.2659417571	Sceloporus_scitulus:2.735878769):4.005706451	Sceloporus_formosus:6.74158522):2.551607404	(((Sceloporus_cryptus:0.8031457507	Sceloporus_subpictus:0.8031457507):5.273508106	Sceloporus_lundelli:6.076653857):2.502048326	(Sceloporus_malachiticus:6.742683928	(((Sceloporus_smaragdinus:2.056882805	Sceloporus_taeniocnemis:2.056882805):0.9486243606	Sceloporus_acanthinus:3.005507165):2.47648081	Sceloporus_internasalis:5.481987975):1.260695952):1.836018255):0.7144904408):6.656643521	((Sceloporus_edwardtaylori:8.396905484	((Sceloporus_horridus:1.588246149	Sceloporus_spinosus_spinosus:1.588246149):3.914858788	Sceloporus_spinosus_caeruleopunctatus:5.503104938):2.893800546):2.083077844	Sceloporus_albiventris:10.47998333):5.469852817):3.194633651):1.708083368	((((Sceloporus_scalaris:3.007527922	Sceloporus_slevini:3.007527922):2.076940491	Sceloporus_brownorum:5.084468413):5.013001893	((Sceloporus_chaneyi:6.711433539	(Sceloporus_goldmani:4.342518549	Sceloporus_samcolemani:4.342518549):2.36891499):1.689542564	(Sceloporus_aurantius:4.02067397	Sceloporus_unicanthalis:4.02067397):4.380302133):1.696494203):3.290594023	(Sceloporus_bicanthalis:7.871676942	Sceloporus_aeneus:7.871676942):5.516387387):7.464488834):0.3066890141	((((((((((((Sceloporus_cyanogenys:4.194450057	(Sceloporus_oberon:3.377961347	Sceloporus_ornatus_ornatus:3.377961347):0.8164887099):0.4785353273	(Sceloporus_cyanostictus:2.266243079	Sceloporus_gadsdeni:2.266243079):2.406742305):0.3826718109	(Sceloporus_prezygus:1.812834205	Sceloporus_serrifer:1.812834205):3.24282299):0.0007431291144	Sceloporus_minor:5.056400324):1.726147522	Sceloporus_ornatus_caeruleus:6.782547845):2.773091485	((Sceloporus_sugillatus:4.404045971	Sceloporus_poinsettii:4.404045971):2.899999097
(((((((((((((((((((Sceloporus_edbelli:2.729524105	Sceloporus_cowlesi:2.729524105):2.415236558	Sceloporus_cautus:5.144760664):4.154770001	(((Sceloporus_undulatus:6.149536873	Sceloporus_tristichus:6.149536873):0.5198786344	Sceloporus_woodi:6.669415508):0.7311696336	Sceloporus_consobrinus:7.400585141):1.898945523):5.735535582	Sceloporus_virgatus:15.03506625):1.612195239	Sceloporus_occidentalis:16.64726149):5.726027222	(Sceloporus_olivaceus:3.970184939	Sceloporus_exsul:3.970184939):18.40310377):1.433457673	((((((Sceloporus_adleri:2.437449109	Sceloporus_stejnegeri:2.437449109):1.565003402	Sceloporus_druckercolini:4.002452511):2.687682643	Sceloporus_scitulus:6.690135154):2.655837027	Sceloporus_formosus:9.34597218):4.112960045	(((Sceloporus_cryptus:1.507476405	Sceloporus_subpictus:1.507476405):4.007184776	Sceloporus_lundelli:5.514661181):5.996951413	(Sceloporus_malachiticus:10.06706696	(((Sceloporus_smaragdinus:1.456012053	Sceloporus_acanthinus:1.456012053):0.8812275668	Sceloporus_taeniocnemis:2.33723962):5.511230989	Sceloporus_internasalis:7.848470609):2.218596349):1.444545636):1.947319632):6.413339157	((Sceloporus_edwardtaylori:9.167169854	((Sceloporus_horridus:2.630748154	Sceloporus_spinosus_spinosus:2.630748154):3.980708008	Sceloporus_spinosus_caeruleopunctatus:6.611456162):2.555713692):0.7274980567	Sceloporus_albiventris:9.89466791):9.977603473):3.934474997):1.891201589	(((((Sceloporus_scalaris:4.038366734	Sceloporus_slevini:4.038366734):6.660969649	Sceloporus_brownorum:10.69933638):1.80323697	(Sceloporus_chaneyi:4.582783577	(Sceloporus_goldmani:2.937650254	Sceloporus_samcolemani:2.937650254):1.645133322):7.919789777):0.8906202414	(Sceloporus_aurantius:4.579514298	Sceloporus_unicanthalis:4.579514298):8.813679298):3.678545755	(Sceloporus_bicanthalis:7.110410583	Sceloporus_aeneus:7.110410583):9.961328767):8.626208619):0.5293037691	(((((((((((Sceloporus_cyanogenys:7.068581988	(Sceloporus_cyanostictus:4.51011447	Sceloporus_gadsdeni:4.51011447):2.558467518):0.6741835009	(Sceloporus_oberon:3.184252938	Sceloporus_ornatus_ornatus:3.184252938):4.558512551):0.425802646	(Sceloporus_minor:7.642544808	(Sceloporus_prezygus:3.127492544	Sceloporus_serrifer:3.127492544):4.515052264):0.5260233272):1.97872634	Sceloporus_ornatus_caeruleus:10.14729448):1.127105626	Sceloporus_sp_SFDG514:11.2744001):0.9266651971	((Sceloporus_sugillatus:5.121565792
(((((((((((((((((((Sceloporus_edbelli:2.412949312	Sceloporus_cowlesi:2.412949312):3.724765192	Sceloporus_cautus:6.137714504):5.515404735	(((Sceloporus_undulatus:8.954627154	Sceloporus_woodi:8.954627154):0.1812910202	Sceloporus_tristichus:9.135918174):0.7668680103	Sceloporus_consobrinus:9.902786184):1.750333055):4.7957238	Sceloporus_occidentalis:16.44884304):0.7978926523	Sceloporus_virgatus:17.24673569):4.344858282	(Sceloporus_olivaceus:8.753571461	Sceloporus_exsul:8.753571461):12.83802251):2.194949369	((((Sceloporus_adleri:2.668839339	Sceloporus_stejnegeri:2.668839339):8.182958007	(Sceloporus_formosus:5.406624999	(Sceloporus_druckercolini:4.787583404	Sceloporus_scitulus:4.787583404):0.6190415948):5.445172348):3.713426063	(((Sceloporus_cryptus:2.264306348	Sceloporus_subpictus:2.264306348):8.486156674	Sceloporus_lundelli:10.75046302):2.371797075	(Sceloporus_malachiticus:9.434434229	((Sceloporus_smaragdinus:2.532865895	(Sceloporus_taeniocnemis:2.051144394	Sceloporus_acanthinus:2.051144394):0.4817215014):5.714414497	Sceloporus_internasalis:8.247280392):1.187153837):3.687825867):1.442963313):4.450131517	((Sceloporus_edwardtaylori:5.826595923	((Sceloporus_horridus:2.440898537	Sceloporus_spinosus_spinosus:2.440898537):1.867362371	Sceloporus_spinosus_caeruleopunctatus:4.308260908):1.518335015):5.015008822	Sceloporus_albiventris:10.84160474):8.173750182):4.771188415):1.988139673	((((Sceloporus_scalaris:3.045227634	Sceloporus_slevini:3.045227634):1.750525662	Sceloporus_brownorum:4.795753296):7.100988061	((Sceloporus_chaneyi:6.914353636	(Sceloporus_goldmani:5.185351941	Sceloporus_samcolemani:5.185351941):1.729001695):2.285307142	(Sceloporus_aurantius:3.340014203	Sceloporus_unicanthalis:3.340014203):5.859646575):2.697080578):6.255647586	(Sceloporus_bicanthalis:6.854520497	Sceloporus_aeneus:6.854520497):11.29786845):7.622294072):0.2931856753	((((((((((((Sceloporus_cyanogenys:4.950376415	(Sceloporus_cyanostictus:3.322373627	Sceloporus_gadsdeni:3.322373627):1.628002788):0.6160011486	(Sceloporus_oberon:2.031138387	Sceloporus_ornatus_ornatus:2.031138387):3.535239177):0.4268310234	Sceloporus_minor:5.993208587):1.007712698	(Sceloporus_prezygus:2.034104291	Sceloporus_serrifer:2.034104291):4.966816994):1.634506832	Sceloporus_ornatus_caeruleus:8.635428116):2.071147071	((Sceloporus_sugillatus:5.890407078	Sceloporus_poinsettii:5.890407078):1.673986276
(((((((((((((((((((Sceloporus_edbelli:4.371374013	Sceloporus_cowlesi:4.371374013):1.900570071	Sceloporus_cautus:6.271944084):4.496290655	(Sceloporus_undulatus:8.611307365	((Sceloporus_tristichus:6.685130588	Sceloporus_woodi:6.685130588):1.204316588	Sceloporus_consobrinus:7.889447177):0.7218601882):2.156927374):2.713760417	Sceloporus_occidentalis:13.48199516):1.741202179	Sceloporus_virgatus:15.22319734):4.903637763	(Sceloporus_olivaceus:4.803739213	Sceloporus_exsul:4.803739213):15.32309589):1.007187011	((((((Sceloporus_adleri:1.279002003	Sceloporus_druckercolini:1.279002003):1.706207168	Sceloporus_stejnegeri:2.985209171):1.29459104	Sceloporus_scitulus:4.279800212):4.892103596	Sceloporus_formosus:9.171903807):3.048253385	((Sceloporus_cryptus:0.9875539296	Sceloporus_subpictus:0.9875539296):9.989758583	(((Sceloporus_malachiticus:5.552940666	Sceloporus_internasalis:5.552940666):3.833477114	((Sceloporus_smaragdinus:1.860799776	Sceloporus_acanthinus:1.860799776):1.030960657	Sceloporus_taeniocnemis:2.891760433):6.494657347):1.195585555	Sceloporus_lundelli:10.58200334):0.395309178):1.242844679):4.211159859	((Sceloporus_edwardtaylori:8.805610272	((Sceloporus_horridus:2.515665838	Sceloporus_spinosus_spinosus:2.515665838):3.228692775	Sceloporus_spinosus_caeruleopunctatus:5.744358613):3.061251659):2.258137093	Sceloporus_albiventris:11.06374737):5.367569686):4.702705058):3.017212828	(((((Sceloporus_scalaris:3.775405128	Sceloporus_slevini:3.775405128):1.593622591	Sceloporus_brownorum:5.369027719):3.751646142	(Sceloporus_chaneyi:6.426499779	(Sceloporus_goldmani:3.740390639	Sceloporus_samcolemani:3.740390639):2.68610914):2.694174082):0.9620776081	(Sceloporus_aurantius:3.500713837	Sceloporus_unicanthalis:3.500713837):6.582037633):3.374079597	(Sceloporus_bicanthalis:5.253322081	Sceloporus_aeneus:5.253322081):8.203508985):10.69440387):0.2899480013	((((((((((((Sceloporus_cyanogenys:5.09098591	(Sceloporus_cyanostictus:3.112937441	Sceloporus_gadsdeni:3.112937441):1.978048469):0.3212855119	(Sceloporus_oberon:3.324439267	Sceloporus_ornatus_ornatus:3.324439267):2.087832155):1.477871966	Sceloporus_sp_SFDG514:6.890143388):0.4601526988	Sceloporus_minor:7.350296087):0.3007400445	(Sceloporus_prezygus:2.422147598	Sceloporus_serrifer:2.422147598):5.228888533):0.6504203885	Sceloporus_ornatus_caeruleus:8.30145652):2.070779614	((Sceloporus_sugillatus:4.772751518
(((((((((((((((((((Sceloporus_edbelli:2.858174898	Sceloporus_cowlesi:2.858174898):2.288725394	Sceloporus_cautus:5.146900293):4.263152235	((Sceloporus_undulatus:7.158695186	(Sceloporus_tristichus:6.878594277	Sceloporus_woodi:6.878594277):0.2801009088):0.6269104929	Sceloporus_consobrinus:7.785605678):1.624446849):5.105827323	Sceloporus_occidentalis:14.51587985):1.48627831	Sceloporus_virgatus:16.00215816):5.38658795	(Sceloporus_olivaceus:4.744767568	Sceloporus_exsul:4.744767568):16.64397854):2.371323839	((((((Sceloporus_adleri:1.59264953	Sceloporus_druckercolini:1.59264953):0.9138903035	Sceloporus_stejnegeri:2.506539834):4.23699363	Sceloporus_scitulus:6.743533463):3.789260443	Sceloporus_formosus:10.53279391):2.449811101	(((Sceloporus_cryptus:1.196061709	Sceloporus_lundelli:1.196061709):0.3271722512	Sceloporus_subpictus:1.52323396):10.0079302	((Sceloporus_malachiticus:8.376693193	Sceloporus_internasalis:8.376693193):0.2451301875	((Sceloporus_smaragdinus:1.717756298	Sceloporus_acanthinus:1.717756298):0.02883199128	Sceloporus_taeniocnemis:1.74658829):6.875235091):2.909340782):1.451440845):6.033493014	((Sceloporus_edwardtaylori:8.179650007	((Sceloporus_horridus:2.180915787	Sceloporus_spinosus_spinosus:2.180915787):2.970506341	Sceloporus_spinosus_caeruleopunctatus:5.151422129):3.028227878):2.349766718	Sceloporus_albiventris:10.52941673):8.486681296):4.743971929):0.6696376935	(((((Sceloporus_scalaris:1.991038228	Sceloporus_slevini:1.991038228):4.183630436	Sceloporus_brownorum:6.174668664):5.359288093	(Sceloporus_aurantius:6.460429057	Sceloporus_unicanthalis:6.460429057):5.073527699):0.5872879272	(Sceloporus_chaneyi:4.575156918	(Sceloporus_goldmani:3.101340803	Sceloporus_samcolemani:3.101340803):1.473816116):7.546087765):5.342761528	(Sceloporus_bicanthalis:10.61837328	Sceloporus_aeneus:10.61837328):6.845632935):6.965701432):0.3300563466	((((((((((Sceloporus_cyanogenys:5.666639441	(Sceloporus_cyanostictus:2.539257701	Sceloporus_gadsdeni:2.539257701):3.12738174):1.528166513	((Sceloporus_minor:6.592174936	((Sceloporus_prezygus:3.027385374	Sceloporus_serrifer:3.027385374):3.437979808	Sceloporus_ornatus_caeruleus:6.465365182):0.1268097542):0.397503551	(Sceloporus_oberon:3.985819948	Sceloporus_ornatus_ornatus:3.985819948):3.003858539):0.2051274667):2.659515232	((Sceloporus_sugillatus:4.781953093	Sceloporus_poinsettii:4.781953093):2.636760594
(((((((((((((((((((Sceloporus_edbelli:2.645097328	Sceloporus_cowlesi:2.645097328):4.561211718	Sceloporus_cautus:7.206309046):3.243275585	((Sceloporus_undulatus:6.295302932	Sceloporus_tristichus:6.295302932):1.848012207	(Sceloporus_consobrinus:8.037265044	Sceloporus_woodi:8.037265044):0.106050095):2.306269492):5.578336747	Sceloporus_virgatus:16.02792138):1.083808039	Sceloporus_occidentalis:17.11172942):5.806247358	(Sceloporus_olivaceus:4.367096366	Sceloporus_exsul:4.367096366):18.55088041):2.35094987	((((((Sceloporus_adleri:3.761051227	Sceloporus_druckercolini:3.761051227):0.6585858298	Sceloporus_stejnegeri:4.419637056):2.936051173	Sceloporus_scitulus:7.355688229):3.591054105	Sceloporus_formosus:10.94674233):4.011118713	(((Sceloporus_cryptus:1.848964551	Sceloporus_subpictus:1.848964551):8.693514274	Sceloporus_lundelli:10.54247883):2.770094072	(Sceloporus_malachiticus:10.773077	((Sceloporus_smaragdinus:2.682856049	(Sceloporus_taeniocnemis:1.469805958	Sceloporus_acanthinus:1.469805958):1.213050092):6.141295609	Sceloporus_internasalis:8.824151658):1.948925345):2.539495894):1.64528815):4.978064158	((Sceloporus_edwardtaylori:8.623555292	((Sceloporus_horridus:2.242570268	Sceloporus_spinosus_spinosus:2.242570268):3.864020548	Sceloporus_spinosus_caeruleopunctatus:6.106590815):2.516964477):3.661827793	Sceloporus_albiventris:12.28538308):7.650542121):5.333001439):1.380470124	((((Sceloporus_scalaris:2.581884173	Sceloporus_slevini:2.581884173):2.599421289	Sceloporus_brownorum:5.181305462):5.430810346	((Sceloporus_chaneyi:5.847798902	(Sceloporus_goldmani:3.253604284	Sceloporus_samcolemani:3.253604284):2.594194618):3.126122241	(Sceloporus_aurantius:4.477408984	Sceloporus_unicanthalis:4.477408984):4.496512158):1.638194666):4.899951346	(Sceloporus_bicanthalis:7.921451881	Sceloporus_aeneus:7.921451881):7.590615273):11.13732961):0.4182359658	((((((((((((Sceloporus_cyanogenys:7.041402591	(Sceloporus_cyanostictus:4.6989513	Sceloporus_gadsdeni:4.6989513):2.342451291):0.921768497	Sceloporus_minor:7.963171088):0.1284426886	(Sceloporus_oberon:3.43370455	Sceloporus_ornatus_ornatus:3.43370455):4.657909227):0.4027395713	(Sceloporus_prezygus:3.868277753	Sceloporus_serrifer:3.868277753):4.626075595):0.8532607682	Sceloporus_ornatus_caeruleus:9.347614116):2.477520233	((Sceloporus_sugillatus:4.527104947	Sceloporus_poinsettii:4.527104947):4.651027406
(((((((((((((((((((Sceloporus_edbelli:3.506746685	Sceloporus_cowlesi:3.506746685):2.098502022	Sceloporus_cautus:5.605248706):4.726542349	(Sceloporus_undulatus:8.39697511	((Sceloporus_tristichus:7.951467407	Sceloporus_woodi:7.951467407):0.2919195713	Sceloporus_consobrinus:8.243386978):0.1535881324):1.934815945):3.369652083	Sceloporus_occidentalis:13.70144314):1.479565397	Sceloporus_virgatus:15.18100854):4.538245376	(Sceloporus_olivaceus:6.013257901	Sceloporus_exsul:6.013257901):13.70599601):1.722168811	((((((Sceloporus_adleri:2.12186928	Sceloporus_druckercolini:2.12186928):0.7550692797	Sceloporus_stejnegeri:2.876938559):4.200342688	Sceloporus_scitulus:7.077281248):2.58533727	Sceloporus_formosus:9.662618518):2.935018252	((Sceloporus_cryptus:1.313551749	(Sceloporus_subpictus:0.3046681856	Sceloporus_lundelli:0.3046681856):1.008883563):10.61230695	(Sceloporus_malachiticus:8.725449713	(((Sceloporus_smaragdinus:2.295301908	Sceloporus_taeniocnemis:2.295301908):0.3062090348	Sceloporus_acanthinus:2.601510943):3.088786781	Sceloporus_internasalis:5.690297723):3.03515199):3.200408981):0.671778076):4.026572001	((Sceloporus_edwardtaylori:7.237298738	((Sceloporus_horridus:2.978746771	Sceloporus_spinosus_spinosus:2.978746771):1.798174883	Sceloporus_spinosus_caeruleopunctatus:4.776921654):2.460377084):2.069564903	Sceloporus_albiventris:9.30686364):7.317345131):4.817213951):1.49927432	(((((Sceloporus_scalaris:1.636935903	Sceloporus_slevini:1.636935903):4.86646365	Sceloporus_brownorum:6.503399553):2.680160417	(Sceloporus_chaneyi:5.634051554	(Sceloporus_goldmani:3.656715596	Sceloporus_samcolemani:3.656715596):1.977335959):3.549508416):1.577217489	(Sceloporus_aurantius:4.373465808	Sceloporus_unicanthalis:4.373465808):6.387311651):1.910858344	(Sceloporus_bicanthalis:6.295557765	Sceloporus_aeneus:6.295557765):6.376078038):10.26906124):1.169348042	((((((((Sceloporus_cyanogenys:7.405033195	(((Sceloporus_minor:4.754130774	Sceloporus_ornatus_caeruleus:4.754130774):1.449548379	(Sceloporus_prezygus:2.692584203	Sceloporus_serrifer:2.692584203):3.51109495):0.9614385758	(Sceloporus_oberon:4.057063318	Sceloporus_ornatus_ornatus:4.057063318):3.108054411):0.2399154662):0.6249014167	(Sceloporus_cyanostictus:4.19235915	Sceloporus_gadsdeni:4.19235915):3.837575462):1.964576748	(((Sceloporus_sugillatus:4.76162423	Sceloporus_poinsettii:4.76162423):1.684253256
(((((((((((((((((((Sceloporus_edbelli:3.379615065	Sceloporus_cowlesi:3.379615065):2.376055077	Sceloporus_cautus:5.755670142):3.71435679	((Sceloporus_undulatus:7.327695923	(Sceloporus_tristichus:5.961072304	Sceloporus_woodi:5.961072304):1.366623618):0.3288374334	Sceloporus_consobrinus:7.656533356):1.813493576):3.335639581	Sceloporus_occidentalis:12.80566651):1.549435308	Sceloporus_virgatus:14.35510182):4.39882853	(Sceloporus_olivaceus:4.499077385	Sceloporus_exsul:4.499077385):14.25485297):1.73014704	((((((Sceloporus_adleri:2.940758628	Sceloporus_stejnegeri:2.940758628):2.538087335	Sceloporus_druckercolini:5.478845963):0.6078236739	Sceloporus_scitulus:6.086669637):2.990436495	Sceloporus_formosus:9.077106132):2.734119707	(((Sceloporus_cryptus:1.070115461	Sceloporus_subpictus:1.070115461):4.580316665	Sceloporus_lundelli:5.650432125):3.662293035	(Sceloporus_malachiticus:7.539845186	(((Sceloporus_smaragdinus:2.074813319	Sceloporus_taeniocnemis:2.074813319):1.468236277	Sceloporus_acanthinus:3.543049595):2.331095339	Sceloporus_internasalis:5.874144935):1.665700252):1.772879974):2.498500678):5.532311602	((Sceloporus_edwardtaylori:8.513772147	((Sceloporus_horridus:4.323877168	Sceloporus_spinosus_spinosus:4.323877168):1.760151394	Sceloporus_spinosus_caeruleopunctatus:6.084028562):2.429743586):3.805985469	Sceloporus_albiventris:12.31975762):5.023779824):3.140539951):2.776502178	((((Sceloporus_scalaris:3.36131997	Sceloporus_slevini:3.36131997):4.240517939	((Sceloporus_chaneyi:5.028515047	(Sceloporus_goldmani:2.736147025	Sceloporus_samcolemani:2.736147025):2.292368022):0.5292779007	Sceloporus_brownorum:5.557792948):2.044044962):1.549440782	(Sceloporus_aurantius:3.78772909	Sceloporus_unicanthalis:3.78772909):5.363549602):2.058074731	(Sceloporus_bicanthalis:5.705195916	Sceloporus_aeneus:5.705195916):5.504157506):12.05122615):0.6589811613	((((((((((Sceloporus_cyanogenys:5.235130421	(Sceloporus_cyanostictus:3.200240312	Sceloporus_gadsdeni:3.200240312):2.03489011):0.706295984	(Sceloporus_oberon:3.099888515	Sceloporus_ornatus_ornatus:3.099888515):2.84153789):0.8190270592	(Sceloporus_minor:6.044801749	(Sceloporus_prezygus:1.950671642	Sceloporus_serrifer:1.950671642):4.094130107):0.7156517154):1.497231654	Sceloporus_ornatus_caeruleus:8.257685119):2.099357075	(((Sceloporus_sugillatus:3.348404104	Sceloporus_poinsettii:3.348404104):4.882559875
(((((((((((((((((((Sceloporus_edbelli:3.946637301	Sceloporus_cowlesi:3.946637301):2.390353917	Sceloporus_cautus:6.336991218):3.853506682	((Sceloporus_undulatus:6.916067838	(Sceloporus_tristichus:6.1088708	Sceloporus_consobrinus:6.1088708):0.8071970378):0.512105375	Sceloporus_woodi:7.428173213):2.762324687):4.255784666	Sceloporus_occidentalis:14.44628257):3.174234628	Sceloporus_virgatus:17.6205172):5.456176662	(Sceloporus_olivaceus:2.041462064	Sceloporus_exsul:2.041462064):21.03523179):1.653846482	((((((Sceloporus_adleri:2.353703453	Sceloporus_stejnegeri:2.353703453):3.098830104	Sceloporus_druckercolini:5.452533557):0.6412123478	Sceloporus_scitulus:6.093745905):3.428009071	Sceloporus_formosus:9.521754976):3.666408906	(((Sceloporus_cryptus:0.1206309684	Sceloporus_lundelli:0.1206309684):1.581129246	Sceloporus_subpictus:1.701760215):10.04785487	((Sceloporus_malachiticus:8.471634624	Sceloporus_internasalis:8.471634624):1.558131981	((Sceloporus_smaragdinus:1.223867627	Sceloporus_acanthinus:1.223867627):0.8554475029	Sceloporus_taeniocnemis:2.07931513):7.950451475):1.719848485):1.438548793):5.814002848	((Sceloporus_edwardtaylori:7.325467334	((Sceloporus_horridus:2.846960594	Sceloporus_spinosus_spinosus:2.846960594):2.551437496	Sceloporus_spinosus_caeruleopunctatus:5.39839809):1.927069244):3.410159229	Sceloporus_albiventris:10.73562656):8.266540167):5.728373609):2.356346156	(((((Sceloporus_scalaris:3.130222017	Sceloporus_slevini:3.130222017):4.565327361	Sceloporus_brownorum:7.695549378):1.850467668	(Sceloporus_chaneyi:5.96126418	(Sceloporus_goldmani:2.651435034	Sceloporus_samcolemani:2.651435034):3.309829146):3.584752866):0.1324481005	(Sceloporus_aurantius:6.127361011	Sceloporus_unicanthalis:6.127361011):3.551104135):4.251248011	(Sceloporus_bicanthalis:8.317627254	Sceloporus_aeneus:8.317627254):5.612085903):13.15717334):0.2662452856	(((((((((((Sceloporus_cyanogenys:7.437714847	(Sceloporus_cyanostictus:4.276378213	Sceloporus_gadsdeni:4.276378213):3.161336635):0.8092117483	(Sceloporus_oberon:2.222414939	Sceloporus_ornatus_ornatus:2.222414939):6.024511657):0.4159327556	(Sceloporus_minor:6.738102239	(Sceloporus_prezygus:2.73364611	Sceloporus_serrifer:2.73364611):4.004456129):1.924757113):2.426677469	Sceloporus_ornatus_caeruleus:11.08953682):0.8344339937	Sceloporus_sp_SFDG514:11.92397081):0.6083236305	((Sceloporus_sugillatus:5.977996308
((((((((((((((((((Sceloporus_edbelli:2.98918874	Sceloporus_cowlesi:2.98918874):1.956072992	Sceloporus_cautus:4.945261732):5.537159331	(Sceloporus_undulatus:7.884487765	(Sceloporus_tristichus:7.609854546	(Sceloporus_consobrinus:6.956122762	Sceloporus_woodi:6.956122762):0.6537317845):0.2746332192):2.597933297):3.42239752	Sceloporus_occidentalis:13.90481858):0.9327504861	Sceloporus_virgatus:14.83756907):2.146369168	(Sceloporus_olivaceus:2.673253274	Sceloporus_exsul:2.673253274):14.31068496):2.309811227	((((((Sceloporus_adleri:1.872892217	Sceloporus_stejnegeri:1.872892217):0.9075202666	Sceloporus_druckercolini:2.780412484):2.765637896	Sceloporus_scitulus:5.54605038):3.337425843	Sceloporus_formosus:8.883476223):3.73520345	(((Sceloporus_cryptus:1.511720392	Sceloporus_subpictus:1.511720392):0.8632119524	Sceloporus_lundelli:2.374932344):8.202613562	(Sceloporus_malachiticus:8.711308177	(((Sceloporus_smaragdinus:1.389519927	Sceloporus_taeniocnemis:1.389519927):0.7979585328	Sceloporus_acanthinus:2.18747846):5.687717972	Sceloporus_internasalis:7.875196432):0.8361117451):1.86623773):2.041133766):4.497222595	((Sceloporus_edwardtaylori:8.583124986	((Sceloporus_horridus:1.841881246	Sceloporus_spinosus_spinosus:1.841881246):2.559486015	Sceloporus_spinosus_caeruleopunctatus:4.40136726):4.181757725):2.036703666	Sceloporus_albiventris:10.61982865):6.496073616):2.177847195):1.257703001	((((Sceloporus_scalaris:2.443622353	Sceloporus_slevini:2.443622353):1.848394421	Sceloporus_brownorum:4.292016774):4.571536182	((Sceloporus_chaneyi:4.041462905	(Sceloporus_goldmani:3.300517	Sceloporus_samcolemani:3.300517):0.7409459044):4.466444041	(Sceloporus_aurantius:5.512597704	Sceloporus_unicanthalis:5.512597704):2.995309241):0.3556460099):3.893779609	(Sceloporus_bicanthalis:7.221698386	Sceloporus_aeneus:7.221698386):5.535634179):7.7941199):1.225252982	((((((((((((Sceloporus_cyanogenys:3.624064875	Sceloporus_ornatus_caeruleus:3.624064875):2.726569297	(Sceloporus_cyanostictus:3.272009039	Sceloporus_gadsdeni:3.272009039):3.078625133):0.4580043601	(Sceloporus_oberon:2.783177846	Sceloporus_ornatus_ornatus:2.783177846):4.025460686):0.3649100569	(Sceloporus_prezygus:3.189595925	Sceloporus_serrifer:3.189595925):3.983952664):0.2875795772	Sceloporus_minor:7.461128166):2.729565849	((Sceloporus_sugillatus:4.277617755	Sceloporus_poinsettii:4.277617755):3.137601365
((((((((((((((((((((Sceloporus_edbelli:3.037354624	Sceloporus_cowlesi:3.037354624):4.391022458	Sceloporus_cautus:7.428377082):3.030317846	(Sceloporus_undulatus:8.040917855	((Sceloporus_tristichus:6.444690277	Sceloporus_consobrinus:6.444690277):1.333133298	Sceloporus_woodi:7.777823575):0.2630942796):2.417777074):5.826246564	Sceloporus_occidentalis:16.28494149):0.5832957482	Sceloporus_virgatus:16.86823724):6.169672761	(Sceloporus_olivaceus:4.82842479	Sceloporus_exsul:4.82842479):18.20948521):2.334101199	((((((Sceloporus_adleri:2.654462763	Sceloporus_stejnegeri:2.654462763):1.706686531	Sceloporus_druckercolini:4.361149294):2.464422473	Sceloporus_scitulus:6.825571767):3.048739033	Sceloporus_formosus:9.874310801):3.887582606	(((Sceloporus_cryptus:1.182781721	Sceloporus_lundelli:1.182781721):0.2734825466	Sceloporus_subpictus:1.456264267):11.5462783	(Sceloporus_malachiticus:10.17573966	(((Sceloporus_smaragdinus:3.317961674	Sceloporus_taeniocnemis:3.317961674):0.4009541841	Sceloporus_acanthinus:3.718915859):4.975454497	Sceloporus_internasalis:8.694370355):1.481369308):2.826802909):0.759350835):5.134959068	((Sceloporus_edwardtaylori:9.649145523	((Sceloporus_horridus:2.706602476	Sceloporus_spinosus_spinosus:2.706602476):3.033725051	Sceloporus_spinosus_caeruleopunctatus:5.740327526):3.908817997):2.733017178	Sceloporus_albiventris:12.3821627):6.514689774):6.475158727):1.302119368	(((((Sceloporus_scalaris:3.171998069	Sceloporus_slevini:3.171998069):2.268297316	Sceloporus_brownorum:5.440295385):5.485915562	(Sceloporus_aurantius:4.289424099	Sceloporus_unicanthalis:4.289424099):6.636786848):0.02070222784	(Sceloporus_chaneyi:4.904846095	(Sceloporus_goldmani:3.976028457	Sceloporus_samcolemani:3.976028457):0.9288176372):6.042067081):4.403105799	(Sceloporus_bicanthalis:7.459145584	Sceloporus_aeneus:7.459145584):7.890873391):11.32411159):0.5321923025	((((((((((((Sceloporus_cyanogenys:6.327115255	(Sceloporus_cyanostictus:3.990482828	Sceloporus_gadsdeni:3.990482828):2.336632428):0.2356918681	(Sceloporus_oberon:3.400900238	Sceloporus_ornatus_ornatus:3.400900238):3.161906886):0.09394574885	Sceloporus_minor:6.656752872):0.4023489822	(Sceloporus_prezygus:2.493728858	Sceloporus_serrifer:2.493728858):4.565372996):1.296350695	Sceloporus_ornatus_caeruleus:8.355452549):3.582175179	Sceloporus_sp_SFDG514:11.93762773):0.07783668059	((Sceloporus_sugillatus:6.218316888
(((((((((((((((((((Sceloporus_edbelli:2.988165713	Sceloporus_cowlesi:2.988165713):5.751747185	Sceloporus_cautus:8.739912899):5.108165422	(Sceloporus_undulatus:9.323401195	(Sceloporus_tristichus:7.593841143	(Sceloporus_consobrinus:6.970070143	Sceloporus_woodi:6.970070143):0.6237710001):1.729560053):4.524677126):4.65161015	Sceloporus_occidentalis:18.49968847):1.090853601	Sceloporus_virgatus:19.59054207):4.120176258	(Sceloporus_olivaceus:5.052986567	Sceloporus_exsul:5.052986567):18.65773176):3.129375628	((((((Sceloporus_adleri:1.723215356	Sceloporus_druckercolini:1.723215356):2.922380063	Sceloporus_stejnegeri:4.645595419):1.814165585	Sceloporus_scitulus:6.459761004):4.691613252	Sceloporus_formosus:11.15137426):5.646065524	(((Sceloporus_cryptus:1.848136554	Sceloporus_subpictus:1.848136554):2.677665344	Sceloporus_lundelli:4.525801897):10.55582694	(Sceloporus_malachiticus:12.19310752	(((Sceloporus_smaragdinus:3.293829899	Sceloporus_taeniocnemis:3.293829899):3.457396442	Sceloporus_acanthinus:6.75122634):1.966993519	Sceloporus_internasalis:8.71821986):3.474887662):2.888521311):1.715810946):5.89408279	((Sceloporus_edwardtaylori:8.888337384	((Sceloporus_horridus:4.128540891	Sceloporus_spinosus_spinosus:4.128540891):2.351141255	Sceloporus_spinosus_caeruleopunctatus:6.479682146):2.408655238):4.861112602	Sceloporus_albiventris:13.74944999):8.942072584):4.148571388):2.396704453	(((((Sceloporus_scalaris:4.357755598	Sceloporus_slevini:4.357755598):4.601770544	Sceloporus_brownorum:8.959526141):4.625705876	(Sceloporus_chaneyi:6.943344881	(Sceloporus_goldmani:4.15865637	Sceloporus_samcolemani:4.15865637):2.78468851):6.641887136):2.618177981	(Sceloporus_aurantius:8.354373503	Sceloporus_unicanthalis:8.354373503):7.849036496):2.823159356	(Sceloporus_bicanthalis:9.904064523	Sceloporus_aeneus:9.904064523):9.122504831):10.21022906):0.5792827298	((((((((((Sceloporus_cyanogenys:7.69877054	(Sceloporus_cyanostictus:4.757173927	Sceloporus_gadsdeni:4.757173927):2.941596613):1.606542436	((Sceloporus_oberon:5.881468951	Sceloporus_ornatus_ornatus:5.881468951):2.308068596	Sceloporus_sp_SFDG514:8.189537547):1.115775429):0.4179873661	(Sceloporus_minor:9.147945448	((Sceloporus_prezygus:3.264259371	Sceloporus_serrifer:3.264259371):5.636019618	Sceloporus_ornatus_caeruleus:8.900278989):0.2476664593):0.5753548942):4.163423426	((Sceloporus_sugillatus:6.746126535
(((((((((((((((((((Sceloporus_edbelli:2.755155742	Sceloporus_cowlesi:2.755155742):2.777517049	Sceloporus_cautus:5.532672792):5.839679945	(Sceloporus_undulatus:9.435075736	(Sceloporus_tristichus:8.37916071	(Sceloporus_consobrinus:7.548987616	Sceloporus_woodi:7.548987616):0.8301730937):1.055915025):1.937277001):5.496125789	Sceloporus_occidentalis:16.86847853):0.3366276721	Sceloporus_virgatus:17.2051062):3.440110121	(Sceloporus_olivaceus:8.962394825	Sceloporus_exsul:8.962394825):11.68282149):3.411748872	((((((Sceloporus_adleri:2.178565613	Sceloporus_stejnegeri:2.178565613):3.191138632	Sceloporus_druckercolini:5.369704245):2.649052036	Sceloporus_scitulus:8.018756281):1.177749939	Sceloporus_formosus:9.196506221):4.258148767	((Sceloporus_cryptus:1.820525613	(Sceloporus_subpictus:0.810258405	Sceloporus_lundelli:0.810258405):1.010267209):10.22800334	((Sceloporus_malachiticus:9.678488296	((Sceloporus_smaragdinus:2.235075301	Sceloporus_acanthinus:2.235075301):1.145536134	Sceloporus_taeniocnemis:3.380611435):6.297876861):0.1764495948	Sceloporus_internasalis:9.854937891):2.193591064):1.406126033):4.730461721	((Sceloporus_edwardtaylori:7.137049864	((Sceloporus_horridus:1.829761096	Sceloporus_spinosus_spinosus:1.829761096):3.651812446	Sceloporus_spinosus_caeruleopunctatus:5.481573542):1.655476321):4.099438102	Sceloporus_albiventris:11.23648797):6.948628743):5.871848482):2.028398955	(((((Sceloporus_scalaris:3.003474024	Sceloporus_slevini:3.003474024):4.920751564	Sceloporus_brownorum:7.924225587):1.544330411	(Sceloporus_chaneyi:5.210437996	(Sceloporus_goldmani:3.809816162	Sceloporus_samcolemani:3.809816162):1.400621834):4.258118002):1.828130924	(Sceloporus_aurantius:7.678648142	Sceloporus_unicanthalis:7.678648142):3.61803878):3.9297883	(Sceloporus_bicanthalis:8.545412323	Sceloporus_aeneus:8.545412323):6.681062899):10.85888892):0.6520589061	(((((((((Sceloporus_cyanogenys:6.895834091	(Sceloporus_cyanostictus:3.361101408	Sceloporus_gadsdeni:3.361101408):3.534732683):0.3707957013	((Sceloporus_minor:6.013369986	(Sceloporus_prezygus:3.350612042	Sceloporus_serrifer:3.350612042):2.662757945):0.8588571845	((Sceloporus_oberon:2.860075876	Sceloporus_ornatus_ornatus:2.860075876):3.24932592	Sceloporus_ornatus_caeruleus:6.109401796):0.7628253744):0.3944026222):3.463046362	((Sceloporus_sugillatus:5.896769279	Sceloporus_poinsettii:5.896769279):2.992179463
(((((((((((((((((((Sceloporus_edbelli:2.729196893	Sceloporus_cowlesi:2.729196893):2.912394078	Sceloporus_cautus:5.641590972):2.63360545	((Sceloporus_undulatus:5.704699759	(Sceloporus_tristichus:5.108458333	Sceloporus_consobrinus:5.108458333):0.5962414259):0.9724298333	Sceloporus_woodi:6.677129592):1.598066829):3.023106378	Sceloporus_occidentalis:11.2983028):1.241847838	Sceloporus_virgatus:12.54015064):6.158384087	(Sceloporus_olivaceus:2.981746476	Sceloporus_exsul:2.981746476):15.71678825):3.386320229	((((((Sceloporus_adleri:1.919435382	Sceloporus_stejnegeri:1.919435382):4.025937212	Sceloporus_druckercolini:5.945372594):2.538008413	Sceloporus_scitulus:8.483381007):1.406393157	Sceloporus_formosus:9.889774164):1.897140033	(((Sceloporus_cryptus:1.376079058	Sceloporus_subpictus:1.376079058):0.2479246051	Sceloporus_lundelli:1.624003663):9.180780367	(Sceloporus_malachiticus:8.433540132	((Sceloporus_smaragdinus:2.295859303	(Sceloporus_taeniocnemis:2.078121383	Sceloporus_acanthinus:2.078121383):0.2177379202):5.649997748	Sceloporus_internasalis:7.945857051):0.4876830814):2.371243898):0.982130167):5.739532705	((Sceloporus_edwardtaylori:8.370122251	((Sceloporus_horridus:2.89827597	Sceloporus_spinosus_spinosus:2.89827597):3.622112119	Sceloporus_spinosus_caeruleopunctatus:6.520388089):1.849734162):2.249617913	Sceloporus_albiventris:10.61974016):6.906706738):4.558408052):1.378102181	(((((Sceloporus_scalaris:3.736554912	Sceloporus_slevini:3.736554912):2.855680055	Sceloporus_brownorum:6.592234967):1.65542667	(Sceloporus_chaneyi:4.501357179	(Sceloporus_goldmani:2.676533717	Sceloporus_samcolemani:2.676533717):1.824823462):3.746304458):1.05236566	(Sceloporus_aurantius:3.498689797	Sceloporus_unicanthalis:3.498689797):5.801337499):3.620054175	(Sceloporus_bicanthalis:5.469066034	Sceloporus_aeneus:5.469066034):7.451015438):10.54287566):0.2892953616	(((((((((Sceloporus_cyanogenys:7.278769009	(Sceloporus_cyanostictus:4.795529621	Sceloporus_gadsdeni:4.795529621):2.483239388):0.1178813061	(Sceloporus_oberon:4.438445243	Sceloporus_ornatus_ornatus:4.438445243):2.958205072):0.4510758583	((Sceloporus_minor:5.161304522	Sceloporus_ornatus_caeruleus:5.161304522):2.533320302	(Sceloporus_prezygus:2.044608747	Sceloporus_serrifer:2.044608747):5.650016077):0.153101349):2.650503016	(((Sceloporus_sugillatus:3.662697077	Sceloporus_poinsettii:3.662697077):2.571362071
(((((((((((((((((((Sceloporus_edbelli:5.446090922	Sceloporus_cowlesi:5.446090922):3.096993701	Sceloporus_cautus:8.543084623):4.010434717	((Sceloporus_undulatus:10.01156471	Sceloporus_tristichus:10.01156471):0.09479303604	(Sceloporus_consobrinus:6.977482359	Sceloporus_woodi:6.977482359):3.128875384):2.447161597):3.748965536	Sceloporus_occidentalis:16.30248488):1.089647049	Sceloporus_virgatus:17.39213193):3.795397541	(Sceloporus_olivaceus:5.619250464	Sceloporus_exsul:5.619250464):15.568279):1.93027799	((((((Sceloporus_adleri:2.378150327	Sceloporus_stejnegeri:2.378150327):1.945143726	Sceloporus_druckercolini:4.323294052):2.945600509	Sceloporus_scitulus:7.268894561):1.334161798	Sceloporus_formosus:8.60305636):4.820621856	((Sceloporus_cryptus:1.089742807	(Sceloporus_subpictus:1.074352061	Sceloporus_lundelli:1.074352061):0.01539074589):10.22754492	(Sceloporus_malachiticus:9.449236823	(((Sceloporus_smaragdinus:2.492857836	Sceloporus_acanthinus:2.492857836):0.2345698684	Sceloporus_taeniocnemis:2.727427704):5.29612689	Sceloporus_internasalis:8.023554594):1.425682229):1.868050902):2.106390491):5.722177431	((Sceloporus_edwardtaylori:9.136647973	((Sceloporus_horridus:2.630895056	Sceloporus_spinosus_spinosus:2.630895056):3.91559969	Sceloporus_spinosus_caeruleopunctatus:6.546494747):2.590153227):3.36884455	Sceloporus_albiventris:12.50549252):6.640363124):3.971951809):1.778241365	(((((Sceloporus_scalaris:3.845830571	Sceloporus_slevini:3.845830571):3.254298017	Sceloporus_brownorum:7.100128588):5.479941849	(Sceloporus_chaneyi:5.545015941	(Sceloporus_goldmani:4.899233352	Sceloporus_samcolemani:4.899233352):0.6457825885):7.035054497):1.286459727	(Sceloporus_aurantius:5.660783702	Sceloporus_unicanthalis:5.660783702):8.205746463):2.234223265	(Sceloporus_bicanthalis:5.997371489	Sceloporus_aeneus:5.997371489):10.10338194):8.795295392):1.035907663	(((((((((((Sceloporus_cyanogenys:5.512881811	(Sceloporus_cyanostictus:3.642640646	Sceloporus_gadsdeni:3.642640646):1.870241165):0.5190075621	(Sceloporus_oberon:2.802373166	Sceloporus_ornatus_ornatus:2.802373166):3.229516207):1.616435272	(Sceloporus_minor:6.758111968	(Sceloporus_prezygus:3.16944162	Sceloporus_serrifer:3.16944162):3.588670348):0.8902126772):0.3670430384	Sceloporus_ornatus_caeruleus:8.015367683):3.503322823	((Sceloporus_sugillatus:5.906901426	Sceloporus_poinsettii:5.906901426):3.861290175
(((((((((((((((((((Sceloporus_edbelli:3.094731492	Sceloporus_cowlesi:3.094731492):3.373313688	Sceloporus_cautus:6.46804518):3.293608375	(Sceloporus_undulatus:8.660608969	((Sceloporus_tristichus:7.342273562	Sceloporus_woodi:7.342273562):0.9203552172	Sceloporus_consobrinus:8.262628779):0.3979801897):1.101044586):5.101640239	Sceloporus_virgatus:14.86329379):0.7293080986	Sceloporus_occidentalis:15.59260189):4.288630265	(Sceloporus_olivaceus:7.982956716	Sceloporus_exsul:7.982956716):11.89827544):2.308255228	((((((Sceloporus_adleri:2.312091616	Sceloporus_druckercolini:2.312091616):1.0479563	Sceloporus_stejnegeri:3.360047916):4.233496043	Sceloporus_scitulus:7.593543959):1.245549341	Sceloporus_formosus:8.8390933):4.675562389	(((Sceloporus_cryptus:1.466538767	Sceloporus_subpictus:1.466538767):2.122827625	Sceloporus_lundelli:3.589366392):7.754750438	(Sceloporus_malachiticus:9.269697036	((Sceloporus_smaragdinus:2.319004874	(Sceloporus_taeniocnemis:1.838736085	Sceloporus_acanthinus:1.838736085):0.4802687893):6.029404735	Sceloporus_internasalis:8.348409609):0.9212874272):2.074419793):2.170538859):3.82235332	((Sceloporus_edwardtaylori:6.876915809	Sceloporus_albiventris:6.876915809):0.3474852714	((Sceloporus_horridus:3.112873493	Sceloporus_spinosus_spinosus:3.112873493):1.956160929	Sceloporus_spinosus_caeruleopunctatus:5.069034421):2.155366659):10.11260793):4.852478377):1.414153246	(((((Sceloporus_scalaris:2.842242135	Sceloporus_slevini:2.842242135):6.09069681	Sceloporus_brownorum:8.932938946):0.2864291514	(Sceloporus_aurantius:4.255170854	Sceloporus_unicanthalis:4.255170854):4.964197243):0.05484271287	(Sceloporus_chaneyi:5.383849779	(Sceloporus_goldmani:3.190170544	Sceloporus_samcolemani:3.190170544):2.193679235):3.890361031):4.034986356	(Sceloporus_bicanthalis:8.595559029	Sceloporus_aeneus:8.595559029):4.713638137):10.29444347):1.029665522	(((((((((((Sceloporus_cyanogenys:6.216751005	(Sceloporus_cyanostictus:3.561361268	Sceloporus_gadsdeni:3.561361268):2.655389737):0.3966130437	(Sceloporus_oberon:3.240992369	Sceloporus_ornatus_ornatus:3.240992369):3.37237168):0.7141219757	(Sceloporus_minor:6.168269319	(Sceloporus_prezygus:2.709876504	Sceloporus_serrifer:2.709876504):3.458392815):1.159216706):0.260566079	Sceloporus_ornatus_caeruleus:7.588052104):2.098973548	Sceloporus_sp_SFDG514:9.687025652):1.078975814	((Sceloporus_sugillatus:7.061709111
(((((((((((((((((((Sceloporus_edbelli:3.030943584	Sceloporus_cowlesi:3.030943584):1.519642344	Sceloporus_cautus:4.550585928):4.492190732	(Sceloporus_undulatus:6.277257269	((Sceloporus_tristichus:4.637343148	Sceloporus_consobrinus:4.637343148):0.2070032904	Sceloporus_woodi:4.844346439):1.43291083):2.765519391):5.097928283	Sceloporus_occidentalis:14.14070494):0.509257272	Sceloporus_virgatus:14.64996222):5.033342963	(Sceloporus_olivaceus:4.019499549	Sceloporus_exsul:4.019499549):15.66380563):3.834713361	(((((((Sceloporus_adleri:2.463481956	Sceloporus_stejnegeri:2.463481956):1.851362571	Sceloporus_druckercolini:4.314844527):2.324203684	Sceloporus_scitulus:6.639048211):1.639745573	Sceloporus_formosus:8.278793785):4.90676334	(Sceloporus_cryptus:1.742990165	Sceloporus_subpictus:1.742990165):11.44256696):0.6057136492	(((Sceloporus_malachiticus:9.074039113	(Sceloporus_smaragdinus:2.167845333	(Sceloporus_taeniocnemis:2.060021752	Sceloporus_acanthinus:2.060021752):0.1078235806):6.90619378):1.805366041	Sceloporus_internasalis:10.87940515):0.9102395698	Sceloporus_lundelli:11.78964472):2.001626051):3.897273719	((Sceloporus_edwardtaylori:7.72001979	((Sceloporus_horridus:2.730368122	Sceloporus_spinosus_spinosus:2.730368122):1.643263949	Sceloporus_spinosus_caeruleopunctatus:4.373632071):3.34638772):2.096237907	Sceloporus_albiventris:9.816257697):7.872286796):5.829474045):1.635051154	((((Sceloporus_scalaris:3.647458983	Sceloporus_slevini:3.647458983):4.688755977	Sceloporus_brownorum:8.33621496):1.211615443	((Sceloporus_chaneyi:5.310728237	(Sceloporus_goldmani:2.711859381	Sceloporus_samcolemani:2.711859381):2.598868856):2.266975655	(Sceloporus_aurantius:4.708741946	Sceloporus_unicanthalis:4.708741946):2.868961945):1.970126511):4.740662841	(Sceloporus_bicanthalis:8.1579293	Sceloporus_aeneus:8.1579293):6.130563944):10.86457645):0.6892121292	((((((((((Sceloporus_cyanogenys:5.117448457	(Sceloporus_cyanostictus:2.213248258	Sceloporus_gadsdeni:2.213248258):2.9042002):1.094581437	(Sceloporus_oberon:2.422834497	Sceloporus_ornatus_ornatus:2.422834497):3.789195397):1.30512395	(Sceloporus_prezygus:2.880821209	Sceloporus_serrifer:2.880821209):4.636332635):0.4228609575	(Sceloporus_minor:2.891973458	Sceloporus_ornatus_caeruleus:2.891973458):5.048041343):3.039677381	(((Sceloporus_sugillatus:4.46539417	Sceloporus_poinsettii:4.46539417):4.912512676
(((((((((((((((((((Sceloporus_edbelli:3.196058389	Sceloporus_cowlesi:3.196058389):2.950508652	Sceloporus_cautus:6.146567042):3.492149929	((Sceloporus_undulatus:6.464290657	Sceloporus_woodi:6.464290657):0.7323031142	(Sceloporus_tristichus:6.999681253	Sceloporus_consobrinus:6.999681253):0.1969125187):2.4421232):4.057732085	Sceloporus_occidentalis:13.69644906):2.337262791	Sceloporus_virgatus:16.03371185):5.133251054	(Sceloporus_olivaceus:3.257668845	Sceloporus_exsul:3.257668845):17.90929406):3.138718695	((((((Sceloporus_adleri:3.571343226	Sceloporus_stejnegeri:3.571343226):1.400372183	Sceloporus_druckercolini:4.971715408):5.01585221	Sceloporus_formosus:9.987567619):4.549221261	(((Sceloporus_cryptus:1.22935751	Sceloporus_subpictus:1.22935751):7.067225875	Sceloporus_lundelli:8.296583384):3.605840763	(Sceloporus_malachiticus:9.363691215	(((Sceloporus_smaragdinus:2.180254128	Sceloporus_acanthinus:2.180254128):0.9649256437	Sceloporus_taeniocnemis:3.145179771):2.598105121	Sceloporus_internasalis:5.743284892):3.620406323):2.538732932):2.634364732):0.2255995363	Sceloporus_scitulus:14.76238842):4.720659715	((Sceloporus_edwardtaylori:9.713360417	((Sceloporus_horridus:3.771033005	Sceloporus_spinosus_spinosus:3.771033005):3.718497523	Sceloporus_spinosus_caeruleopunctatus:7.489530529):2.223829888):2.147398285	Sceloporus_albiventris:11.8607587):7.622289429):4.822633465):3.63474981	((((Sceloporus_scalaris:2.247501573	Sceloporus_slevini:2.247501573):5.513528645	Sceloporus_brownorum:7.761030218):3.484680564	((Sceloporus_chaneyi:6.685260397	(Sceloporus_goldmani:4.663187435	Sceloporus_samcolemani:4.663187435):2.022072962):4.134027884	(Sceloporus_aurantius:5.71266123	Sceloporus_unicanthalis:5.71266123):5.10662705):0.4264225019):7.785676261	(Sceloporus_bicanthalis:10.13241965	Sceloporus_aeneus:10.13241965):8.89896739):8.909044362):0.3045198971	(((((((((((Sceloporus_cyanogenys:7.628729468	(Sceloporus_oberon:4.333888965	Sceloporus_ornatus_ornatus:4.333888965):3.294840502):0.4014811823	(Sceloporus_cyanostictus:4.114937538	Sceloporus_gadsdeni:4.114937538):3.915273112):0.695394845	((Sceloporus_minor:6.061248243	Sceloporus_ornatus_caeruleus:6.061248243):2.232676506	(Sceloporus_prezygus:1.88571805	Sceloporus_serrifer:1.88571805):6.408206698):0.4316807465):2.531144718	((Sceloporus_sugillatus:5.605660428	Sceloporus_poinsettii:5.605660428):4.427148892
(((((((((((((((((((Sceloporus_edbelli:3.44052812	Sceloporus_cowlesi:3.44052812):3.495451254	Sceloporus_cautus:6.935979374):3.702724663	((Sceloporus_undulatus:8.653278004	(Sceloporus_tristichus:8.188075318	Sceloporus_woodi:8.188075318):0.4652026867):0.2432377607	Sceloporus_consobrinus:8.896515765):1.742188273):4.410085281	Sceloporus_occidentalis:15.04878932):1.587491942	Sceloporus_virgatus:16.63628126):3.133565499	(Sceloporus_olivaceus:8.609196145	Sceloporus_exsul:8.609196145):11.16065061):3.951906831	((((((Sceloporus_adleri:0.7199455978	Sceloporus_druckercolini:0.7199455978):2.18215092	Sceloporus_stejnegeri:2.902096518):3.825089668	Sceloporus_scitulus:6.727186186):2.466776303	Sceloporus_formosus:9.193962489):4.236169271	(((Sceloporus_cryptus:1.442309565	Sceloporus_subpictus:1.442309565):2.570175817	Sceloporus_lundelli:4.012485382):7.718193934	(Sceloporus_malachiticus:9.686115674	(((Sceloporus_smaragdinus:0.8776605416	Sceloporus_acanthinus:0.8776605416):0.9656779354	Sceloporus_taeniocnemis:1.843338477):7.093991759	Sceloporus_internasalis:8.937330236):0.7487854379):2.044563642):1.699452444):2.725197546	((Sceloporus_edwardtaylori:8.365521482	((Sceloporus_horridus:1.709668669	Sceloporus_spinosus_spinosus:1.709668669):4.776734584	Sceloporus_spinosus_caeruleopunctatus:6.486403253):1.879118229):2.765896192	Sceloporus_albiventris:11.13141767):5.023911632):7.566424285):1.021308992	((((Sceloporus_scalaris:4.0882166	Sceloporus_slevini:4.0882166):2.305580634	Sceloporus_brownorum:6.393797233):3.070594572	((Sceloporus_chaneyi:5.423590123	(Sceloporus_goldmani:3.718767101	Sceloporus_samcolemani:3.718767101):1.704823022):3.505971138	(Sceloporus_aurantius:3.195746588	Sceloporus_unicanthalis:3.195746588):5.733814674):0.5348305446):6.435792837	(Sceloporus_bicanthalis:7.617586308	Sceloporus_aeneus:7.617586308):8.282598335):8.84287794):0.9558924064	((((((((((Sceloporus_cyanogenys:6.866800741	(Sceloporus_cyanostictus:3.657578795	Sceloporus_gadsdeni:3.657578795):3.209221946):0.3754963449	(Sceloporus_minor:6.586804171	((Sceloporus_oberon:3.847803118	Sceloporus_ornatus_ornatus:3.847803118):2.487170424	(Sceloporus_prezygus:1.741807636	Sceloporus_serrifer:1.741807636):4.593165906):0.2518306281):0.6554929148):0.8919915145	Sceloporus_ornatus_caeruleus:8.1342886):2.679126868	((Sceloporus_sugillatus:6.488217059	Sceloporus_poinsettii:6.488217059):2.070293729
(((((((((((((((((((Sceloporus_edbelli:4.004283361	Sceloporus_cowlesi:4.004283361):2.25775986	Sceloporus_cautus:6.262043221):2.483230184	(Sceloporus_undulatus:6.841649463	((Sceloporus_tristichus:5.4227975	Sceloporus_consobrinus:5.4227975):0.4636265388	Sceloporus_woodi:5.886424038):0.9552254243):1.903623943):2.629435285	Sceloporus_occidentalis:11.37470869):1.192538952	Sceloporus_virgatus:12.56724764):4.958556983	(Sceloporus_olivaceus:6.415204792	Sceloporus_exsul:6.415204792):11.11059983):2.526573875	((((((Sceloporus_adleri:2.071032739	Sceloporus_stejnegeri:2.071032739):0.6070314948	Sceloporus_druckercolini:2.678064233):1.546541884	Sceloporus_scitulus:4.224606118):3.227986126	Sceloporus_formosus:7.452592244):3.966016532	((Sceloporus_cryptus:1.076291629	(Sceloporus_subpictus:0.9828668257	Sceloporus_lundelli:0.9828668257):0.09342480369):8.818123007	(Sceloporus_malachiticus:9.102928439	(((Sceloporus_smaragdinus:1.917559651	Sceloporus_acanthinus:1.917559651):0.539008377	Sceloporus_taeniocnemis:2.456568028):5.510340491	Sceloporus_internasalis:7.966908519):1.136019919):0.7914861975):1.52419414):4.361869067	((Sceloporus_edwardtaylori:8.520366793	((Sceloporus_horridus:2.954338654	Sceloporus_spinosus_spinosus:2.954338654):3.56400509	Sceloporus_spinosus_caeruleopunctatus:6.518343744):2.002023049):3.463306958	Sceloporus_albiventris:11.98367375):3.796804092):4.271900658):5.404685891	(((((Sceloporus_scalaris:3.465282768	Sceloporus_slevini:3.465282768):4.29785545	Sceloporus_brownorum:7.763138218):3.118586192	(Sceloporus_chaneyi:6.858162704	(Sceloporus_goldmani:4.478031013	Sceloporus_samcolemani:4.478031013):2.380131691):4.023561706):1.167184336	(Sceloporus_aurantius:3.466790248	Sceloporus_unicanthalis:3.466790248):8.582118499):4.478006119	(Sceloporus_bicanthalis:7.002782441	Sceloporus_aeneus:7.002782441):9.524132424):8.930149527):0.3601025702	((((((((((Sceloporus_cyanogenys:4.919592034	(Sceloporus_cyanostictus:2.866686828	Sceloporus_gadsdeni:2.866686828):2.052905206):0.7802101207	(Sceloporus_oberon:3.761530897	Sceloporus_ornatus_ornatus:3.761530897):1.938271258):1.367267112	(Sceloporus_minor:6.012619281	((Sceloporus_prezygus:2.380498167	Sceloporus_serrifer:2.380498167):3.506965609	Sceloporus_ornatus_caeruleus:5.887463776):0.1251555042):1.054449987):3.623783717	(((Sceloporus_sugillatus:4.856191101	Sceloporus_poinsettii:4.856191101):2.351377555
(((((((((((((((((((Sceloporus_edbelli:2.896247965	Sceloporus_cowlesi:2.896247965):3.919733674	Sceloporus_cautus:6.815981639):4.052463805	(Sceloporus_undulatus:8.884940642	((Sceloporus_tristichus:7.532618028	Sceloporus_consobrinus:7.532618028):0.804189568	Sceloporus_woodi:8.336807596):0.5481330464):1.983504801):3.625922561	Sceloporus_occidentalis:14.494368):1.063435771	Sceloporus_virgatus:15.55780378):4.218170585	(Sceloporus_olivaceus:7.442194804	Sceloporus_exsul:7.442194804):12.33377956):3.982332657	(((((Sceloporus_adleri:3.174423834	Sceloporus_stejnegeri:3.174423834):1.240491154	Sceloporus_druckercolini:4.414914988):5.000261628	(Sceloporus_formosus:8.046938985	Sceloporus_scitulus:8.046938985):1.368237631):4.650604902	((Sceloporus_cryptus:0.8617577386	Sceloporus_subpictus:0.8617577386):11.93574912	((Sceloporus_malachiticus:10.99722037	(((Sceloporus_smaragdinus:1.284936925	Sceloporus_acanthinus:1.284936925):1.567887029	Sceloporus_taeniocnemis:2.852823954):4.621585227	Sceloporus_internasalis:7.474409181):3.522811189):1.566162903	Sceloporus_lundelli:12.56338327):0.2341235852):1.26827466):5.371831962	((Sceloporus_edwardtaylori:8.820829722	((Sceloporus_horridus:2.986597596	Sceloporus_spinosus_spinosus:2.986597596):3.788160526	Sceloporus_spinosus_caeruleopunctatus:6.774758122):2.046071599):4.606668316	Sceloporus_albiventris:13.42749804):6.010115442):4.320693538):2.422194512	(((((Sceloporus_scalaris:3.563125528	Sceloporus_slevini:3.563125528):3.60528895	Sceloporus_brownorum:7.168414478):5.609766144	(Sceloporus_chaneyi:5.996598379	(Sceloporus_goldmani:3.808149128	Sceloporus_samcolemani:3.808149128):2.188449251):6.781582243):1.466258508	(Sceloporus_aurantius:8.3415986	Sceloporus_unicanthalis:8.3415986):5.90284053):3.205847979	(Sceloporus_bicanthalis:6.278183514	Sceloporus_aeneus:6.278183514):11.17210359):8.730214421):0.5564573224	((((((((((Sceloporus_cyanogenys:6.14779302	(Sceloporus_cyanostictus:3.504914705	Sceloporus_gadsdeni:3.504914705):2.642878315):0.5810458175	(Sceloporus_oberon:3.374539198	Sceloporus_ornatus_ornatus:3.374539198):3.354299639):0.5303886381	(Sceloporus_minor:6.462900024	(Sceloporus_prezygus:2.711344829	Sceloporus_serrifer:2.711344829):3.751555196):0.7963274507):2.71415126	Sceloporus_ornatus_caeruleus:9.973378735):2.429970771	(((Sceloporus_sugillatus:4.747249357	Sceloporus_poinsettii:4.747249357):4.792585274
(((((((((((((((((((Sceloporus_edbelli:2.991657809	Sceloporus_cowlesi:2.991657809):2.783857649	Sceloporus_cautus:5.775515458):2.367810929	(Sceloporus_undulatus:6.25563585	((Sceloporus_tristichus:5.449995576	Sceloporus_consobrinus:5.449995576):0.2984916217	Sceloporus_woodi:5.748487198):0.5071486518):1.887690537):3.068527439	Sceloporus_occidentalis:11.21185383):0.6708038555	Sceloporus_virgatus:11.88265768):4.654975284	(Sceloporus_olivaceus:3.768553298	Sceloporus_exsul:3.768553298):12.76907967):1.597262861	((((((Sceloporus_adleri:2.017726142	Sceloporus_stejnegeri:2.017726142):1.364675074	Sceloporus_scitulus:3.382401215):1.822612899	Sceloporus_druckercolini:5.205014114):3.398760639	Sceloporus_formosus:8.603774753):2.487294774	(((Sceloporus_cryptus:1.968472589	Sceloporus_subpictus:1.968472589):5.373867688	Sceloporus_lundelli:7.342340277):3.180264952	(Sceloporus_malachiticus:8.093301649	(((Sceloporus_smaragdinus:1.854088047	Sceloporus_taeniocnemis:1.854088047):1.778910355	Sceloporus_acanthinus:3.632998402):2.836375541	Sceloporus_internasalis:6.469373943):1.623927705):2.42930358):0.5684642986):3.670367044	((Sceloporus_edwardtaylori:8.186474061	((Sceloporus_horridus:3.0257995	Sceloporus_spinosus_spinosus:3.0257995):1.978576465	Sceloporus_spinosus_caeruleopunctatus:5.004375965):3.182098096):2.698504081	Sceloporus_albiventris:10.88497814):3.87645843):3.373459255):1.403956968	((((Sceloporus_scalaris:3.237276381	Sceloporus_slevini:3.237276381):1.642910142	Sceloporus_brownorum:4.880186524):5.108478125	((Sceloporus_chaneyi:7.011244985	(Sceloporus_aurantius:4.146603385	Sceloporus_unicanthalis:4.146603385):2.864641599):0.08398561243	(Sceloporus_goldmani:5.13278057	Sceloporus_samcolemani:5.13278057):1.962450028):2.893434051):3.01904984	(Sceloporus_bicanthalis:9.120398458	Sceloporus_aeneus:9.120398458):3.88731603):6.531138306):0.3595145138	(((((((((((Sceloporus_cyanogenys:6.163525214	(Sceloporus_cyanostictus:4.021928429	Sceloporus_gadsdeni:4.021928429):2.141596785):0.7611417973	(Sceloporus_oberon:3.10960554	Sceloporus_ornatus_ornatus:3.10960554):3.815061471):0.4582643827	((Sceloporus_minor:3.989532005	Sceloporus_ornatus_caeruleus:3.989532005):1.598315205	(Sceloporus_prezygus:1.658176643	Sceloporus_serrifer:1.658176643):3.929670567):1.795084184):1.267940709	Sceloporus_sp_SFDG514:8.650872103):1.115895801	((Sceloporus_sugillatus:5.062421113
(((((((((((((((((((Sceloporus_edbelli:3.600567982	Sceloporus_cowlesi:3.600567982):2.739901181	Sceloporus_cautus:6.340469163):4.581238002	(Sceloporus_undulatus:7.778082888	((Sceloporus_tristichus:6.16573246	Sceloporus_consobrinus:6.16573246):0.2014680821	Sceloporus_woodi:6.367200542):1.410882346):3.143624277):4.311616315	Sceloporus_occidentalis:15.23332348):0.534027317	Sceloporus_virgatus:15.7673508):3.170238982	(Sceloporus_olivaceus:2.690046071	Sceloporus_exsul:2.690046071):16.24754371):4.783618313	((((((Sceloporus_adleri:3.676411537	Sceloporus_stejnegeri:3.676411537):0.7319269952	Sceloporus_druckercolini:4.408338532):4.4744461	Sceloporus_scitulus:8.882784632):2.538938027	Sceloporus_formosus:11.42172266):4.261994392	(((Sceloporus_cryptus:1.194542458	Sceloporus_lundelli:1.194542458):0.2024499678	Sceloporus_subpictus:1.396992426):10.08390842	(Sceloporus_malachiticus:9.683061307	(((Sceloporus_smaragdinus:2.873346432	Sceloporus_taeniocnemis:2.873346432):2.768832195	Sceloporus_acanthinus:5.642178627):3.343466891	Sceloporus_internasalis:8.985645518):0.6974157887):1.797839535):4.202816209):4.164749822	((Sceloporus_edwardtaylori:9.852085181	((Sceloporus_horridus:3.244546274	Sceloporus_spinosus_spinosus:3.244546274):2.769735477	Sceloporus_spinosus_caeruleopunctatus:6.014281751):3.83780343):1.65992965	Sceloporus_albiventris:11.51201483):8.336452042):3.87274122):4.001878665	(((((Sceloporus_scalaris:4.507648049	Sceloporus_slevini:4.507648049):1.906362919	Sceloporus_brownorum:6.414010968):4.579996395	(Sceloporus_aurantius:6.889537557	Sceloporus_unicanthalis:6.889537557):4.104469806):0.3974428714	(Sceloporus_chaneyi:4.35313317	(Sceloporus_goldmani:3.281860343	Sceloporus_samcolemani:3.281860343):1.071272827):7.038317065):2.968060418	(Sceloporus_bicanthalis:7.089221689	Sceloporus_aeneus:7.089221689):7.270288964):13.36357611):0.6241608831	(((((((((((Sceloporus_cyanogenys:6.398411665	(Sceloporus_cyanostictus:2.890406973	Sceloporus_gadsdeni:2.890406973):3.508004692):0.7078653328	(Sceloporus_oberon:3.394430898	Sceloporus_ornatus_ornatus:3.394430898):3.7118461):0.8861909389	(Sceloporus_prezygus:3.110837109	Sceloporus_serrifer:3.110837109):4.881630827):1.286481681	Sceloporus_ornatus_caeruleus:9.278949617):0.4534283743	Sceloporus_minor:9.732377992):3.277200051	((Sceloporus_sugillatus:7.744414132	Sceloporus_poinsettii:7.744414132):3.894623981
(((((((((((((((((((Sceloporus_edbelli:2.549152955	Sceloporus_cowlesi:2.549152955):1.807403862	Sceloporus_cautus:4.356556817):4.836575501	(((Sceloporus_undulatus:5.747705411	Sceloporus_woodi:5.747705411):0.2730955162	Sceloporus_tristichus:6.020800927):0.3954474039	Sceloporus_consobrinus:6.416248331):2.776883987):3.74214783	Sceloporus_occidentalis:12.93528015):0.8660115036	Sceloporus_virgatus:13.80129165):3.971753157	(Sceloporus_olivaceus:5.795322503	Sceloporus_exsul:5.795322503):11.97772231):1.74655439	((((((Sceloporus_adleri:1.679165629	Sceloporus_druckercolini:1.679165629):1.573374975	Sceloporus_stejnegeri:3.252540604):3.894886036	Sceloporus_scitulus:7.14742664):2.090083522	Sceloporus_formosus:9.237510162):2.619968065	(((Sceloporus_cryptus:0.9871555582	Sceloporus_subpictus:0.9871555582):2.79473995	Sceloporus_lundelli:3.781895508):5.903093813	(Sceloporus_malachiticus:7.543160892	(((Sceloporus_smaragdinus:0.7811550981	Sceloporus_acanthinus:0.7811550981):1.51641552	Sceloporus_taeniocnemis:2.297570618):4.4855015	Sceloporus_internasalis:6.783072118):0.7600887738):2.141828429):2.172488906):3.591399673	((Sceloporus_edwardtaylori:7.723918511	((Sceloporus_horridus:3.258558461	Sceloporus_spinosus_spinosus:3.258558461):1.183900372	Sceloporus_spinosus_caeruleopunctatus:4.442458833):3.281459678):3.040429972	Sceloporus_albiventris:10.76434848):4.684529417):4.070721297):2.872233794	(((((Sceloporus_scalaris:3.192033032	Sceloporus_slevini:3.192033032):2.862618294	Sceloporus_brownorum:6.054651326):2.363014715	(Sceloporus_chaneyi:4.963007544	(Sceloporus_goldmani:2.614154329	Sceloporus_samcolemani:2.614154329):2.348853214):3.454658497):1.550240649	(Sceloporus_aurantius:5.515073782	Sceloporus_unicanthalis:5.515073782):4.452832907):3.287845249	(Sceloporus_bicanthalis:6.703530517	Sceloporus_aeneus:6.703530517):6.552221421):9.136081054):0.3857255221	(((((((((((Sceloporus_cyanogenys:4.694270493	(Sceloporus_oberon:2.902693723	Sceloporus_ornatus_ornatus:2.902693723):1.79157677):0.9618574539	(Sceloporus_cyanostictus:3.522583183	Sceloporus_gadsdeni:3.522583183):2.133544764):1.375885951	(Sceloporus_minor:6.497698306	(Sceloporus_prezygus:2.426178016	Sceloporus_serrifer:2.426178016):4.07152029):0.5343155915):1.149731383	Sceloporus_ornatus_caeruleus:8.181745281):0.4070051987	Sceloporus_sp_SFDG514:8.58875048):0.8095665021	((Sceloporus_sugillatus:3.54362865
((((((((((((((((((Sceloporus_edbelli:1.928416276	Sceloporus_cowlesi:1.928416276):3.724783847	Sceloporus_cautus:5.653200122):4.789960826	(Sceloporus_undulatus:8.343648067	((Sceloporus_tristichus:7.145283138	Sceloporus_consobrinus:7.145283138):0.9468889814	Sceloporus_woodi:8.09217212):0.2514759478):2.099512881):3.695549695	Sceloporus_occidentalis:14.13871064):1.014932563	Sceloporus_virgatus:15.15364321):5.729022627	(Sceloporus_olivaceus:3.421767294	Sceloporus_exsul:3.421767294):17.46089854):2.844732267	((((((Sceloporus_adleri:0.2523316342	Sceloporus_druckercolini:0.2523316342):1.510752436	Sceloporus_stejnegeri:1.76308407):3.543827954	Sceloporus_scitulus:5.306912024):1.331501836	Sceloporus_formosus:6.63841386):5.245205995	(((Sceloporus_cryptus:1.020953256	Sceloporus_lundelli:1.020953256):0.4949640794	Sceloporus_subpictus:1.515917335):9.315720485	((Sceloporus_malachiticus:7.496936911	Sceloporus_internasalis:7.496936911):1.87259054	((Sceloporus_smaragdinus:2.017895222	Sceloporus_acanthinus:2.017895222):0.4771314809	Sceloporus_taeniocnemis:2.495026703):6.874500749):1.462110369):1.051982034):6.727128105	((Sceloporus_edwardtaylori:9.366205782	((Sceloporus_horridus:3.675277299	Sceloporus_spinosus_spinosus:3.675277299):4.215659818	Sceloporus_spinosus_caeruleopunctatus:7.890937117):1.475268665):4.08850793	Sceloporus_albiventris:13.45471371):5.156034247):5.11665014):1.347831207	(((((Sceloporus_scalaris:2.473216169	Sceloporus_slevini:2.473216169):2.448785131	Sceloporus_brownorum:4.9220013):2.483519252	(Sceloporus_chaneyi:4.162594271	(Sceloporus_goldmani:2.48883362	Sceloporus_samcolemani:2.48883362):1.673760651):3.24292628):3.614243013	(Sceloporus_aurantius:4.60002893	Sceloporus_unicanthalis:4.60002893):6.419734634):2.74246929	(Sceloporus_bicanthalis:7.800820177	Sceloporus_aeneus:7.800820177):5.961412678):11.31299645):0.7493059553	(((((((((Sceloporus_cyanogenys:5.883138425	Sceloporus_ornatus_caeruleus:5.883138425):0.8834956532	(Sceloporus_cyanostictus:3.765317061	Sceloporus_gadsdeni:3.765317061):3.001317017):0.3229051919	((Sceloporus_minor:5.279025243	(Sceloporus_prezygus:2.119906132	Sceloporus_serrifer:2.119906132):3.159119111):0.6027981952	(Sceloporus_oberon:1.535544987	Sceloporus_ornatus_ornatus:1.535544987):4.346278451):1.207715831):6.707781356	(((Sceloporus_sugillatus:4.595379664	Sceloporus_poinsettii:4.595379664):3.889208954
(((((((((((((((((((Sceloporus_edbelli:2.453767874	Sceloporus_cowlesi:2.453767874):1.619614502	Sceloporus_cautus:4.073382375):3.086128295	(Sceloporus_undulatus:6.076292263	((Sceloporus_tristichus:4.575892255	Sceloporus_consobrinus:4.575892255):0.7559805276	Sceloporus_woodi:5.331872783):0.7444194806):1.083218407):4.094833835	Sceloporus_occidentalis:11.25434451):1.156319201	Sceloporus_virgatus:12.41066371):2.920029096	(Sceloporus_olivaceus:3.567283887	Sceloporus_exsul:3.567283887):11.76340891):3.133794688	((((((Sceloporus_adleri:0.2664741447	Sceloporus_druckercolini:0.2664741447):2.507031886	Sceloporus_stejnegeri:2.773506031):3.53355813	Sceloporus_scitulus:6.30706416):2.262782794	Sceloporus_formosus:8.569846954):2.794988047	((Sceloporus_cryptus:1.206677302	(Sceloporus_subpictus:0.4941063604	Sceloporus_lundelli:0.4941063604):0.7125709416):8.770743144	(Sceloporus_malachiticus:8.579363284	(((Sceloporus_smaragdinus:1.27423636	Sceloporus_acanthinus:1.27423636):0.9069205782	Sceloporus_taeniocnemis:2.181156938):5.835860638	Sceloporus_internasalis:8.017017576):0.5623457084):1.398057162):1.387414555):2.325666438	((Sceloporus_edwardtaylori:6.902480382	((Sceloporus_horridus:1.862233443	Sceloporus_spinosus_spinosus:1.862233443):1.532434998	Sceloporus_spinosus_caeruleopunctatus:3.394668441):3.507811942):1.775361599	Sceloporus_albiventris:8.677841981):5.012659458):4.773986051):2.556043325	(((((Sceloporus_scalaris:2.798210651	Sceloporus_slevini:2.798210651):3.661256762	(Sceloporus_chaneyi:4.37177599	(Sceloporus_goldmani:3.19089055	Sceloporus_samcolemani:3.19089055):1.18088544):2.087691424):2.124949922	Sceloporus_brownorum:8.584417336):1.565214179	(Sceloporus_aurantius:3.510152321	Sceloporus_unicanthalis:3.510152321):6.639479194):1.824221569	(Sceloporus_bicanthalis:4.872084987	Sceloporus_aeneus:4.872084987):7.101768096):9.046677732):0.5031201146	((((((((((Sceloporus_cyanogenys:4.790925245	(Sceloporus_oberon:2.554671438	Sceloporus_ornatus_ornatus:2.554671438):2.236253808):0.8483639374	(Sceloporus_cyanostictus:2.86354587	Sceloporus_gadsdeni:2.86354587):2.775743312):0.4585169722	(Sceloporus_minor:5.821805159	((Sceloporus_prezygus:1.829712688	Sceloporus_serrifer:1.829712688):3.475158955	Sceloporus_sp_SFDG514:5.304871644):0.5169335156):0.2760009957):1.408208474	Sceloporus_ornatus_caeruleus:7.506014628):1.418140568	((Sceloporus_sugillatus:3.228375221
(((((((((((((((((((Sceloporus_edbelli:2.376746074	Sceloporus_cowlesi:2.376746074):2.756244706	Sceloporus_cautus:5.13299078):4.596095614	(Sceloporus_undulatus:8.334008079	((Sceloporus_tristichus:6.794948299	Sceloporus_consobrinus:6.794948299):1.105110299	Sceloporus_woodi:7.900058598):0.4339494813):1.395078315):2.944979311	Sceloporus_occidentalis:12.67406571):0.8173521197	Sceloporus_virgatus:13.49141782):6.742026667	(Sceloporus_olivaceus:2.563190402	Sceloporus_exsul:2.563190402):17.67025409):1.650927293	((((((Sceloporus_adleri:2.06814169	Sceloporus_druckercolini:2.06814169):1.139061156	Sceloporus_stejnegeri:3.207202846):4.252601325	Sceloporus_scitulus:7.459804171):2.630636644	Sceloporus_formosus:10.09044081):4.766933641	(((Sceloporus_cryptus:0.8365123691	Sceloporus_subpictus:0.8365123691):10.80326251	Sceloporus_lundelli:11.63977488):1.794669653	(Sceloporus_malachiticus:11.47815155	(((Sceloporus_smaragdinus:1.711350925	Sceloporus_acanthinus:1.711350925):0.3087598433	Sceloporus_taeniocnemis:2.020110768):2.158639568	Sceloporus_internasalis:4.178750337):7.29940121):1.956292984):1.422929925):3.129828016	((Sceloporus_edwardtaylori:8.292901575	((Sceloporus_horridus:2.577475036	Sceloporus_spinosus_spinosus:2.577475036):2.544445208	Sceloporus_spinosus_caeruleopunctatus:5.121920244):3.170981331):2.120600235	Sceloporus_albiventris:10.41350181):7.573700662):3.897169313):1.932534899	((((Sceloporus_scalaris:2.122568156	Sceloporus_slevini:2.122568156):4.989190708	Sceloporus_brownorum:7.111758864):3.686073364	((Sceloporus_chaneyi:6.34926438	(Sceloporus_goldmani:5.237929403	Sceloporus_samcolemani:5.237929403):1.111334977):4.054863729	(Sceloporus_aurantius:6.765513994	Sceloporus_unicanthalis:6.765513994):3.638614115):0.3937041188):3.944013416	(Sceloporus_bicanthalis:8.023733061	Sceloporus_aeneus:8.023733061):6.718112584):9.075061039):0.8857330727	((((((((((Sceloporus_cyanogenys:6.909122712	(Sceloporus_cyanostictus:5.076448144	Sceloporus_gadsdeni:5.076448144):1.832674569):0.4313563052	(Sceloporus_oberon:3.675067518	Sceloporus_ornatus_ornatus:3.675067518):3.665411499):0.5140898358	(Sceloporus_prezygus:2.75135933	Sceloporus_serrifer:2.75135933):5.103209523):0.9024019314	(Sceloporus_minor:8.623419636	Sceloporus_ornatus_caeruleus:8.623419636):0.133551149):3.046771154	((Sceloporus_sugillatus:6.273896063	Sceloporus_poinsettii:6.273896063):3.908721924
(((((((((((((((((((Sceloporus_edbelli:2.237157199	Sceloporus_cowlesi:2.237157199):3.49379787	Sceloporus_cautus:5.730955068):4.73322181	((Sceloporus_undulatus:8.786061287	(Sceloporus_tristichus:7.707173212	Sceloporus_woodi:7.707173212):1.078888075):0.601795984	Sceloporus_consobrinus:9.387857271):1.076319607):4.678450547	Sceloporus_occidentalis:15.14262743):0.8665775285	Sceloporus_virgatus:16.00920495):5.132029818	(Sceloporus_olivaceus:4.868966832	Sceloporus_exsul:4.868966832):16.27226794):1.012479066	((((((Sceloporus_adleri:2.115834988	Sceloporus_stejnegeri:2.115834988):3.346321861	Sceloporus_druckercolini:5.462156849):0.1309762982	Sceloporus_scitulus:5.593133147):3.556324449	Sceloporus_formosus:9.149457596):4.109500811	(((Sceloporus_cryptus:1.170403778	Sceloporus_subpictus:1.170403778):6.920335683	Sceloporus_lundelli:8.090739461):2.921957297	((Sceloporus_malachiticus:7.937471243	Sceloporus_internasalis:7.937471243):0.7577291526	((Sceloporus_smaragdinus:2.302886627	Sceloporus_taeniocnemis:2.302886627):0.3739930913	Sceloporus_acanthinus:2.676879718):6.018320678):2.317496362):2.246261648):3.866284252	((Sceloporus_edwardtaylori:7.52890318	((Sceloporus_horridus:3.40555817	Sceloporus_spinosus_spinosus:3.40555817):1.894227614	Sceloporus_spinosus_caeruleopunctatus:5.299785784):2.229117395):2.137314347	Sceloporus_albiventris:9.666217526):7.459025132):5.02847118):1.479448227	(((((Sceloporus_scalaris:2.510305633	Sceloporus_slevini:2.510305633):5.400527257	Sceloporus_brownorum:7.91083289):0.7179855052	(Sceloporus_chaneyi:5.595846115	(Sceloporus_goldmani:3.21413915	Sceloporus_samcolemani:3.21413915):2.381706966):3.03297228):0.6432589883	(Sceloporus_aurantius:5.23579137	Sceloporus_unicanthalis:5.23579137):4.036286013):3.610865315	(Sceloporus_bicanthalis:9.439846269	Sceloporus_aeneus:9.439846269):3.44309643):10.75021937):0.3086515561	(((((((((Sceloporus_cyanogenys:5.548163285	(Sceloporus_cyanostictus:3.319379013	Sceloporus_gadsdeni:3.319379013):2.228784273):0.8506668003	(Sceloporus_oberon:3.300207683	Sceloporus_ornatus_ornatus:3.300207683):3.098622402):0.354914887	((Sceloporus_minor:1.92131872	Sceloporus_ornatus_caeruleus:1.92131872):4.363755786	(Sceloporus_prezygus:1.988426449	Sceloporus_serrifer:1.988426449):4.296648057):0.4686704657):4.025879899	(((Sceloporus_sugillatus:3.502617443	Sceloporus_poinsettii:3.502617443):4.135036339
(((((((((((((((((((Sceloporus_edbelli:2.605546347	Sceloporus_cowlesi:2.605546347):2.993153601	Sceloporus_cautus:5.598699948):5.009353903	(Sceloporus_undulatus:8.069262653	((Sceloporus_tristichus:6.709327566	Sceloporus_consobrinus:6.709327566):0.9628682127	Sceloporus_woodi:7.672195779):0.3970668739):2.538791199):3.416128446	Sceloporus_occidentalis:14.0241823):1.240537734	Sceloporus_virgatus:15.26472003):4.571757156	(Sceloporus_olivaceus:3.47956163	Sceloporus_exsul:3.47956163):16.35691556):1.004196643	(((((Sceloporus_adleri:2.041800926	(Sceloporus_stejnegeri:1.902689562	Sceloporus_druckercolini:1.902689562):0.1391113635):4.38055541	Sceloporus_scitulus:6.422356336):2.173125226	Sceloporus_formosus:8.595481562):2.98277922	(((Sceloporus_cryptus:1.483608314	Sceloporus_subpictus:1.483608314):3.566875346	Sceloporus_lundelli:5.050483659):4.930449612	((Sceloporus_malachiticus:7.647102823	Sceloporus_internasalis:7.647102823):1.041611328	((Sceloporus_smaragdinus:2.541034607	Sceloporus_taeniocnemis:2.541034607):3.78888978	Sceloporus_acanthinus:6.329924387):2.358789765):1.29221912):1.59732751):3.540104425	((Sceloporus_edwardtaylori:6.574055772	((Sceloporus_horridus:2.34053089	Sceloporus_spinosus_spinosus:2.34053089):3.236442325	Sceloporus_spinosus_caeruleopunctatus:5.576973215):0.9970825569):4.215683403	Sceloporus_albiventris:10.78973917):4.328626033):5.722308623):1.836802126	(((((Sceloporus_scalaris:2.761265325	Sceloporus_slevini:2.761265325):5.230068246	Sceloporus_brownorum:7.991333571):1.125248931	(Sceloporus_chaneyi:3.968344414	(Sceloporus_goldmani:2.350962117	Sceloporus_samcolemani:2.350962117):1.617382297):5.148238088):0.4993045657	(Sceloporus_aurantius:5.587711877	Sceloporus_unicanthalis:5.587711877):4.02817519):4.393767609	(Sceloporus_bicanthalis:8.855465993	Sceloporus_aeneus:8.855465993):5.154188683):8.66782128):0.5406534399	(((((((((((Sceloporus_cyanogenys:5.031950643	(Sceloporus_cyanostictus:3.207757604	Sceloporus_gadsdeni:3.207757604):1.824193039):1.027524282	(Sceloporus_minor:6.027351657	(Sceloporus_oberon:3.329811893	Sceloporus_ornatus_ornatus:3.329811893):2.697539764):0.03212326824):1.086111792	(Sceloporus_prezygus:2.254028079	Sceloporus_serrifer:2.254028079):4.891558639):0.4362750508	Sceloporus_ornatus_caeruleus:7.581861768):2.845094663	(((Sceloporus_sugillatus:5.670448349	Sceloporus_poinsettii:5.670448349):2.600929285
(((((((((((((((((((Sceloporus_edbelli:3.269875375	Sceloporus_cowlesi:3.269875375):3.146012814	Sceloporus_cautus:6.415888189):5.505329258	((Sceloporus_undulatus:8.395045816	(Sceloporus_tristichus:7.033885328	Sceloporus_woodi:7.033885328):1.361160488):0.4206102273	Sceloporus_consobrinus:8.815656043):3.105561403):4.775745664	Sceloporus_occidentalis:16.69696311):1.556641072	Sceloporus_virgatus:18.25360418):4.074891828	(Sceloporus_olivaceus:6.149577702	Sceloporus_exsul:6.149577702):16.17891831):1.862923502	((((((Sceloporus_adleri:1.669637016	Sceloporus_druckercolini:1.669637016):1.740076635	Sceloporus_stejnegeri:3.409713652):3.7885812	Sceloporus_scitulus:7.198294852):2.741345443	Sceloporus_formosus:9.939640295):3.377353796	(((Sceloporus_cryptus:1.022302178	Sceloporus_subpictus:1.022302178):5.142434238	Sceloporus_lundelli:6.164736416):5.035485181	((Sceloporus_malachiticus:8.855458968	((Sceloporus_smaragdinus:2.31311315	Sceloporus_acanthinus:2.31311315):1.302598734	Sceloporus_taeniocnemis:3.615711883):5.239747085):0.02891483184	Sceloporus_internasalis:8.8843738):2.315847797):2.116772493):6.608315343	((Sceloporus_edwardtaylori:10.11341462	((Sceloporus_horridus:2.192438613	Sceloporus_spinosus_spinosus:2.192438613):3.684085954	Sceloporus_spinosus_caeruleopunctatus:5.876524568):4.23689005):3.270898848	Sceloporus_albiventris:13.38431347):6.540995968):4.266110079):2.245140932	(((((Sceloporus_scalaris:3.323870315	Sceloporus_slevini:3.323870315):5.115084291	Sceloporus_brownorum:8.438954606):1.796614773	(Sceloporus_chaneyi:4.247864683	(Sceloporus_goldmani:2.403768594	Sceloporus_samcolemani:2.403768594):1.844096089):5.987704696):1.39048812	(Sceloporus_aurantius:6.952913742	Sceloporus_unicanthalis:6.952913742):4.673143757):4.334685741	(Sceloporus_bicanthalis:6.1167612	Sceloporus_aeneus:6.1167612):9.84398204):10.4758172):0.5417296081	((((((((((Sceloporus_cyanogenys:2.462107361	Sceloporus_ornatus_caeruleus:2.462107361):6.419437236	(Sceloporus_cyanostictus:5.701876207	Sceloporus_gadsdeni:5.701876207):3.17966839):0.1732449027	(Sceloporus_minor:7.870211557	((Sceloporus_oberon:4.451479451	Sceloporus_ornatus_ornatus:4.451479451):2.676196182	(Sceloporus_prezygus:4.046948667	Sceloporus_serrifer:4.046948667):3.080726967):0.7425359243):1.184577942):2.15243457	(((Sceloporus_sugillatus:6.151260729	Sceloporus_poinsettii:6.151260729):3.193595596
(((((((((((((((((((Sceloporus_edbelli:4.594086007	Sceloporus_cowlesi:4.594086007):2.406303324	Sceloporus_cautus:7.000389331):4.708604373	(Sceloporus_undulatus:10.17452096	(Sceloporus_tristichus:9.446448009	(Sceloporus_consobrinus:8.503489978	Sceloporus_woodi:8.503489978):0.942958031):0.7280729497):1.534472745):4.286024789	Sceloporus_occidentalis:15.99501849):1.031912872	Sceloporus_virgatus:17.02693136):4.495629781	(Sceloporus_olivaceus:8.519783565	Sceloporus_exsul:8.519783565):13.00277758):1.955758543	((((((Sceloporus_adleri:3.161080221	Sceloporus_stejnegeri:3.161080221):1.065235522	Sceloporus_druckercolini:4.226315743):1.72788635	Sceloporus_scitulus:5.954202093):5.359671835	Sceloporus_formosus:11.31387393):2.98671761	(((Sceloporus_cryptus:1.273096759	Sceloporus_subpictus:1.273096759):7.954903111	Sceloporus_lundelli:9.22799987):3.3472172	(Sceloporus_malachiticus:8.286740069	(((Sceloporus_smaragdinus:3.192151368	Sceloporus_taeniocnemis:3.192151368):0.1945560071	Sceloporus_acanthinus:3.386707375):3.86096284	Sceloporus_internasalis:7.247670216):1.039069854):4.288477001):1.725374468):3.545885048	((Sceloporus_edwardtaylori:8.363775518	((Sceloporus_horridus:4.339658505	Sceloporus_spinosus_spinosus:4.339658505):2.339202372	Sceloporus_spinosus_caeruleopunctatus:6.678860877):1.684914641):1.227492102	Sceloporus_albiventris:9.59126762):8.255208966):5.631843103):1.758245093	((((Sceloporus_scalaris:3.184920435	Sceloporus_slevini:3.184920435):2.042093981	Sceloporus_brownorum:5.227014417):6.533323309	((Sceloporus_chaneyi:5.092152606	(Sceloporus_goldmani:3.261719864	Sceloporus_samcolemani:3.261719864):1.830432741):4.5594707	(Sceloporus_aurantius:6.812393649	Sceloporus_unicanthalis:6.812393649):2.839229657):2.10871442):3.592945412	(Sceloporus_bicanthalis:10.02323936	Sceloporus_aeneus:10.02323936):5.330043777):9.883281644):0.9745933838	(((((((((Sceloporus_cyanogenys:6.497756054	(Sceloporus_cyanostictus:4.073730335	Sceloporus_gadsdeni:4.073730335):2.424025719):1.061365742	(((Sceloporus_minor:2.84103271	Sceloporus_ornatus_caeruleus:2.84103271):3.614693489	(Sceloporus_prezygus:1.849899887	Sceloporus_serrifer:1.849899887):4.605826312):0.6845062334	(Sceloporus_oberon:4.519459287	Sceloporus_ornatus_ornatus:4.519459287):2.620773146):0.4188893633):2.518567495	Sceloporus_sp_SFDG514:10.07768929):2.03222364	((Sceloporus_sugillatus:4.866636165
((((((((((((((((((Sceloporus_edbelli:2.2008875	Sceloporus_cowlesi:2.2008875):2.016055885	Sceloporus_cautus:4.216943384):5.123115174	((Sceloporus_undulatus:7.150790265	(Sceloporus_tristichus:6.404376264	Sceloporus_woodi:6.404376264):0.7464140014):0.4337458129	Sceloporus_consobrinus:7.584536078):1.75552248):4.528515428	Sceloporus_occidentalis:13.86857399):0.9066881703	Sceloporus_virgatus:14.77526216):5.856081699	(Sceloporus_olivaceus:3.813801173	Sceloporus_exsul:3.813801173):16.81754268):2.435442357	((((((Sceloporus_adleri:1.943831983	Sceloporus_druckercolini:1.943831983):2.771335898	Sceloporus_stejnegeri:4.715167882):2.578254849	Sceloporus_scitulus:7.293422731):2.764090084	Sceloporus_formosus:10.05751281):3.583858649	(((Sceloporus_cryptus:1.20195244	Sceloporus_subpictus:1.20195244):7.186795552	Sceloporus_lundelli:8.388747992):3.633702544	(Sceloporus_malachiticus:9.786472962	(((Sceloporus_smaragdinus:2.898052855	Sceloporus_taeniocnemis:2.898052855):0.200116369	Sceloporus_acanthinus:3.098169224):2.082793965	Sceloporus_internasalis:5.180963189):4.605509773):2.235977573):1.618920929):4.627276315	((Sceloporus_edwardtaylori:8.519000826	((Sceloporus_horridus:2.557672764	Sceloporus_spinosus_spinosus:2.557672764):3.195940853	Sceloporus_spinosus_caeruleopunctatus:5.753613616):2.76538721):5.04340119	Sceloporus_albiventris:13.56240202):4.706245763):4.798138433):1.778556989	(((((Sceloporus_scalaris:2.159913809	Sceloporus_slevini:2.159913809):2.224016591	Sceloporus_brownorum:4.3839304):4.155124917	(Sceloporus_chaneyi:4.55274146	(Sceloporus_goldmani:3.617800205	Sceloporus_samcolemani:3.617800205):0.9349412551):3.986313857):0.2834317227	(Sceloporus_aurantius:4.127946369	Sceloporus_unicanthalis:4.127946369):4.69454067):5.511576943	(Sceloporus_bicanthalis:6.887720707	Sceloporus_aeneus:6.887720707):7.446343276):10.51127922):0.4390564286	(((((((((Sceloporus_cyanogenys:6.946855943	(Sceloporus_cyanostictus:4.485264772	Sceloporus_gadsdeni:4.485264772):2.46159117):0.499478608	(((Sceloporus_minor:6.470588787	Sceloporus_ornatus_caeruleus:6.470588787):0.009917164741	(Sceloporus_prezygus:2.274131267	Sceloporus_serrifer:2.274131267):4.206374684):0.5563951978	(Sceloporus_oberon:3.617656219	Sceloporus_ornatus_ornatus:3.617656219):3.419244931):0.4094334011):4.153865414	((Sceloporus_sugillatus:5.335648851	Sceloporus_poinsettii:5.335648851):2.663972978
(((((((((((((((((((Sceloporus_edbelli:2.777892521	Sceloporus_cowlesi:2.777892521):2.088505692	Sceloporus_cautus:4.866398213):5.076385877	(Sceloporus_undulatus:7.962678724	((Sceloporus_tristichus:6.002101491	Sceloporus_woodi:6.002101491):1.844761155	Sceloporus_consobrinus:7.846862646):0.1158160778):1.980105366):5.901060503	Sceloporus_occidentalis:15.84384459):1.412690427	Sceloporus_virgatus:17.25653502):5.387036618	(Sceloporus_olivaceus:2.852720954	Sceloporus_exsul:2.852720954):19.79085068):1.193292976	((((((Sceloporus_adleri:2.740977557	Sceloporus_stejnegeri:2.740977557):1.474002691	Sceloporus_druckercolini:4.214980248):2.514089811	Sceloporus_scitulus:6.729070059):3.35505004	Sceloporus_formosus:10.0841201):2.737566547	(((Sceloporus_cryptus:0.1092959269	Sceloporus_lundelli:0.1092959269):0.6748166085	Sceloporus_subpictus:0.7841125354):9.955202914	(Sceloporus_malachiticus:9.451942704	(((Sceloporus_smaragdinus:0.5955910346	Sceloporus_acanthinus:0.5955910346):1.587154427	Sceloporus_taeniocnemis:2.182745461):5.053808247	Sceloporus_internasalis:7.236553708):2.215388996):1.287372745):2.082371197):4.317560245	((Sceloporus_edwardtaylori:9.763443981	((Sceloporus_horridus:1.754377867	Sceloporus_spinosus_spinosus:1.754377867):5.463808133	Sceloporus_spinosus_caeruleopunctatus:7.218186):2.545257981):3.441581074	Sceloporus_albiventris:13.20502506):3.934221836):6.697617722):1.262349666	(((((Sceloporus_scalaris:3.183935952	Sceloporus_slevini:3.183935952):4.613844445	Sceloporus_brownorum:7.797780398):2.856776715	(Sceloporus_chaneyi:7.077019216	(Sceloporus_goldmani:4.121210704	Sceloporus_samcolemani:4.121210704):2.955808512):3.577537896):0.4787186416	(Sceloporus_aurantius:7.671370226	Sceloporus_unicanthalis:7.671370226):3.461905528):2.416944985	(Sceloporus_bicanthalis:7.574660972	Sceloporus_aeneus:7.574660972):5.975559767):11.54899354):0.8387832465	(((((((((((Sceloporus_cyanogenys:6.239750267	(Sceloporus_cyanostictus:3.614293811	Sceloporus_gadsdeni:3.614293811):2.625456455):2.343426562	((Sceloporus_oberon:4.166893857	Sceloporus_ornatus_ornatus:4.166893857):2.567435098	Sceloporus_ornatus_caeruleus:6.734328955):1.848847873):0.08934805668	(Sceloporus_prezygus:2.325306692	Sceloporus_serrifer:2.325306692):6.347218193):0.438159708	Sceloporus_minor:9.110684593):1.515242094	Sceloporus_sp_SFDG514:10.62592669):0.6504712232	((Sceloporus_sugillatus:3.650206388
(((((((((((((((((((Sceloporus_edbelli:3.794037057	Sceloporus_cowlesi:3.794037057):2.091230699	Sceloporus_cautus:5.885267756):5.812788495	(Sceloporus_undulatus:8.995264735	((Sceloporus_tristichus:6.714479178	Sceloporus_woodi:6.714479178):0.8709628353	Sceloporus_consobrinus:7.585442013):1.409822722):2.702791515):4.845304291	Sceloporus_occidentalis:16.54336054):1.979243244	Sceloporus_virgatus:18.52260379):4.553098606	(Sceloporus_olivaceus:8.92287153	Sceloporus_exsul:8.92287153):14.15283086):1.752534814	((((((Sceloporus_adleri:3.525247004	Sceloporus_stejnegeri:3.525247004):4.111120646	Sceloporus_druckercolini:7.63636765):0.5413126681	Sceloporus_scitulus:8.177680318):4.366723128	Sceloporus_formosus:12.54440345):3.120305356	(((Sceloporus_cryptus:2.266299999	Sceloporus_subpictus:2.266299999):2.310778644	Sceloporus_lundelli:4.577078643):9.316206528	(Sceloporus_malachiticus:12.29626193	(((Sceloporus_smaragdinus:2.52204388	Sceloporus_taeniocnemis:2.52204388):0.9970030307	Sceloporus_acanthinus:3.519046911):4.67879924	Sceloporus_internasalis:8.197846151):4.098415782):1.597023238):1.771423631):3.729228775	((Sceloporus_edwardtaylori:9.024382842	((Sceloporus_horridus:2.487618277	Sceloporus_spinosus_spinosus:2.487618277):3.274528719	Sceloporus_spinosus_caeruleopunctatus:5.762146996):3.262235845):1.999751128	Sceloporus_albiventris:11.02413397):8.369803607):5.434299629):2.153763445	(((((Sceloporus_scalaris:3.692698488	Sceloporus_slevini:3.692698488):3.321665593	Sceloporus_brownorum:7.014364081):3.87375939	(Sceloporus_chaneyi:4.814967858	(Sceloporus_goldmani:2.890979607	Sceloporus_samcolemani:2.890979607):1.923988251):6.073155613):0.5869024571	(Sceloporus_aurantius:4.353294965	Sceloporus_unicanthalis:4.353294965):7.121730963):4.715229637	(Sceloporus_bicanthalis:8.841161793	Sceloporus_aeneus:8.841161793):7.349093772):10.79174509):0.8487443308	((((((((Sceloporus_cyanogenys:8.778270386	(Sceloporus_cyanostictus:3.868179768	Sceloporus_gadsdeni:3.868179768):4.910090618):0.3156740787	((Sceloporus_minor:7.999131414	(Sceloporus_prezygus:3.570266013	Sceloporus_serrifer:3.570266013):4.428865401):0.4325813969	((Sceloporus_oberon:4.750433762	Sceloporus_ornatus_ornatus:4.750433762):2.54688975	Sceloporus_ornatus_caeruleus:7.297323512):1.134389299):0.6622316539):3.1988319	(((Sceloporus_sugillatus:7.678105536	Sceloporus_poinsettii:7.678105536):2.296246549
(((((((((((((((((((Sceloporus_edbelli:2.309220094	Sceloporus_cowlesi:2.309220094):4.599839994	Sceloporus_cautus:6.909060088):2.869050698	(Sceloporus_undulatus:7.861540274	((Sceloporus_tristichus:5.923611928	Sceloporus_consobrinus:5.923611928):1.225945208	Sceloporus_woodi:7.149557136):0.7119831381):1.916570512):2.692222469	Sceloporus_occidentalis:12.47033326):1.854040688	Sceloporus_virgatus:14.32437394):3.267677754	(Sceloporus_olivaceus:7.344383915	Sceloporus_exsul:7.344383915):10.24766778):3.562510832	((((((Sceloporus_adleri:3.078210421	Sceloporus_stejnegeri:3.078210421):1.828556577	Sceloporus_druckercolini:4.906766998):1.824082736	Sceloporus_formosus:6.730849733):6.731927103e-05	Sceloporus_scitulus:6.730917053):3.195911778	(((Sceloporus_cryptus:0.4619882312	Sceloporus_lundelli:0.4619882312):0.8897786918	Sceloporus_subpictus:1.351766923):7.08044511	(Sceloporus_malachiticus:7.345242887	((Sceloporus_smaragdinus:2.72143245	(Sceloporus_taeniocnemis:2.672668398	Sceloporus_acanthinus:2.672668398):0.04876405278):3.805338965	Sceloporus_internasalis:6.526771415):0.8184714724):1.086969146):1.494616797):5.440073566	((Sceloporus_edwardtaylori:8.091729262	((Sceloporus_horridus:2.902485671	Sceloporus_spinosus_spinosus:2.902485671):3.347434212	Sceloporus_spinosus_caeruleopunctatus:6.249919883):1.841809379):2.196528717	Sceloporus_albiventris:10.28825798):5.078644418):5.787660132):1.84533822	(((((Sceloporus_scalaris:4.104740108	Sceloporus_slevini:4.104740108):5.96379116	Sceloporus_brownorum:10.06853127):0.8834121765	(Sceloporus_aurantius:4.560348022	Sceloporus_unicanthalis:4.560348022):6.391595422):0.4908996296	(Sceloporus_chaneyi:6.38473159	(Sceloporus_goldmani:2.618345379	Sceloporus_samcolemani:2.618345379):3.766386211):5.058111484):2.324205031	(Sceloporus_bicanthalis:6.151787316	Sceloporus_aeneus:6.151787316):7.615260789):9.232852644):1.016112532	(((((((((Sceloporus_cyanogenys:6.209798533	(Sceloporus_cyanostictus:3.075720025	Sceloporus_gadsdeni:3.075720025):3.134078507):0.8729328936	((Sceloporus_minor:5.695721068	(Sceloporus_prezygus:2.976008198	Sceloporus_serrifer:2.976008198):2.71971287):0.4170435771	(Sceloporus_oberon:2.219731238	Sceloporus_ornatus_ornatus:2.219731238):3.893033407):0.9699667814):0.283104221	Sceloporus_ornatus_caeruleus:7.365835647):3.126933176	(((Sceloporus_sugillatus:4.553627814	Sceloporus_poinsettii:4.553627814):3.301875595
((((((((((((((((((Sceloporus_edbelli:3.009610169	Sceloporus_cowlesi:3.009610169):2.804327269	Sceloporus_cautus:5.813937438):2.846633386	(Sceloporus_undulatus:8.148370721	((Sceloporus_tristichus:7.119380769	Sceloporus_woodi:7.119380769):0.6099692604	Sceloporus_consobrinus:7.72935003):0.4190206916):0.5122001027):4.159551269	Sceloporus_virgatus:12.82012209):0.3851276596	Sceloporus_occidentalis:13.20524975):5.811445577	(Sceloporus_olivaceus:5.728817643	Sceloporus_exsul:5.728817643):13.28787769):2.510939197	(((((Sceloporus_adleri:1.991314556	Sceloporus_scitulus:1.991314556):0.9375525035	(Sceloporus_stejnegeri:2.526638537	Sceloporus_druckercolini:2.526638537):0.4022285228):5.670320539	Sceloporus_formosus:8.599187599):3.89989412	(((Sceloporus_cryptus:0.9421130729	Sceloporus_lundelli:0.9421130729):0.101277388	Sceloporus_subpictus:1.043390461):10.27567924	(Sceloporus_malachiticus:9.194713147	((Sceloporus_smaragdinus:2.185680042	(Sceloporus_taeniocnemis:1.255758471	Sceloporus_acanthinus:1.255758471):0.9299215709):2.98384684	Sceloporus_internasalis:5.169526882):4.025186265):2.124356555):1.180012016):4.882133454	((Sceloporus_edwardtaylori:6.774591768	((Sceloporus_horridus:1.711255848	Sceloporus_spinosus_spinosus:1.711255848):2.760220135	Sceloporus_spinosus_caeruleopunctatus:4.471475983):2.303115785):3.780280901	Sceloporus_albiventris:10.55487267):6.826342503):4.146419355):0.9687845032	(((((Sceloporus_scalaris:2.936367319	Sceloporus_slevini:2.936367319):2.909562943	Sceloporus_brownorum:5.845930262):2.343056608	(Sceloporus_chaneyi:4.097887874	(Sceloporus_goldmani:2.147709876	Sceloporus_samcolemani:2.147709876):1.950177998):4.091098997):2.801493728	(Sceloporus_aurantius:6.392446648	Sceloporus_unicanthalis:6.392446648):4.598033951):2.844899934	(Sceloporus_bicanthalis:5.919256419	Sceloporus_aeneus:5.919256419):7.916124114):8.661038498):0.985279177	((((((((((Sceloporus_cyanogenys:5.542160488	(Sceloporus_oberon:3.082069105	Sceloporus_ornatus_ornatus:3.082069105):2.460091383):0.7346547253	(Sceloporus_cyanostictus:2.517360343	Sceloporus_gadsdeni:2.517360343):3.75945487):0.6867862964	((Sceloporus_minor:1.969302667	Sceloporus_ornatus_caeruleus:1.969302667):4.703177292	(Sceloporus_prezygus:1.974649257	Sceloporus_serrifer:1.974649257):4.697830702):0.2911215506):3.011535842	((Sceloporus_sugillatus:4.968765361	Sceloporus_poinsettii:4.968765361):1.785801196
(((((((((((((((((((Sceloporus_edbelli:2.870621237	Sceloporus_cowlesi:2.870621237):1.98463031	Sceloporus_cautus:4.855251547):4.233631731	(Sceloporus_undulatus:6.80481198	((Sceloporus_tristichus:5.629058178	Sceloporus_woodi:5.629058178):0.5323604056	Sceloporus_consobrinus:6.161418583):0.6433933968):2.284071298):3.159047169	Sceloporus_occidentalis:12.24793045):1.162619664	Sceloporus_virgatus:13.41055011):2.675274952	(Sceloporus_olivaceus:8.863947476	Sceloporus_exsul:8.863947476):7.221877587):2.850283467	((((((Sceloporus_adleri:2.676343195	Sceloporus_stejnegeri:2.676343195):2.256211596	Sceloporus_druckercolini:4.932554791):1.714145558	Sceloporus_scitulus:6.646700348):0.7234730993	Sceloporus_formosus:7.370173448):2.43286709	((Sceloporus_cryptus:1.138830063	(Sceloporus_subpictus:0.9092723184	Sceloporus_lundelli:0.9092723184):0.2295577442):6.86690846	(Sceloporus_malachiticus:6.81448881	((Sceloporus_smaragdinus:1.668495864	(Sceloporus_taeniocnemis:1.543943969	Sceloporus_acanthinus:1.543943969):0.124551895):4.402687702	Sceloporus_internasalis:6.071183566):0.7433052445):1.191249712):1.797302015):4.293476871	((Sceloporus_edwardtaylori:7.612976817	((Sceloporus_horridus:2.525013569	Sceloporus_spinosus_spinosus:2.525013569):3.232037256	Sceloporus_spinosus_caeruleopunctatus:5.757050824):1.855925993):1.230248145	Sceloporus_albiventris:8.843224962):5.253292447):4.839591122):1.910797985	(((((Sceloporus_scalaris:1.584288621	Sceloporus_slevini:1.584288621):5.057386199	Sceloporus_brownorum:6.64167482):3.518551162	(Sceloporus_chaneyi:6.51848264	(Sceloporus_goldmani:3.751327907	Sceloporus_samcolemani:3.751327907):2.767154733):3.641743342):0.6279963651	(Sceloporus_aurantius:2.646339072	Sceloporus_unicanthalis:2.646339072):8.141883275):2.432333666	(Sceloporus_bicanthalis:5.480810117	Sceloporus_aeneus:5.480810117):7.739745896):7.626350502):0.8249014665	(((((((((((Sceloporus_cyanogenys:4.619038686	(Sceloporus_cyanostictus:2.694759734	Sceloporus_gadsdeni:2.694759734):1.924278952):0.5792549026	(Sceloporus_oberon:3.680913765	Sceloporus_ornatus_ornatus:3.680913765):1.517379824):0.7543307368	(Sceloporus_minor:5.819297118	(Sceloporus_prezygus:1.54777357	Sceloporus_serrifer:1.54777357):4.271523549):0.1333272069):1.026050234	Sceloporus_ornatus_caeruleus:6.978674559):2.893472431	((Sceloporus_sugillatus:4.746541003	Sceloporus_poinsettii:4.746541003):2.103024812
(((((((((((((((((((Sceloporus_edbelli:4.696879852	Sceloporus_cowlesi:4.696879852):1.771647143	Sceloporus_cautus:6.468526995):4.239403959	(Sceloporus_undulatus:8.73471438	(Sceloporus_tristichus:7.210018471	(Sceloporus_consobrinus:6.864695396	Sceloporus_woodi:6.864695396):0.3453230757):1.524695908):1.973216574):4.558853928	Sceloporus_occidentalis:15.26678488):2.289532993	Sceloporus_virgatus:17.55631787):5.712516929	(Sceloporus_olivaceus:7.69524534	Sceloporus_exsul:7.69524534):15.57358946):3.6137425	((((((Sceloporus_adleri:1.649883712	Sceloporus_druckercolini:1.649883712):3.16279626	Sceloporus_stejnegeri:4.812679972):3.464179514	Sceloporus_scitulus:8.276859486):2.32234994	Sceloporus_formosus:10.59920943):5.599378487	((Sceloporus_cryptus:1.266116852	Sceloporus_subpictus:1.266116852):11.41803201	(((Sceloporus_malachiticus:10.09288324	((Sceloporus_smaragdinus:2.54057428	Sceloporus_taeniocnemis:2.54057428):1.817496463	Sceloporus_acanthinus:4.358070743):5.734812492):1.564696358	Sceloporus_internasalis:11.65757959):0.3671306125	Sceloporus_lundelli:12.02471021):0.6594386599):3.514439047):5.857867011	((Sceloporus_edwardtaylori:9.219109456	((Sceloporus_horridus:2.453424714	Sceloporus_spinosus_spinosus:2.453424714):2.925442621	Sceloporus_spinosus_caeruleopunctatus:5.378867335):3.840242121):4.608953452	Sceloporus_albiventris:13.82806291):8.228392016):4.826122378):1.651202986	(((((Sceloporus_scalaris:4.284172694	Sceloporus_slevini:4.284172694):0.9107443198	Sceloporus_brownorum:5.194917013):6.958152227	(Sceloporus_chaneyi:5.277639123	(Sceloporus_goldmani:3.609108913	Sceloporus_samcolemani:3.609108913):1.66853021):6.875430118):2.489222329	(Sceloporus_aurantius:5.937645173	Sceloporus_unicanthalis:5.937645173):8.704646396):2.507619272	(Sceloporus_bicanthalis:6.42544199	Sceloporus_aeneus:6.42544199):10.72446885):11.38386945):0.1486304714	(((((((((Sceloporus_cyanogenys:6.980955424	(Sceloporus_cyanostictus:4.872924181	Sceloporus_gadsdeni:4.872924181):2.108031242):1.498618643	(((Sceloporus_minor:5.49143964	Sceloporus_ornatus_caeruleus:5.49143964):1.489056902	(Sceloporus_prezygus:2.163155614	Sceloporus_serrifer:2.163155614):4.817340927):0.7221544497	(Sceloporus_oberon:2.680018355	Sceloporus_ornatus_ornatus:2.680018355):5.022632637):0.7769230747):5.552610039	((Sceloporus_sugillatus:6.635259618	Sceloporus_poinsettii:6.635259618):4.716930979
(((((((((((((((((((Sceloporus_edbelli:3.0954418	Sceloporus_cowlesi:3.0954418):2.27752859	Sceloporus_cautus:5.37297039):3.310782783	((Sceloporus_undulatus:5.132024338	Sceloporus_tristichus:5.132024338):1.627748529	(Sceloporus_consobrinus:6.066659061	Sceloporus_woodi:6.066659061):0.6931138065):1.923980306):3.929138981	Sceloporus_occidentalis:12.61289215):1.125868503	Sceloporus_virgatus:13.73876066):5.335105972	(Sceloporus_olivaceus:5.820298949	Sceloporus_exsul:5.820298949):13.25356768):3.602652984	((((((Sceloporus_adleri:1.02145422	Sceloporus_druckercolini:1.02145422):3.200751604	Sceloporus_stejnegeri:4.222205824):1.390686927	Sceloporus_scitulus:5.612892751):4.102899085	Sceloporus_formosus:9.715791836):4.775234602	((Sceloporus_cryptus:1.492414731	Sceloporus_subpictus:1.492414731):11.77165562	((Sceloporus_malachiticus:10.43207739	Sceloporus_lundelli:10.43207739):1.264952686	(((Sceloporus_smaragdinus:1.139622518	Sceloporus_acanthinus:1.139622518):1.649784681	Sceloporus_taeniocnemis:2.7894072):3.984058149	Sceloporus_internasalis:6.773465349):4.923564729):1.567040273):1.226956088):3.714349155	((Sceloporus_edwardtaylori:8.943229099	((Sceloporus_horridus:3.058634695	Sceloporus_spinosus_spinosus:3.058634695):2.876445967	Sceloporus_spinosus_caeruleopunctatus:5.935080662):3.008148437):5.320371119	Sceloporus_albiventris:14.26360022):3.941775375):4.47114402):1.639188002	(((((Sceloporus_scalaris:3.751333161	Sceloporus_slevini:3.751333161):2.838104782	Sceloporus_brownorum:6.589437944):2.57913229	(Sceloporus_chaneyi:4.276034235	(Sceloporus_goldmani:2.373486442	Sceloporus_samcolemani:2.373486442):1.902547792):4.892535999):2.470666017	(Sceloporus_aurantius:4.219011087	Sceloporus_unicanthalis:4.219011087):7.420225164):4.084203329	(Sceloporus_bicanthalis:9.758038615	Sceloporus_aeneus:9.758038615):5.965400965):8.592268036):1.091483793	(((((((((Sceloporus_cyanogenys:3.570105613	Sceloporus_ornatus_caeruleus:3.570105613):4.615573539	((Sceloporus_cyanostictus:2.404225198	Sceloporus_gadsdeni:2.404225198):5.283654223	((Sceloporus_minor:5.349617474	(Sceloporus_prezygus:2.447416821	Sceloporus_serrifer:2.447416821):2.902200653):0.8693448726	(Sceloporus_oberon:3.506427948	Sceloporus_ornatus_ornatus:3.506427948):2.712534399):1.468917074):0.4977997317):2.698514586	((Sceloporus_sugillatus:4.38440613	Sceloporus_poinsettii:4.38440613):3.877051015
(((((((((((((((((((Sceloporus_edbelli:2.801886316	Sceloporus_cowlesi:2.801886316):2.26590175	Sceloporus_cautus:5.067788066):3.58520925	(Sceloporus_undulatus:7.60779925	((Sceloporus_tristichus:6.074114396	Sceloporus_consobrinus:6.074114396):0.5376210308	Sceloporus_woodi:6.611735427):0.9960638235):1.045198065):4.246686947	Sceloporus_occidentalis:12.89968426):2.559973681	Sceloporus_virgatus:15.45965794):3.671716241	(Sceloporus_olivaceus:3.848930609	Sceloporus_exsul:3.848930609):15.28244357):1.476274618	((((((Sceloporus_adleri:2.124862025	Sceloporus_stejnegeri:2.124862025):2.857979826	Sceloporus_druckercolini:4.982841851):1.156948387	Sceloporus_scitulus:6.139790238):2.59360197	Sceloporus_formosus:8.733392208):2.844437327	(((Sceloporus_cryptus:1.299087104	Sceloporus_subpictus:1.299087104):4.075783307	Sceloporus_lundelli:5.374870411):4.757508798	((Sceloporus_malachiticus:7.739517646	((Sceloporus_smaragdinus:1.875233955	Sceloporus_taeniocnemis:1.875233955):1.317858274	Sceloporus_acanthinus:3.193092229):4.546425417):0.01960483043	Sceloporus_internasalis:7.759122477):2.373256733):1.445450326):3.76087297	((Sceloporus_edwardtaylori:6.910112925	((Sceloporus_horridus:2.348371237	Sceloporus_spinosus_spinosus:2.348371237):3.474317339	Sceloporus_spinosus_caeruleopunctatus:5.822688575):1.087424349):1.673402851	Sceloporus_albiventris:8.583515776):6.755186729):5.268946297):2.021316228	(((((Sceloporus_scalaris:3.894632689	Sceloporus_slevini:3.894632689):2.539641043	Sceloporus_brownorum:6.434273732):2.253977435	(Sceloporus_chaneyi:4.507951197	(Sceloporus_goldmani:3.522400082	Sceloporus_samcolemani:3.522400082):0.9855511143):4.18029997):0.9732900127	(Sceloporus_aurantius:4.391134383	Sceloporus_unicanthalis:4.391134383):5.270406796):3.135188299	(Sceloporus_bicanthalis:8.379319325	Sceloporus_aeneus:8.379319325):4.417410153):9.832235553):0.8814413903	((((((((((((Sceloporus_cyanogenys:5.050249751	(Sceloporus_cyanostictus:3.430981545	Sceloporus_gadsdeni:3.430981545):1.619268206):0.4808948589	(Sceloporus_oberon:3.219444651	Sceloporus_ornatus_ornatus:3.219444651):2.31169996):1.314818757	Sceloporus_minor:6.845963367):0.6104678462	Sceloporus_ornatus_caeruleus:7.456431214):0.2304530386	(Sceloporus_prezygus:2.676980724	Sceloporus_serrifer:2.676980724):5.009903528):3.468341412	Sceloporus_sp_SFDG514:11.15522566):0.9554798864	((Sceloporus_sugillatus:4.931836619
(((((((((((((((((((Sceloporus_edbelli:3.317821475	Sceloporus_cowlesi:3.317821475):1.970941377	Sceloporus_cautus:5.288762852):3.579748637	(Sceloporus_undulatus:6.914441156	((Sceloporus_tristichus:5.683566867	Sceloporus_woodi:5.683566867):0.471270411	Sceloporus_consobrinus:6.154837278):0.7596038781):1.954070333):4.803656647	Sceloporus_occidentalis:13.67216814):1.037302765	Sceloporus_virgatus:14.7094709):4.351116866	(Sceloporus_olivaceus:7.04769754	Sceloporus_exsul:7.04769754):12.01289023):2.241210128	((((((Sceloporus_adleri:3.616804274	Sceloporus_stejnegeri:3.616804274):2.374910599	Sceloporus_druckercolini:5.991714873):2.08087197	Sceloporus_scitulus:8.072586843):0.4441308893	Sceloporus_formosus:8.516717733):4.134340892	((Sceloporus_cryptus:1.31182935	(Sceloporus_subpictus:0.2295041047	Sceloporus_lundelli:0.2295041047):1.082325245):9.845480359	((Sceloporus_malachiticus:9.147333855	((Sceloporus_smaragdinus:2.951155757	Sceloporus_taeniocnemis:2.951155757):2.947624388	Sceloporus_acanthinus:5.898780146):3.248553709):0.1162417788	Sceloporus_internasalis:9.263575634):1.893734075):1.493748916):3.916692579	((Sceloporus_edwardtaylori:7.332625336	((Sceloporus_horridus:2.117241157	Sceloporus_spinosus_spinosus:2.117241157):1.987338902	Sceloporus_spinosus_caeruleopunctatus:4.104580059):3.228045277):2.564147491	Sceloporus_albiventris:9.896772827):6.670978377):4.73404669):2.771480014	(((((Sceloporus_scalaris:3.719086317	Sceloporus_slevini:3.719086317):1.243546096	Sceloporus_brownorum:4.962632413):5.340751996	(Sceloporus_chaneyi:4.542470624	(Sceloporus_goldmani:2.050598745	Sceloporus_samcolemani:2.050598745):2.491871879):5.760913785):1.653446162	(Sceloporus_aurantius:4.581391657	Sceloporus_unicanthalis:4.581391657):7.375438914):4.470075969	(Sceloporus_bicanthalis:10.1793392	Sceloporus_aeneus:10.1793392):6.24756734):7.646371368):0.6065198014	((((((((((Sceloporus_cyanogenys:4.169962357	Sceloporus_ornatus_caeruleus:4.169962357):3.453006369	((Sceloporus_cyanostictus:3.466524732	Sceloporus_gadsdeni:3.466524732):3.623050778	((Sceloporus_minor:5.606984369	(Sceloporus_prezygus:2.922851128	Sceloporus_serrifer:2.922851128):2.68413324):0.454705815	(Sceloporus_oberon:2.902083627	Sceloporus_ornatus_ornatus:2.902083627):3.159606557):1.027885326):0.5333932156):3.057959127	((Sceloporus_sugillatus:5.507884907	Sceloporus_poinsettii:5.507884907):3.461174275
(((((((((((((((((((Sceloporus_edbelli:3.882032139	Sceloporus_cowlesi:3.882032139):2.160727259	Sceloporus_cautus:6.042759398):3.677362682	(Sceloporus_undulatus:8.036421237	(Sceloporus_tristichus:6.635723365	(Sceloporus_consobrinus:6.581257335	Sceloporus_woodi:6.581257335):0.05446602975):1.400697872):1.683700843):3.582903038	Sceloporus_occidentalis:13.30302512):2.483668919	Sceloporus_virgatus:15.78669404):3.744345285	(Sceloporus_olivaceus:3.150106469	Sceloporus_exsul:3.150106469):16.38093285):1.347603623	((((((Sceloporus_adleri:0.7519214876	Sceloporus_druckercolini:0.7519214876):2.192240593	Sceloporus_stejnegeri:2.944162081):3.797675149	Sceloporus_scitulus:6.74183723):3.773980981	Sceloporus_formosus:10.51581821):3.401731141	(((Sceloporus_cryptus:0.7393758581	Sceloporus_subpictus:0.7393758581):2.710076273	Sceloporus_lundelli:3.449452131):8.933499742	(Sceloporus_malachiticus:9.968654911	((Sceloporus_smaragdinus:1.474419246	(Sceloporus_taeniocnemis:1.408377342	Sceloporus_acanthinus:1.408377342):0.0660419042):6.902666863	Sceloporus_internasalis:8.377086109):1.591568802):2.414296962):1.534597479):3.449306815	((Sceloporus_edwardtaylori:7.689566849	((Sceloporus_horridus:2.32777628	Sceloporus_spinosus_spinosus:2.32777628):3.007364968	Sceloporus_spinosus_caeruleopunctatus:5.335141248):2.354425602):4.192514852	Sceloporus_albiventris:11.8820817):5.484774466):3.511786777):1.130258149	((((Sceloporus_scalaris:3.071453137	Sceloporus_slevini:3.071453137):4.011773575	Sceloporus_brownorum:7.083226712):4.695615616	((Sceloporus_chaneyi:6.84916809	(Sceloporus_goldmani:4.025728928	Sceloporus_samcolemani:4.025728928):2.823439162):4.292711884	(Sceloporus_aurantius:4.376495452	Sceloporus_unicanthalis:4.376495452):6.765384522):0.636962354):3.892931656	(Sceloporus_bicanthalis:7.172878114	Sceloporus_aeneus:7.172878114):8.498895871):6.337127108):0.5698021719	(((((((((((Sceloporus_cyanogenys:4.92108297	(Sceloporus_oberon:3.431290112	Sceloporus_ornatus_ornatus:3.431290112):1.489792858):0.5084784475	(Sceloporus_cyanostictus:3.093577078	Sceloporus_gadsdeni:3.093577078):2.335984339):1.238509056	((Sceloporus_minor:3.069884861	Sceloporus_ornatus_caeruleus:3.069884861):3.001464299	(Sceloporus_prezygus:3.001374121	Sceloporus_serrifer:3.001374121):3.069975039):0.5967213141):2.195915279	((Sceloporus_sugillatus:3.061487201	Sceloporus_poinsettii:3.061487201):2.864168602
(((((((((((((((((((Sceloporus_edbelli:2.67664814	Sceloporus_cowlesi:2.67664814):3.844664968	Sceloporus_cautus:6.521313108):4.429491124	(Sceloporus_undulatus:9.023113612	((Sceloporus_tristichus:7.306592497	Sceloporus_woodi:7.306592497):1.001749863	Sceloporus_consobrinus:8.30834236):0.7147712521):1.92769062):4.359301279	Sceloporus_occidentalis:15.31010551):0.8979894436	Sceloporus_virgatus:16.20809496):4.633150451	(Sceloporus_olivaceus:6.658625788	Sceloporus_exsul:6.658625788):14.18261962):1.745220305	((((((Sceloporus_adleri:2.704953907	Sceloporus_stejnegeri:2.704953907):2.909908078	Sceloporus_druckercolini:5.614861985):2.619213172	Sceloporus_formosus:8.234075157):0.6233000751	Sceloporus_scitulus:8.857375232):3.220407522	(((Sceloporus_cryptus:1.384106352	Sceloporus_subpictus:1.384106352):5.262061619	Sceloporus_lundelli:6.646167971):4.544319055	((Sceloporus_malachiticus:6.152114121	Sceloporus_internasalis:6.152114121):1.791647581	((Sceloporus_smaragdinus:2.252226491	Sceloporus_taeniocnemis:2.252226491):1.148275842	Sceloporus_acanthinus:3.400502334):4.543259368):3.246725324):0.8872957277):5.24951829	((Sceloporus_edwardtaylori:8.669087252	((Sceloporus_horridus:2.291161499	Sceloporus_spinosus_spinosus:2.291161499):2.459817178	Sceloporus_spinosus_caeruleopunctatus:4.750978676):3.918108576):1.577297758	Sceloporus_albiventris:10.24638501):7.080916033):5.259164668):1.73133156	(((((Sceloporus_scalaris:5.193108976	Sceloporus_slevini:5.193108976):0.5917863435	Sceloporus_brownorum:5.78489532):3.817145273	(Sceloporus_chaneyi:5.183922578	(Sceloporus_goldmani:2.58137388	Sceloporus_samcolemani:2.58137388):2.602548698):4.418118015):3.20676503	(Sceloporus_aurantius:4.65489796	Sceloporus_unicanthalis:4.65489796):8.153907663):1.678769295	(Sceloporus_bicanthalis:5.817671051	Sceloporus_aeneus:5.817671051):8.669903867):9.830222353):0.8700324847	(((((((((Sceloporus_cyanogenys:6.921607712	(Sceloporus_cyanostictus:3.771333393	Sceloporus_gadsdeni:3.771333393):3.150274319):0.2467355157	(Sceloporus_oberon:4.458170895	Sceloporus_ornatus_ornatus:4.458170895):2.710172332):0.5434426786	((Sceloporus_minor:1.277892795	Sceloporus_ornatus_caeruleus:1.277892795):3.396816363	(Sceloporus_prezygus:2.222406416	Sceloporus_serrifer:2.222406416):2.452302743):3.037076748):2.96449099	(((Sceloporus_sugillatus:4.875502383	Sceloporus_poinsettii:4.875502383):4.267230549
((((((((((((((((((Sceloporus_edbelli:2.763395044	Sceloporus_cowlesi:2.763395044):3.101480959	Sceloporus_cautus:5.864876004):4.862234978	(Sceloporus_undulatus:8.693394567	((Sceloporus_tristichus:6.705271724	Sceloporus_woodi:6.705271724):0.8912926939	Sceloporus_consobrinus:7.596564418):1.096830149):2.033716414):6.314682204	Sceloporus_occidentalis:17.04179319):1.379281222	Sceloporus_virgatus:18.42107441):4.056531034	(Sceloporus_olivaceus:5.548489855	Sceloporus_exsul:5.548489855):16.92911559):1.573054428	((((((Sceloporus_adleri:1.738586178	Sceloporus_druckercolini:1.738586178):0.1916803846	Sceloporus_stejnegeri:1.930266563):4.23397133	Sceloporus_scitulus:6.164237893):3.445642024	Sceloporus_formosus:9.609879917):3.443297803	(((Sceloporus_cryptus:0.2593862573	Sceloporus_lundelli:0.2593862573):1.315861227	Sceloporus_subpictus:1.575247484):9.934958886	((Sceloporus_malachiticus:8.263200357	Sceloporus_internasalis:8.263200357):1.29375331	((Sceloporus_smaragdinus:1.575147549	Sceloporus_acanthinus:1.575147549):0.9619907433	Sceloporus_taeniocnemis:2.537138292):7.019815375):1.953252702):1.54297135):5.365896566	((Sceloporus_edwardtaylori:7.884412315	((Sceloporus_horridus:1.708588862	Sceloporus_spinosus_spinosus:1.708588862):2.765499321	Sceloporus_spinosus_caeruleopunctatus:4.474088183):3.410324133):2.098151279	Sceloporus_albiventris:9.982563594):8.436510692):5.631585584):1.456413093	((((Sceloporus_scalaris:2.894891915	Sceloporus_slevini:2.894891915):5.583979553	Sceloporus_brownorum:8.478871468):1.536871551	((Sceloporus_chaneyi:6.05992355	(Sceloporus_goldmani:3.94120155	Sceloporus_samcolemani:3.94120155):2.118722):3.479412691	(Sceloporus_aurantius:4.590395846	Sceloporus_unicanthalis:4.590395846):4.948940395):0.4764067785):4.336897621	(Sceloporus_bicanthalis:6.668791271	Sceloporus_aeneus:6.668791271):7.683849368):11.15443232):0.9242424094	(((((((((((Sceloporus_cyanogenys:6.373683159	(Sceloporus_cyanostictus:3.354941086	Sceloporus_gadsdeni:3.354941086):3.018742073):0.5467049917	(Sceloporus_oberon:2.768944182	Sceloporus_ornatus_ornatus:2.768944182):4.151443968):0.4631755523	((Sceloporus_minor:1.846022564	Sceloporus_ornatus_caeruleus:1.846022564):4.999985478	(Sceloporus_prezygus:2.285142141	Sceloporus_serrifer:2.285142141):4.5608659):0.5375556616):4.055344294	((Sceloporus_sugillatus:5.101541756	Sceloporus_poinsettii:5.101541756):3.787932344
(((((((((((((((((((Sceloporus_edbelli:2.740385904	Sceloporus_cowlesi:2.740385904):1.984040098	Sceloporus_cautus:4.724426002):5.794232929	(Sceloporus_undulatus:8.100853504	((Sceloporus_tristichus:6.049349005	Sceloporus_woodi:6.049349005):0.8257910614	Sceloporus_consobrinus:6.875140067):1.225713437):2.417805427):4.036709989	Sceloporus_occidentalis:14.55536892):0.9142197981	Sceloporus_virgatus:15.46958872):6.481214907	(Sceloporus_olivaceus:9.476468498	Sceloporus_exsul:9.476468498):12.47433513):1.753983847	((((((Sceloporus_adleri:0.7813392531	Sceloporus_druckercolini:0.7813392531):2.122127103	Sceloporus_stejnegeri:2.903466356):3.617215207	Sceloporus_scitulus:6.520681563):4.983941057	Sceloporus_formosus:11.50462262):3.280210416	(((Sceloporus_cryptus:1.086241585	Sceloporus_subpictus:1.086241585):3.420263651	Sceloporus_lundelli:4.506505236):8.908751552	((Sceloporus_malachiticus:10.91963454	Sceloporus_internasalis:10.91963454):0.1240766979	((Sceloporus_smaragdinus:0.641407554	Sceloporus_acanthinus:0.641407554):3.364578429	Sceloporus_taeniocnemis:4.005985983):7.037725256):2.371545548):1.369576248):4.163236501	((Sceloporus_edwardtaylori:8.425803604	((Sceloporus_horridus:2.786965676	Sceloporus_spinosus_spinosus:2.786965676):2.518341627	Sceloporus_spinosus_caeruleopunctatus:5.305307303):3.120496301):2.442213172	Sceloporus_albiventris:10.86801678):8.080052761):4.756717935):1.021996011	(((((Sceloporus_scalaris:3.259518184	Sceloporus_slevini:3.259518184):5.308190277	Sceloporus_brownorum:8.567708462):1.476543321	(Sceloporus_chaneyi:4.920334312	(Sceloporus_goldmani:2.797550384	Sceloporus_samcolemani:2.797550384):2.122783928):5.12391747):0.4993184776	(Sceloporus_aurantius:2.989808504	Sceloporus_unicanthalis:2.989808504):7.553761756):2.575363439	(Sceloporus_bicanthalis:7.377168864	Sceloporus_aeneus:7.377168864):5.741764836):11.60784978):1.070294603	(((((((((((Sceloporus_cyanogenys:6.089682425	(Sceloporus_cyanostictus:3.202465287	Sceloporus_gadsdeni:3.202465287):2.887217138):0.5740499089	(Sceloporus_oberon:4.096296108	Sceloporus_ornatus_ornatus:4.096296108):2.567436226):0.8639490574	((Sceloporus_minor:0.7844506683	Sceloporus_ornatus_caeruleus:0.7844506683):6.609116486	(Sceloporus_prezygus:2.603852984	Sceloporus_serrifer:2.603852984):4.78971417):0.1341142371):2.510555818	Sceloporus_sp_SFDG514:10.03823721):0.278178903	((Sceloporus_sugillatus:3.575640369
((((((((((((((((((Sceloporus_edbelli:3.931422846	Sceloporus_cowlesi:3.931422846):1.736748868	Sceloporus_cautus:5.668171715):4.100680728	(Sceloporus_undulatus:7.874047686	((Sceloporus_tristichus:6.543660436	Sceloporus_consobrinus:6.543660436):0.7909852764	Sceloporus_woodi:7.334645712):0.5394019737):1.894804757):3.705659152	Sceloporus_occidentalis:13.4745116):0.108751072	Sceloporus_virgatus:13.58326267):5.095649066	(Sceloporus_olivaceus:5.388302692	Sceloporus_exsul:5.388302692):13.29060904):3.763970106	((((((Sceloporus_adleri:2.900310211	Sceloporus_stejnegeri:2.900310211):3.473368876	Sceloporus_druckercolini:6.373679086):0.3999165154	Sceloporus_scitulus:6.773595602):2.38297145	Sceloporus_formosus:9.156567052):3.246155921	(((Sceloporus_cryptus:2.128448174	Sceloporus_subpictus:2.128448174):6.343264207	Sceloporus_lundelli:8.471712381):2.155128615	(Sceloporus_malachiticus:9.39663518	(((Sceloporus_smaragdinus:2.257716471	Sceloporus_acanthinus:2.257716471):0.4609660842	Sceloporus_taeniocnemis:2.718682555):4.171657889	Sceloporus_internasalis:6.890340444):2.506294736):1.230205816):1.775881977):5.080789175	((Sceloporus_edwardtaylori:10.15575256	((Sceloporus_horridus:3.747288435	Sceloporus_spinosus_spinosus:3.747288435):3.34922824	Sceloporus_spinosus_caeruleopunctatus:7.096516675):3.059235884):3.167190224	Sceloporus_albiventris:13.32294278):4.160569365):4.959369691):1.965077386	((((Sceloporus_scalaris:3.01963807	Sceloporus_slevini:3.01963807):2.008341094	Sceloporus_brownorum:5.027979164):6.184573055	((Sceloporus_chaneyi:6.239282229	(Sceloporus_goldmani:3.434035161	Sceloporus_samcolemani:3.434035161):2.805247067):2.751258371	(Sceloporus_aurantius:3.746951017	Sceloporus_unicanthalis:3.746951017):5.243589583):2.22201162):5.940512531	(Sceloporus_bicanthalis:7.892096641	Sceloporus_aeneus:7.892096641):9.260968109):7.254894475):0.8637346731	(((((((((Sceloporus_cyanogenys:6.446634751	(Sceloporus_cyanostictus:2.814503502	Sceloporus_gadsdeni:2.814503502):3.632131249):0.6813357765	(((Sceloporus_minor:4.570191936	Sceloporus_ornatus_caeruleus:4.570191936):1.972356282	(Sceloporus_prezygus:2.6554275	Sceloporus_serrifer:2.6554275):3.887120718):0.2326441806	(Sceloporus_oberon:2.52271485	Sceloporus_ornatus_ornatus:2.52271485):4.252477549):0.3527781285):3.786506914	Sceloporus_sp_SFDG514:10.91447744):0.5773617977	((Sceloporus_sugillatus:3.540701674
(((((((((((((((((((Sceloporus_edbelli:3.529973407	Sceloporus_cowlesi:3.529973407):2.375740275	Sceloporus_cautus:5.905713682):3.673535319	(((Sceloporus_undulatus:7.096722819	Sceloporus_tristichus:7.096722819):0.1530161262	Sceloporus_woodi:7.249738945):0.6772273646	Sceloporus_consobrinus:7.92696631):1.652282691):3.658403842	Sceloporus_occidentalis:13.23765284):2.757046728	Sceloporus_virgatus:15.99469957):4.05604904	(Sceloporus_olivaceus:4.009911843	Sceloporus_exsul:4.009911843):16.04083677):2.343004351	((((((Sceloporus_adleri:1.043887261	Sceloporus_druckercolini:1.043887261):1.422702668	Sceloporus_stejnegeri:2.466589928):2.121770848	Sceloporus_scitulus:4.588360776):4.225493042	Sceloporus_formosus:8.813853818):4.056112886	(((Sceloporus_cryptus:1.454823023	Sceloporus_subpictus:1.454823023):4.92101585	Sceloporus_lundelli:6.375838873):4.642457032	((Sceloporus_malachiticus:6.854131235	Sceloporus_internasalis:6.854131235):0.72610985	(Sceloporus_smaragdinus:1.910259305	(Sceloporus_taeniocnemis:1.803512964	Sceloporus_acanthinus:1.803512964):0.1067463408):5.66998178):3.43805482):1.851670799):5.750194686	((Sceloporus_edwardtaylori:9.121411304	((Sceloporus_horridus:5.544494722	Sceloporus_spinosus_spinosus:5.544494722):1.772351692	Sceloporus_spinosus_caeruleopunctatus:7.316846415):1.80456489):3.2645149	Sceloporus_albiventris:12.3859262):6.234235187):3.773591571):1.704831287	(((((Sceloporus_scalaris:2.406848309	Sceloporus_slevini:2.406848309):3.009748461	Sceloporus_brownorum:5.416596771):3.76387858	(Sceloporus_chaneyi:4.067364331	(Sceloporus_goldmani:3.08204992	Sceloporus_samcolemani:3.08204992):0.985314411):5.113111019):1.433924691	(Sceloporus_aurantius:4.724332321	Sceloporus_unicanthalis:4.724332321):5.89006772):4.323684038	(Sceloporus_bicanthalis:10.86926605	Sceloporus_aeneus:10.86926605):4.068818028):9.160500168):0.469051252	(((((((((((Sceloporus_cyanogenys:5.205683109	(Sceloporus_cyanostictus:2.833603557	Sceloporus_gadsdeni:2.833603557):2.372079551):1.597590965	(Sceloporus_oberon:4.312691256	Sceloporus_ornatus_ornatus:4.312691256):2.490582818):0.3236996638	(Sceloporus_minor:6.356065653	((Sceloporus_prezygus:2.82897409	Sceloporus_serrifer:2.82897409):2.973281631	Sceloporus_ornatus_caeruleus:5.802255721):0.5538099314):0.7709080852):3.230108023	Sceloporus_sp_SFDG514:10.35708176):0.01108768226	((Sceloporus_sugillatus:5.235194538
(((((((((((((((((((Sceloporus_edbelli:3.191443453	Sceloporus_cowlesi:3.191443453):3.834863892	Sceloporus_cautus:7.026307345):4.432061456	(Sceloporus_undulatus:8.901693913	((Sceloporus_tristichus:7.512398478	Sceloporus_consobrinus:7.512398478):1.133261104	Sceloporus_woodi:8.645659582):0.2560343317):2.556674888):2.190744547	Sceloporus_occidentalis:13.64911335):1.623312556	Sceloporus_virgatus:15.2724259):2.815113616	(Sceloporus_olivaceus:6.01986821	Sceloporus_exsul:6.01986821):12.06767131):2.559255698	(((((Sceloporus_adleri:1.723626369	(Sceloporus_stejnegeri:0.6118266406	Sceloporus_druckercolini:0.6118266406):1.111799728):2.533478822	Sceloporus_scitulus:4.257105191):3.16441267	Sceloporus_formosus:7.42151786):4.978692372	((Sceloporus_cryptus:0.858108783	(Sceloporus_subpictus:0.09752659451	Sceloporus_lundelli:0.09752659451):0.7605821885):9.978968519	(Sceloporus_malachiticus:9.835824089	(((Sceloporus_smaragdinus:1.353007581	Sceloporus_taeniocnemis:1.353007581):4.544434122	Sceloporus_acanthinus:5.897441703):2.094240791	Sceloporus_internasalis:7.991682493):1.844141596):1.001253213):1.563132931):5.267105957	((Sceloporus_edwardtaylori:7.395772198	((Sceloporus_horridus:2.490477506	Sceloporus_spinosus_spinosus:2.490477506):2.086680838	Sceloporus_spinosus_caeruleopunctatus:4.577158344):2.818613854):1.386762792	Sceloporus_albiventris:8.782534989):8.8847812):2.979479029):2.574156932	(((((Sceloporus_scalaris:2.376132579	Sceloporus_slevini:2.376132579):4.015105224	Sceloporus_brownorum:6.391237803):2.564284507	(Sceloporus_chaneyi:6.255500109	(Sceloporus_goldmani:3.033918665	Sceloporus_samcolemani:3.033918665):3.221581444):2.700022202):2.043500184	(Sceloporus_aurantius:5.940757449	Sceloporus_unicanthalis:5.940757449):5.058265045):3.220391939	(Sceloporus_bicanthalis:5.476152059	Sceloporus_aeneus:5.476152059):8.743262374):9.001537718):1.02114223	((((((((((Sceloporus_cyanogenys:5.186757034	(Sceloporus_cyanostictus:2.311805904	Sceloporus_gadsdeni:2.311805904):2.87495113):0.6357960689	((Sceloporus_minor:5.281236099	(Sceloporus_prezygus:2.29789752	Sceloporus_serrifer:2.29789752):2.983338579):0.2719151801	(Sceloporus_oberon:2.441931287	Sceloporus_ornatus_ornatus:2.441931287):3.111219992):0.2694018242):3.01519209	Sceloporus_ornatus_caeruleus:8.837745193):1.54717539	((Sceloporus_sugillatus:5.080414225	Sceloporus_poinsettii:5.080414225):2.461131503
(((((((((((((((((((Sceloporus_edbelli:3.399580107	Sceloporus_cowlesi:3.399580107):3.352812464	Sceloporus_cautus:6.752392571):2.570109387	((Sceloporus_undulatus:7.284440721	(Sceloporus_tristichus:5.577511314	Sceloporus_woodi:5.577511314):1.706929407):0.2749050848	Sceloporus_consobrinus:7.559345806):1.763156152):4.411588824	Sceloporus_occidentalis:13.73409078):0.7465113689	Sceloporus_virgatus:14.48060215):4.673672339	(Sceloporus_olivaceus:7.093684244	Sceloporus_exsul:7.093684244):12.06059025):2.030043174	((((((Sceloporus_adleri:1.306452251	Sceloporus_stejnegeri:1.306452251):0.7741402381	Sceloporus_druckercolini:2.080592489):2.799546072	Sceloporus_scitulus:4.880138561):3.833054897	Sceloporus_formosus:8.713193458):4.613735472	(((Sceloporus_cryptus:1.586981256	Sceloporus_subpictus:1.586981256):0.5885757142	Sceloporus_lundelli:2.17555697):9.174311815	(Sceloporus_malachiticus:10.03324579	(((Sceloporus_smaragdinus:1.407714757	Sceloporus_acanthinus:1.407714757):0.9337843911	Sceloporus_taeniocnemis:2.341499148):7.641150411	Sceloporus_internasalis:9.982649559):0.05059622898):1.316622998):1.977060144):3.138990428	((Sceloporus_edwardtaylori:7.747581475	((Sceloporus_horridus:1.998178556	Sceloporus_spinosus_spinosus:1.998178556):1.658172878	Sceloporus_spinosus_caeruleopunctatus:3.656351433):4.091230041):2.411221745	Sceloporus_albiventris:10.15880322):6.307116139):4.718398305):2.274746715	(((((Sceloporus_scalaris:2.225046405	Sceloporus_slevini:2.225046405):4.019718654	Sceloporus_brownorum:6.244765058):4.657799557	(Sceloporus_chaneyi:5.109336709	(Sceloporus_goldmani:3.312091188	Sceloporus_samcolemani:3.312091188):1.797245521):5.793227906):2.505674312	(Sceloporus_aurantius:6.098128231	Sceloporus_unicanthalis:6.098128231):7.310110696):1.49199498	(Sceloporus_bicanthalis:6.86273504	Sceloporus_aeneus:6.86273504):8.037498867):8.558830471):0.351174644	((((((((((Sceloporus_cyanogenys:5.400244518	(Sceloporus_cyanostictus:2.487465596	Sceloporus_gadsdeni:2.487465596):2.912778922):1.085197587	Sceloporus_ornatus_caeruleus:6.485442106):0.1712575646	((Sceloporus_minor:5.048164535	(Sceloporus_prezygus:3.129885471	Sceloporus_serrifer:3.129885471):1.918279064):0.2225884236	(Sceloporus_oberon:2.19069467	Sceloporus_ornatus_ornatus:2.19069467):3.080058288):1.385946712):2.936943795	((Sceloporus_sugillatus:4.122832892	Sceloporus_poinsettii:4.122832892):3.462727107
(((((((((((((((((((Sceloporus_edbelli:2.974026817	Sceloporus_cowlesi:2.974026817):2.61522384	Sceloporus_cautus:5.589250657):4.586164984	(Sceloporus_undulatus:8.91183053	((Sceloporus_tristichus:8.190100925	Sceloporus_woodi:8.190100925):0.4175451186	Sceloporus_consobrinus:8.607646044):0.3041844863):1.263585111):4.685884687	Sceloporus_occidentalis:14.86130033):0.7186604129	Sceloporus_virgatus:15.57996074):5.959029117	(Sceloporus_olivaceus:6.93373053	Sceloporus_exsul:6.93373053):14.60525933):1.604372292	((((((Sceloporus_adleri:4.085243732	Sceloporus_druckercolini:4.085243732):1.467270393	Sceloporus_stejnegeri:5.552514125):2.147501822	Sceloporus_scitulus:7.700015947):2.234769835	Sceloporus_formosus:9.934785782):2.675446143	(((Sceloporus_cryptus:1.129358662	Sceloporus_subpictus:1.129358662):0.2483718121	Sceloporus_lundelli:1.377730474):10.16361916	(Sceloporus_malachiticus:10.58998165	(((Sceloporus_smaragdinus:1.114491846	Sceloporus_acanthinus:1.114491846):0.7649392468	Sceloporus_taeniocnemis:1.879431093):5.91495344	Sceloporus_internasalis:7.794384533):2.795597118):0.9513679839):1.06888229):5.35120213	((Sceloporus_edwardtaylori:8.348447212	((Sceloporus_horridus:2.563301459	Sceloporus_spinosus_spinosus:2.563301459):3.215777816	Sceloporus_spinosus_caeruleopunctatus:5.779079275):2.569367937):3.714189253	Sceloporus_albiventris:12.06263647):5.89879759):5.181928095):1.796759357	(((((Sceloporus_scalaris:2.995607157	Sceloporus_slevini:2.995607157):3.307567332	Sceloporus_brownorum:6.303174489):3.512350779	(Sceloporus_chaneyi:4.858193493	(Sceloporus_goldmani:3.311538157	Sceloporus_samcolemani:3.311538157):1.546655336):4.957331775):1.188933939	(Sceloporus_aurantius:3.422811288	Sceloporus_unicanthalis:3.422811288):7.581647918):4.430637608	(Sceloporus_bicanthalis:7.936608757	Sceloporus_aeneus:7.936608757):7.498488057):9.505024693):0.2867360049	(((((((((Sceloporus_cyanogenys:7.525622053	(Sceloporus_cyanostictus:3.775711114	Sceloporus_gadsdeni:3.775711114):3.749910938):0.6576059136	((Sceloporus_minor:7.036097621	(Sceloporus_prezygus:3.601730065	Sceloporus_serrifer:3.601730065):3.434367556):1.098135485	((Sceloporus_oberon:2.954749731	Sceloporus_ornatus_ornatus:2.954749731):4.534303397	Sceloporus_ornatus_caeruleus:7.489053128):0.6451799779):0.04899486046):4.524741995	Sceloporus_sp_SFDG514:12.70796996):0.1182301735	((Sceloporus_sugillatus:6.894780271
(((((((((((((((((((Sceloporus_edbelli:3.295959901	Sceloporus_cowlesi:3.295959901):3.004824421	Sceloporus_cautus:6.300784323):3.900718162	(Sceloporus_undulatus:7.749760472	((Sceloporus_tristichus:6.721355947	Sceloporus_consobrinus:6.721355947):0.9027222889	Sceloporus_woodi:7.624078236):0.1256822367):2.451742012):3.650222677	Sceloporus_occidentalis:13.85172516):1.263244136	Sceloporus_virgatus:15.1149693):2.676854744	(Sceloporus_olivaceus:5.273675348	Sceloporus_exsul:5.273675348):12.51814869):5.092970046	((((((Sceloporus_adleri:3.885000099	Sceloporus_stejnegeri:3.885000099):0.05659466016	Sceloporus_druckercolini:3.941594759):2.356615921	Sceloporus_scitulus:6.29821068):3.370361834	Sceloporus_formosus:9.668572514):4.782182942	(((Sceloporus_cryptus:1.369585473	Sceloporus_subpictus:1.369585473):3.817803284	Sceloporus_lundelli:5.187388757):8.16317615	(Sceloporus_malachiticus:10.97926194	((Sceloporus_smaragdinus:2.121015793	(Sceloporus_taeniocnemis:1.698281074	Sceloporus_acanthinus:1.698281074):0.4227347181):3.143169059	Sceloporus_internasalis:5.264184851):5.715077085):2.371302971):1.10019055):3.878180538	((Sceloporus_edwardtaylori:8.363147958	((Sceloporus_horridus:3.716524174	Sceloporus_spinosus_spinosus:3.716524174):3.387900969	Sceloporus_spinosus_caeruleopunctatus:7.104425143):1.258722815):1.341888196	Sceloporus_albiventris:9.705036154):8.623899841):4.555858093):2.567390266	((((Sceloporus_scalaris:2.337339482	Sceloporus_slevini:2.337339482):6.576517878	Sceloporus_brownorum:8.91385736):2.509630223	((Sceloporus_chaneyi:4.963523587	(Sceloporus_goldmani:2.148117822	Sceloporus_samcolemani:2.148117822):2.815405765):5.049007451	(Sceloporus_aurantius:5.351905117	Sceloporus_unicanthalis:5.351905117):4.660625921):1.410956545):3.366399131	(Sceloporus_bicanthalis:8.750526643	Sceloporus_aeneus:8.750526643):6.039360072):10.66229764):0.3247527998	((((((((Sceloporus_cyanogenys:6.519244562	(Sceloporus_cyanostictus:2.823132791	Sceloporus_gadsdeni:2.823132791):3.696111771):1.388638681	((Sceloporus_minor:6.102408839	((Sceloporus_prezygus:2.205719517	Sceloporus_serrifer:2.205719517):3.398729516	Sceloporus_ornatus_caeruleus:5.604449032):0.4979598067):0.2442891966	(Sceloporus_oberon:3.109229975	Sceloporus_ornatus_ornatus:3.109229975):3.237468061):1.561185207):4.267563186	(((Sceloporus_sugillatus:5.19346569	Sceloporus_poinsettii:5.19346569):3.77053578
(((((((((((((((((((Sceloporus_edbelli:2.610742496	Sceloporus_cowlesi:2.610742496):2.015520488	Sceloporus_cautus:4.626262984):4.30994382	(Sceloporus_undulatus:7.331727241	((Sceloporus_tristichus:5.385562106	Sceloporus_woodi:5.385562106):1.042202525	Sceloporus_consobrinus:6.427764631):0.9039626099):1.604479563):5.707691912	Sceloporus_occidentalis:14.64389872):0.2854975195	Sceloporus_virgatus:14.92939624):5.67387602	(Sceloporus_olivaceus:6.419815858	Sceloporus_exsul:6.419815858):14.1834564):2.957054761	((((((Sceloporus_adleri:3.531812864	Sceloporus_druckercolini:3.531812864):0.9077276316	Sceloporus_stejnegeri:4.439540496):3.085443086	Sceloporus_scitulus:7.524983581):3.313507425	Sceloporus_formosus:10.83849101):4.705881048	(((Sceloporus_cryptus:1.354826105	Sceloporus_lundelli:1.354826105):1.083213082	Sceloporus_subpictus:2.438039187):11.26966623	(Sceloporus_malachiticus:12.42870338	(((Sceloporus_smaragdinus:0.3771781162	Sceloporus_acanthinus:0.3771781162):2.720960854	Sceloporus_taeniocnemis:3.098138971):2.529866297	Sceloporus_internasalis:5.628005268):6.800698109):1.279002035):1.836666642):4.751183693	((Sceloporus_edwardtaylori:8.189798048	((Sceloporus_horridus:2.30905001	Sceloporus_spinosus_spinosus:2.30905001):2.949206648	Sceloporus_spinosus_caeruleopunctatus:5.258256658):2.93154139):4.572003591	Sceloporus_albiventris:12.76180164):7.533754108):3.26477127):1.48891995	(((((Sceloporus_scalaris:2.451775098	Sceloporus_slevini:2.451775098):3.139233382	Sceloporus_brownorum:5.59100848):5.789281275	(Sceloporus_chaneyi:4.073770029	(Sceloporus_goldmani:3.219422122	Sceloporus_samcolemani:3.219422122):0.8543479069):7.306519726):1.130190727	(Sceloporus_aurantius:4.138680525	Sceloporus_unicanthalis:4.138680525):8.371799956):3.385321054	(Sceloporus_bicanthalis:7.342189144	Sceloporus_aeneus:7.342189144):8.553612392):9.15344543):1.309061174	(((((((((((Sceloporus_cyanogenys:6.860264313	(Sceloporus_cyanostictus:2.641178038	Sceloporus_gadsdeni:2.641178038):4.219086276):1.475406053	((Sceloporus_oberon:3.508345577	Sceloporus_ornatus_ornatus:3.508345577):4.668703324	(Sceloporus_prezygus:3.335251711	Sceloporus_serrifer:3.335251711):4.84179719):0.1586214662):1.971628879	Sceloporus_ornatus_caeruleus:10.30729925):0.009939167528	Sceloporus_minor:10.31723841):2.482421701	Sceloporus_sp_SFDG514:12.79966012):0.1632725461	((Sceloporus_sugillatus:4.610430128
(((((((((((((((((((Sceloporus_edbelli:2.123792051	Sceloporus_cowlesi:2.123792051):2.39846474	Sceloporus_cautus:4.522256791):5.462676479	(((Sceloporus_undulatus:6.168368633	Sceloporus_tristichus:6.168368633):1.871673372	Sceloporus_woodi:8.040042004):0.6046719325	Sceloporus_consobrinus:8.644713937):1.340219334):3.377821468	Sceloporus_occidentalis:13.36275474):0.6079850282	Sceloporus_virgatus:13.97073977):5.112844066	(Sceloporus_olivaceus:9.984310544	Sceloporus_exsul:9.984310544):9.099273288):1.87806243	((((((Sceloporus_adleri:1.10824177	Sceloporus_druckercolini:1.10824177):1.814214124	Sceloporus_stejnegeri:2.922455894):1.65815111	Sceloporus_scitulus:4.580607004):3.83487918	Sceloporus_formosus:8.415486183):3.237185279	(((Sceloporus_cryptus:0.7878538519	Sceloporus_lundelli:0.7878538519):0.3325700262	Sceloporus_subpictus:1.120423878):9.864646576	((Sceloporus_malachiticus:8.311398294	Sceloporus_internasalis:8.311398294):0.7374761094	((Sceloporus_smaragdinus:1.193032122	Sceloporus_acanthinus:1.193032122):1.222000479	Sceloporus_taeniocnemis:2.415032601):6.633841802):1.936196051):0.6676010075):5.275773195	((Sceloporus_edwardtaylori:6.154047165	((Sceloporus_horridus:2.141381215	Sceloporus_spinosus_spinosus:2.141381215):1.65293596	Sceloporus_spinosus_caeruleopunctatus:3.794317175):2.35972999):3.303882095	Sceloporus_albiventris:9.45792926):7.470515397):4.033201605):1.207148667	(((((Sceloporus_scalaris:3.39976099	Sceloporus_slevini:3.39976099):4.256713322	Sceloporus_brownorum:7.656474312):1.533480362	(Sceloporus_chaneyi:6.06870692	(Sceloporus_goldmani:3.542973057	Sceloporus_samcolemani:3.542973057):2.525733863):3.121247754):0.2165911547	(Sceloporus_aurantius:4.794618622	Sceloporus_unicanthalis:4.794618622):4.611927206):4.083500086	(Sceloporus_bicanthalis:9.351718301	Sceloporus_aeneus:9.351718301):4.138327613):8.678749015):0.2803313941	(((((((((Sceloporus_cyanogenys:6.948986002	(Sceloporus_cyanostictus:3.492591341	Sceloporus_gadsdeni:3.492591341):3.456394661):0.6244426396	((Sceloporus_minor:5.268339384	(Sceloporus_prezygus:2.542587986	Sceloporus_serrifer:2.542587986):2.725751399):1.880591197	((Sceloporus_oberon:2.05668622	Sceloporus_ornatus_ornatus:2.05668622):4.898463356	Sceloporus_ornatus_caeruleus:6.955149576):0.1937810052):0.42449806):2.633496099	((Sceloporus_sugillatus:4.291451765	Sceloporus_poinsettii:4.291451765):2.962276427
(((((((((((((((((((Sceloporus_edbelli:3.326229386	Sceloporus_cowlesi:3.326229386):2.921735245	Sceloporus_cautus:6.247964631):5.184409302	(Sceloporus_undulatus:9.338173444	((Sceloporus_tristichus:7.904717024	Sceloporus_consobrinus:7.904717024):0.6592726975	Sceloporus_woodi:8.563989721):0.774183723):2.094200489):5.015505759	Sceloporus_occidentalis:16.44787969):2.40217568	Sceloporus_virgatus:18.85005537):4.497803556	(Sceloporus_olivaceus:8.41474063	Sceloporus_exsul:8.41474063):14.9331183):2.477203322	((((((Sceloporus_adleri:1.584011252	Sceloporus_druckercolini:1.584011252):0.7525601098	Sceloporus_stejnegeri:2.336571362):2.410398642	Sceloporus_scitulus:4.746970004):3.866487542	Sceloporus_formosus:8.613457546):4.951936642	(((Sceloporus_cryptus:1.082648671	Sceloporus_subpictus:1.082648671):3.367441654	Sceloporus_lundelli:4.450090325):7.912010581	((Sceloporus_malachiticus:8.842682449	Sceloporus_internasalis:8.842682449):2.039512688	((Sceloporus_smaragdinus:2.812822076	Sceloporus_taeniocnemis:2.812822076):3.121498562	Sceloporus_acanthinus:5.934320638):4.947874499):1.479905769):1.203293283):6.263414296	((Sceloporus_edwardtaylori:7.915408612	((Sceloporus_horridus:2.207110854	Sceloporus_spinosus_spinosus:2.207110854):3.291873065	Sceloporus_spinosus_caeruleopunctatus:5.49898392):2.416424692):3.925312242	Sceloporus_albiventris:11.84072085):7.98808763):5.996253765):2.263057396	(((((Sceloporus_scalaris:2.352785151	Sceloporus_slevini:2.352785151):1.426140344	Sceloporus_brownorum:3.778925494):6.520956461	(Sceloporus_chaneyi:3.902161912	(Sceloporus_goldmani:2.230359457	Sceloporus_samcolemani:2.230359457):1.671802455):6.397720043):0.1146700757	(Sceloporus_aurantius:3.264024225	Sceloporus_unicanthalis:3.264024225):7.150527806):5.174294181	(Sceloporus_bicanthalis:6.93992768	Sceloporus_aeneus:6.93992768):8.648918531):12.49927343):0.8357485549	(((((((((((Sceloporus_cyanogenys:6.750923626	(Sceloporus_cyanostictus:3.975540359	Sceloporus_gadsdeni:3.975540359):2.775383266):0.7499473874	((Sceloporus_minor:5.217288661	(Sceloporus_prezygus:2.120246522	Sceloporus_serrifer:2.120246522):3.09704214):0.3522492823	(Sceloporus_oberon:1.71981292	Sceloporus_ornatus_ornatus:1.71981292):3.849725023):1.931333069):2.63899211	Sceloporus_ornatus_caeruleus:10.13986312):1.63185129	((Sceloporus_sugillatus:6.032063957	Sceloporus_poinsettii:6.032063957):2.961707152
(((((((((((((((((((Sceloporus_edbelli:3.96717077	Sceloporus_cowlesi:3.96717077):2.420125281	Sceloporus_cautus:6.387296052):2.130030616	(Sceloporus_undulatus:6.709341363	((Sceloporus_tristichus:5.813595193	Sceloporus_consobrinus:5.813595193):0.1621235855	Sceloporus_woodi:5.975718778):0.7336225849):1.807985304):2.646470054	Sceloporus_occidentalis:11.16379672):2.441173818	Sceloporus_virgatus:13.60497054):5.809337101	(Sceloporus_olivaceus:5.396632667	Sceloporus_exsul:5.396632667):14.01767497):2.841966256	((((((Sceloporus_adleri:1.759362537	Sceloporus_stejnegeri:1.759362537):4.360372259	Sceloporus_druckercolini:6.119734796):2.190083526	Sceloporus_scitulus:8.309818321):1.495682006	Sceloporus_formosus:9.805500328):3.363027314	(((Sceloporus_cryptus:0.8363585388	Sceloporus_subpictus:0.8363585388):1.569784245	Sceloporus_lundelli:2.406142784):9.046677932	((Sceloporus_malachiticus:5.212682312	Sceloporus_internasalis:5.212682312):4.601728497	(Sceloporus_smaragdinus:2.306248691	(Sceloporus_taeniocnemis:1.430501241	Sceloporus_acanthinus:1.430501241):0.8757474502):7.508162118):1.638409907):1.715706926):4.824354093	((Sceloporus_edwardtaylori:8.574991516	((Sceloporus_horridus:2.23975219	Sceloporus_spinosus_spinosus:2.23975219):3.120866257	Sceloporus_spinosus_caeruleopunctatus:5.360618447):3.214373069):1.435569636	Sceloporus_albiventris:10.01056115):7.982320584):4.263392161):1.651161382	(((((Sceloporus_scalaris:1.794924385	Sceloporus_slevini:1.794924385):1.244658622	Sceloporus_brownorum:3.039583008):6.796748492	(Sceloporus_chaneyi:4.724697067	(Sceloporus_goldmani:3.460046077	Sceloporus_samcolemani:3.460046077):1.26465099):5.111634433):1.097869351	(Sceloporus_aurantius:3.164028464	Sceloporus_unicanthalis:3.164028464):7.770172387):3.907139354	(Sceloporus_bicanthalis:7.48978589	Sceloporus_aeneus:7.48978589):7.351554315):9.066095073):1.115635059	(((((((((Sceloporus_cyanogenys:5.551620137	(Sceloporus_cyanostictus:2.86492751	Sceloporus_gadsdeni:2.86492751):2.686692626):0.6093249243	(((Sceloporus_minor:2.498334298	Sceloporus_ornatus_caeruleus:2.498334298):2.201420409	(Sceloporus_prezygus:1.224092833	Sceloporus_serrifer:1.224092833):3.475661874):0.81566143	(Sceloporus_oberon:3.571790072	Sceloporus_ornatus_ornatus:3.571790072):1.943626065):0.6455289238):4.731991415	Sceloporus_sp_SFDG514:10.89293648):0.07324926819	((Sceloporus_sugillatus:4.01421937
((((((((((((((((((((Sceloporus_edbelli:2.655772842	Sceloporus_cowlesi:2.655772842):3.258030687	Sceloporus_cautus:5.913803528):4.491098744	(Sceloporus_undulatus:8.253183488	((Sceloporus_tristichus:6.580978201	Sceloporus_consobrinus:6.580978201):0.6880765932	Sceloporus_woodi:7.269054794):0.9841286942):2.151718784):2.734210849	Sceloporus_occidentalis:13.13911312):1.351697527	Sceloporus_virgatus:14.49081065):5.02979633	(Sceloporus_olivaceus:5.061409496	Sceloporus_exsul:5.061409496):14.45919748):3.262180364	((((((Sceloporus_adleri:4.167009712	Sceloporus_stejnegeri:4.167009712):0.1213302914	Sceloporus_druckercolini:4.288340004):3.044471556	Sceloporus_scitulus:7.33281156):1.186294374	Sceloporus_formosus:8.519105934):3.581294103	(((Sceloporus_cryptus:1.413536623	Sceloporus_subpictus:1.413536623):5.756812884	Sceloporus_lundelli:7.170349507):3.871334619	(Sceloporus_malachiticus:9.378405608	(((Sceloporus_smaragdinus:2.818478036	Sceloporus_taeniocnemis:2.818478036):0.4325792729	Sceloporus_acanthinus:3.251057309):4.002425116	Sceloporus_internasalis:7.253482424):2.124923183):1.663278518):1.058715911):4.71868001	((Sceloporus_edwardtaylori:7.186210807	((Sceloporus_horridus:3.053103683	Sceloporus_spinosus_spinosus:3.053103683):2.304604762	Sceloporus_spinosus_caeruleopunctatus:5.357708445):1.828502362):4.349434682	Sceloporus_albiventris:11.53564549):5.283434558):5.963707295):1.627424847	(((((Sceloporus_scalaris:3.360685653	Sceloporus_slevini:3.360685653):4.667188279	Sceloporus_brownorum:8.027873931):2.558454607	(Sceloporus_chaneyi:5.658954747	(Sceloporus_goldmani:2.741492533	Sceloporus_samcolemani:2.741492533):2.917462214):4.927373792):0.6425934865	(Sceloporus_aurantius:5.59041595	Sceloporus_unicanthalis:5.59041595):5.638506075):4.637619693	(Sceloporus_bicanthalis:6.653701889	Sceloporus_aeneus:6.653701889):9.212839828):8.543670472):0.2001023078	(((((((((Sceloporus_cyanogenys:7.594251173	Sceloporus_ornatus_caeruleus:7.594251173):0.4728312661	((Sceloporus_cyanostictus:5.213621009	Sceloporus_gadsdeni:5.213621009):2.716437154	((Sceloporus_minor:6.495797062	(Sceloporus_prezygus:1.91135201	Sceloporus_serrifer:1.91135201):4.584445053):0.5305242393	(Sceloporus_oberon:3.255488617	Sceloporus_ornatus_ornatus:3.255488617):3.770832685):0.9037368606):0.1370242764):1.368699553	Sceloporus_sp_SFDG514:9.435781991):1.923343355	((Sceloporus_sugillatus:5.292547505
((((((((((((((((((Sceloporus_edbelli:4.050248372	Sceloporus_cowlesi:4.050248372):1.778671606	Sceloporus_cautus:5.828919978):4.045125134	((Sceloporus_undulatus:7.81956775	Sceloporus_tristichus:7.81956775):0.5414917992	(Sceloporus_consobrinus:7.669961323	Sceloporus_woodi:7.669961323):0.6910982269):1.512985562):4.567147899	Sceloporus_occidentalis:14.44119301):2.381748867	Sceloporus_virgatus:16.82294188):1.916820565	(Sceloporus_olivaceus:4.162644184	Sceloporus_exsul:4.162644184):14.57711826):5.867043317	((((((Sceloporus_adleri:2.769020598	Sceloporus_stejnegeri:2.769020598):2.768003471	Sceloporus_druckercolini:5.537024069):0.4672711971	Sceloporus_scitulus:6.004295266):2.083001696	Sceloporus_formosus:8.087296962):4.97963918	(((Sceloporus_cryptus:1.095599084	Sceloporus_subpictus:1.095599084):7.756153732	Sceloporus_lundelli:8.851752816):2.191374945	(Sceloporus_malachiticus:10.15221868	(((Sceloporus_smaragdinus:2.762485519	Sceloporus_taeniocnemis:2.762485519):4.027267146	Sceloporus_acanthinus:6.789752665):3.067897699	Sceloporus_internasalis:9.857650364):0.2945683175):0.8909090795):2.023808381):6.690293683	((Sceloporus_edwardtaylori:9.0057347	((Sceloporus_horridus:3.622219315	Sceloporus_spinosus_spinosus:3.622219315):2.106449608	Sceloporus_spinosus_caeruleopunctatus:5.728668923):3.277065777):2.827850506	Sceloporus_albiventris:11.83358521):7.923644619):4.849575936):2.401541035	(((((Sceloporus_scalaris:2.589268136	Sceloporus_slevini:2.589268136):2.900500112	Sceloporus_brownorum:5.489768248):3.176241133	(Sceloporus_chaneyi:3.663720139	(Sceloporus_goldmani:2.862037647	Sceloporus_samcolemani:2.862037647):0.8016824921):5.002289242):0.4641087067	(Sceloporus_aurantius:3.760704337	Sceloporus_unicanthalis:3.760704337):5.36941375):6.258563616	(Sceloporus_bicanthalis:11.09762138	Sceloporus_aeneus:11.09762138):4.291060327):11.61966509):0.9953233938	(((((((((((Sceloporus_cyanogenys:7.918773266	(Sceloporus_cyanostictus:4.427322262	Sceloporus_gadsdeni:4.427322262):3.491451004):0.5430736832	Sceloporus_ornatus_caeruleus:8.461846949):0.00680151346	((Sceloporus_minor:6.756917566	(Sceloporus_prezygus:2.488833839	Sceloporus_serrifer:2.488833839):4.268083727):0.4377511418	(Sceloporus_oberon:3.775580228	Sceloporus_ornatus_ornatus:3.775580228):3.41908848):1.273979754):3.304647808	((Sceloporus_sugillatus:4.256430879	Sceloporus_poinsettii:4.256430879):5.499832968
(((((((((((((((((((Sceloporus_edbelli:3.00812254	Sceloporus_cowlesi:3.00812254):1.998083502	Sceloporus_cautus:5.006206042):5.207071184	((Sceloporus_undulatus:7.153095037	Sceloporus_woodi:7.153095037):0.3966250731	(Sceloporus_tristichus:6.819930388	Sceloporus_consobrinus:6.819930388):0.7297897221):2.663557115):2.814278419	Sceloporus_occidentalis:13.02755564):0.5072128045	Sceloporus_virgatus:13.53476845):4.623488573	(Sceloporus_olivaceus:4.463710718	Sceloporus_exsul:4.463710718):13.69454631):1.974482699	((((((Sceloporus_adleri:2.03229835	Sceloporus_stejnegeri:2.03229835):1.485199742	Sceloporus_druckercolini:3.517498092):0.7006126607	Sceloporus_scitulus:4.218110753):2.535897514	Sceloporus_formosus:6.754008267):5.43444317	(((Sceloporus_cryptus:0.7434468578	Sceloporus_subpictus:0.7434468578):0.5188000554	Sceloporus_lundelli:1.262246913):8.922802996	(Sceloporus_malachiticus:8.917310692	(((Sceloporus_smaragdinus:1.893912423	Sceloporus_acanthinus:1.893912423):0.9364185261	Sceloporus_taeniocnemis:2.830330949):5.135904316	Sceloporus_internasalis:7.966235265):0.9510754266):1.267739217):2.003401528):5.238698718	((Sceloporus_edwardtaylori:5.823895537	((Sceloporus_horridus:2.076591082	Sceloporus_spinosus_spinosus:2.076591082):2.743289935	Sceloporus_spinosus_caeruleopunctatus:4.819881017):1.004014521):3.356723222	Sceloporus_albiventris:9.180618759):8.246531395):2.705589567):1.422840075	(((((Sceloporus_scalaris:2.657940707	Sceloporus_slevini:2.657940707):4.802247892	Sceloporus_brownorum:7.460188598):2.62135496	(Sceloporus_chaneyi:4.599560003	(Sceloporus_goldmani:2.562418605	Sceloporus_samcolemani:2.562418605):2.037141398):5.481983555):1.17376403	(Sceloporus_aurantius:5.067578505	Sceloporus_unicanthalis:5.067578505):6.187729084):2.221391591	(Sceloporus_bicanthalis:4.473037613	Sceloporus_aeneus:4.473037613):9.003661567):8.078880616):0.2509338171	(((((((((Sceloporus_cyanogenys:5.51434498	(((Sceloporus_cyanostictus:2.63916133	Sceloporus_sp_SFDG514:2.63916133):0.2585743483	Sceloporus_gadsdeni:2.897735679):2.388025535	(Sceloporus_oberon:2.388316095	Sceloporus_ornatus_ornatus:2.388316095):2.897445118):0.2285837664):0.5555026904	(Sceloporus_minor:4.79613567	(Sceloporus_prezygus:1.958010206	Sceloporus_serrifer:1.958010206):2.838125465):1.273712):0.5239372974	Sceloporus_ornatus_caeruleus:6.593784968):3.15264906	((Sceloporus_sugillatus:4.789594312
(((((((((((((((((((Sceloporus_edbelli:2.527225627	Sceloporus_cowlesi:2.527225627):3.801281473	Sceloporus_cautus:6.3285071):4.251322845	(Sceloporus_undulatus:6.990002104	((Sceloporus_tristichus:6.013941397	Sceloporus_consobrinus:6.013941397):0.6278243432	Sceloporus_woodi:6.64176574):0.3482363639):3.589827841):2.677059341	Sceloporus_occidentalis:13.25688929):0.6861871696	Sceloporus_virgatus:13.94307646):4.5321939	(Sceloporus_olivaceus:4.942914591	Sceloporus_exsul:4.942914591):13.53235576):1.924403297	((((((Sceloporus_adleri:3.519460657	Sceloporus_stejnegeri:3.519460657):2.054086411	Sceloporus_druckercolini:5.573547068):1.498377429	Sceloporus_scitulus:7.071924497):2.319127504	Sceloporus_formosus:9.391052001):2.111277744	(((Sceloporus_cryptus:1.243511165	Sceloporus_subpictus:1.243511165):2.339558247	Sceloporus_lundelli:3.583069411):6.443928058	(Sceloporus_malachiticus:8.741964752	((Sceloporus_smaragdinus:2.275012455	(Sceloporus_taeniocnemis:1.775180414	Sceloporus_acanthinus:1.775180414):0.4998320414):6.214318152	Sceloporus_internasalis:8.489330607):0.2526341452):1.285032717):1.475332275):5.902663202	((Sceloporus_edwardtaylori:7.893730736	((Sceloporus_horridus:2.246669336	Sceloporus_spinosus_spinosus:2.246669336):2.441166755	Sceloporus_spinosus_caeruleopunctatus:4.687836092):3.205894644):2.254945455	Sceloporus_albiventris:10.14867619):7.256316755):2.994680707):1.711140174	(((((Sceloporus_scalaris:2.870041782	Sceloporus_slevini:2.870041782):2.399120018	Sceloporus_brownorum:5.2691618):4.965024825	(Sceloporus_chaneyi:6.769035848	(Sceloporus_goldmani:3.723557369	Sceloporus_samcolemani:3.723557369):3.045478479):3.465150777):1.095865231	(Sceloporus_aurantius:5.836970057	Sceloporus_unicanthalis:5.836970057):5.493081799):3.718567302	(Sceloporus_bicanthalis:5.746315405	Sceloporus_aeneus:5.746315405):9.302303754):7.062194669):0.2823901685	((((((((((Sceloporus_cyanogenys:5.210307402	(Sceloporus_cyanostictus:2.336299282	Sceloporus_gadsdeni:2.336299282):2.87400812):0.6381958906	((Sceloporus_minor:4.466702068	(Sceloporus_prezygus:1.963821932	Sceloporus_serrifer:1.963821932):2.502880136):0.8862622586	(Sceloporus_oberon:4.428867162	Sceloporus_ornatus_ornatus:4.428867162):0.9240971647):0.4955389656):1.188596102	Sceloporus_ornatus_caeruleus:7.037099395):4.290520462	((Sceloporus_sugillatus:5.174746945	Sceloporus_poinsettii:5.174746945):4.359020876
(((((((((((((((((((Sceloporus_edbelli:2.766294278	Sceloporus_cowlesi:2.766294278):3.136918614	Sceloporus_cautus:5.903212892):3.745944251	((Sceloporus_undulatus:6.677376071	(Sceloporus_tristichus:6.133793016	Sceloporus_consobrinus:6.133793016):0.5435830548):0.1206300417	Sceloporus_woodi:6.798006113):2.851151031):5.430074532	Sceloporus_occidentalis:15.07923168):0.9697475104	Sceloporus_virgatus:16.04897919):3.93536807	(Sceloporus_olivaceus:9.424784365	Sceloporus_exsul:9.424784365):10.55956289):2.381973779	((((((Sceloporus_adleri:2.508434373	Sceloporus_stejnegeri:2.508434373):1.289036205	Sceloporus_druckercolini:3.797470578):0.8629507482	Sceloporus_scitulus:4.660421326):4.942894167	Sceloporus_formosus:9.603315493):2.328522811	(((Sceloporus_cryptus:1.176505479	Sceloporus_subpictus:1.176505479):0.9696480185	Sceloporus_lundelli:2.146153497):8.950199459	(Sceloporus_malachiticus:10.21012891	(((Sceloporus_smaragdinus:2.101223058	Sceloporus_acanthinus:2.101223058):1.217369811	Sceloporus_taeniocnemis:3.318592868):2.9125684	Sceloporus_internasalis:6.231161268):3.97896764):0.8862240476):0.8354853486):7.218836352	((Sceloporus_edwardtaylori:7.15535424	((Sceloporus_horridus:2.538097665	Sceloporus_spinosus_spinosus:2.538097665):3.282678287	Sceloporus_spinosus_caeruleopunctatus:5.820775951):1.334578289):6.81652665	Sceloporus_albiventris:13.97188089):5.178793767):3.215646378):2.472186752	((((Sceloporus_scalaris:2.773633117	Sceloporus_slevini:2.773633117):3.075145211	Sceloporus_brownorum:5.848778328):5.074243977	((Sceloporus_chaneyi:5.919699752	(Sceloporus_goldmani:5.004615472	Sceloporus_samcolemani:5.004615472):0.9150842807):3.469784362	(Sceloporus_aurantius:3.189904044	Sceloporus_unicanthalis:3.189904044):6.19958007):1.533538191):3.709795499	(Sceloporus_bicanthalis:6.51373358	Sceloporus_aeneus:6.51373358):8.119084224):10.20568998):0.4201871524	((((((((((Sceloporus_cyanogenys:5.153827673	(Sceloporus_cyanostictus:2.086689715	Sceloporus_gadsdeni:2.086689715):3.067137958):0.9914478816	(Sceloporus_oberon:3.277813018	Sceloporus_ornatus_ornatus:3.277813018):2.867462537):1.146164691	(Sceloporus_minor:6.202238266	((Sceloporus_prezygus:2.271352979	Sceloporus_serrifer:2.271352979):3.717403458	Sceloporus_ornatus_caeruleus:5.988756438):0.2134818279):1.08920198):2.785669269	((Sceloporus_sugillatus:5.071294451	Sceloporus_poinsettii:5.071294451):3.991660204
(((((((((((((((((((Sceloporus_edbelli:4.573751432	Sceloporus_cowlesi:4.573751432):2.372021595	Sceloporus_cautus:6.945773027):3.32411724	((Sceloporus_undulatus:6.991442493	(Sceloporus_tristichus:5.781256096	Sceloporus_woodi:5.781256096):1.210186396):0.9401732941	Sceloporus_consobrinus:7.931615787):2.33827448):2.303607254	Sceloporus_occidentalis:12.57349752):1.147208511	Sceloporus_virgatus:13.72070603):5.805180938	(Sceloporus_olivaceus:9.189317944	Sceloporus_exsul:9.189317944):10.33656903):3.471481002	(((((Sceloporus_adleri:4.30071051	(Sceloporus_stejnegeri:4.166479831	Sceloporus_druckercolini:4.166479831):0.1342306792):0.9274200249	Sceloporus_scitulus:5.228130535):4.311502518	Sceloporus_formosus:9.539633053):3.211964329	(((Sceloporus_cryptus:1.146435093	Sceloporus_subpictus:1.146435093):2.396971489	Sceloporus_lundelli:3.543406582):7.721587214	(Sceloporus_malachiticus:9.146373611	(((Sceloporus_smaragdinus:1.772985002	Sceloporus_acanthinus:1.772985002):0.3722345597	Sceloporus_taeniocnemis:2.145219562):2.808665423	Sceloporus_internasalis:4.953884985):4.192488627):2.118620185):1.486603585):5.091807305	((Sceloporus_edwardtaylori:6.200222922	((Sceloporus_horridus:1.835391374	Sceloporus_spinosus_spinosus:1.835391374):2.391612339	Sceloporus_spinosus_caeruleopunctatus:4.227003713):1.973219209):4.657180574	Sceloporus_albiventris:10.8574035):6.986001191):5.153963285):1.864486795	((((Sceloporus_scalaris:4.583858624	Sceloporus_slevini:4.583858624):2.670814554	Sceloporus_brownorum:7.254673179):2.63296506	((Sceloporus_chaneyi:4.931620977	(Sceloporus_goldmani:2.946616503	Sceloporus_samcolemani:2.946616503):1.985004473):4.012650584	(Sceloporus_aurantius:3.739672927	Sceloporus_unicanthalis:3.739672927):5.204598634):0.9433666779):3.878068554	(Sceloporus_bicanthalis:9.278528429	Sceloporus_aeneus:9.278528429):4.487178364):11.09614797):0.5527083476	((((((((((Sceloporus_cyanogenys:7.514736547	(Sceloporus_cyanostictus:3.921053169	Sceloporus_gadsdeni:3.921053169):3.593683378):0.334436112	(((Sceloporus_minor:1.238278096	Sceloporus_ornatus_caeruleus:1.238278096):3.811943147	(Sceloporus_prezygus:1.713164344	Sceloporus_serrifer:1.713164344):3.337056899):0.7824884389	(Sceloporus_oberon:3.702370257	Sceloporus_ornatus_ornatus:3.702370257):2.130339425):2.016462978):0.7033237081	Sceloporus_sp_SFDG514:8.552496367):1.872901337	((Sceloporus_sugillatus:4.908801131
(((((((((((((((((((Sceloporus_edbelli:2.825602142	Sceloporus_cowlesi:2.825602142):3.587239637	Sceloporus_cautus:6.412841779):3.626217604	((Sceloporus_undulatus:7.30278693	Sceloporus_tristichus:7.30278693):0.4030891841	(Sceloporus_consobrinus:6.72481418	Sceloporus_woodi:6.72481418):0.981061934):2.333183269):4.78518175	Sceloporus_occidentalis:14.82424113):1.312518368	Sceloporus_virgatus:16.1367595):5.49580101	(Sceloporus_olivaceus:5.669225494	Sceloporus_exsul:5.669225494):15.96333502):2.042664061	((((((Sceloporus_adleri:1.91611027	Sceloporus_druckercolini:1.91611027):0.3124335332	Sceloporus_stejnegeri:2.228543804):3.320293668	Sceloporus_scitulus:5.548837472):4.172382014	Sceloporus_formosus:9.721219486):4.738121643	(((Sceloporus_cryptus:1.328858077	Sceloporus_subpictus:1.328858077):4.108327413	Sceloporus_lundelli:5.43718549):6.970735371	(Sceloporus_malachiticus:9.776363153	(((Sceloporus_smaragdinus:1.88728012	Sceloporus_acanthinus:1.88728012):0.3108541583	Sceloporus_taeniocnemis:2.198134278):5.056025491	Sceloporus_internasalis:7.254159768):2.522203385):2.631557709):2.051420267):5.018239889	((Sceloporus_edwardtaylori:9.785112266	((Sceloporus_horridus:2.257851443	Sceloporus_spinosus_spinosus:2.257851443):5.121882618	Sceloporus_spinosus_caeruleopunctatus:7.379734061):2.405378204):2.937741698	Sceloporus_albiventris:12.72285396):6.754727054):4.197643556):2.393882831	((((Sceloporus_scalaris:3.61294628	Sceloporus_slevini:3.61294628):5.285645378	Sceloporus_brownorum:8.898591658):3.837797108	((Sceloporus_chaneyi:5.982894489	(Sceloporus_goldmani:3.060887831	Sceloporus_samcolemani:3.060887831):2.922006658):4.544069333	(Sceloporus_aurantius:5.407607225	Sceloporus_unicanthalis:5.407607225):5.119356597):2.209424945):3.871085156	(Sceloporus_bicanthalis:9.972548232	Sceloporus_aeneus:9.972548232):6.63492569):9.461633482):0.2697426391	((((((((Sceloporus_cyanogenys:6.964678187	(Sceloporus_cyanostictus:3.728743868	Sceloporus_gadsdeni:3.728743868):3.235934319):2.164919283	(((Sceloporus_minor:5.111777793	Sceloporus_ornatus_caeruleus:5.111777793):2.737336627	(Sceloporus_prezygus:3.690277947	Sceloporus_serrifer:3.690277947):4.158836473):0.4870525636	((Sceloporus_oberon:5.079761135	Sceloporus_ornatus_ornatus:5.079761135):3.069093332	Sceloporus_sp_SFDG514:8.148854467):0.1873125167):0.7934304871):3.026372298	((Sceloporus_sugillatus:5.219667418
(((((((((((((((((((Sceloporus_edbelli:3.561050644	Sceloporus_cowlesi:3.561050644):1.870599023	Sceloporus_cautus:5.431649667):4.006849164	((Sceloporus_undulatus:6.934194891	Sceloporus_woodi:6.934194891):0.4893403776	(Sceloporus_tristichus:6.962734582	Sceloporus_consobrinus:6.962734582):0.4608006867):2.014963562):4.550205795	Sceloporus_occidentalis:13.98870463):1.496336655	Sceloporus_virgatus:15.48504128):4.277184575	(Sceloporus_olivaceus:8.910194194	Sceloporus_exsul:8.910194194):10.85203166):3.625940846	(((((Sceloporus_adleri:2.103241352	Sceloporus_stejnegeri:2.103241352):2.655235224	Sceloporus_druckercolini:4.758476577):5.26000405	(Sceloporus_formosus:9.320418361	Sceloporus_scitulus:9.320418361):0.6980622655):3.615959939	(((Sceloporus_cryptus:1.459900465	Sceloporus_subpictus:1.459900465):7.306970342	Sceloporus_lundelli:8.766870806):2.447786825	(Sceloporus_malachiticus:10.45630052	(((Sceloporus_smaragdinus:3.516464462	Sceloporus_acanthinus:3.516464462):0.122735295	Sceloporus_taeniocnemis:3.639199757):5.626298318	Sceloporus_internasalis:9.265498075):1.190802447):0.7583571098):2.419782935):5.321875706	((Sceloporus_edwardtaylori:9.257144663	((Sceloporus_horridus:2.308192999	Sceloporus_spinosus_spinosus:2.308192999):2.265405733	Sceloporus_spinosus_caeruleopunctatus:4.573598731):4.683545932):0.8307096416	Sceloporus_albiventris:10.0878543):8.868461968):4.431850429):1.917068659	((((Sceloporus_scalaris:3.091231861	Sceloporus_slevini:3.091231861):3.850053196	Sceloporus_brownorum:6.941285056):6.773447527	((Sceloporus_chaneyi:4.909682623	(Sceloporus_goldmani:3.065262326	Sceloporus_samcolemani:3.065262326):1.844420297):5.307848547	(Sceloporus_aurantius:6.507665433	Sceloporus_unicanthalis:6.507665433):3.709865737):3.497201413):3.430064032	(Sceloporus_bicanthalis:6.96681925	Sceloporus_aeneus:6.96681925):10.17797737):8.160438745):0.5558901706	((((((((((Sceloporus_cyanogenys:6.162997316	(Sceloporus_cyanostictus:3.347787903	Sceloporus_gadsdeni:3.347787903):2.815209412):0.9399086047	(Sceloporus_oberon:4.960178151	Sceloporus_ornatus_ornatus:4.960178151):2.14272777):0.7732433601	(Sceloporus_minor:7.376084866	(Sceloporus_prezygus:4.129179084	Sceloporus_serrifer:4.129179084):3.246905782):0.5000644151):1.974022718	Sceloporus_ornatus_caeruleus:9.850171999):2.452830423	(((Sceloporus_sugillatus:6.273612278	Sceloporus_poinsettii:6.273612278):4.053579937
(((((((((((((((((((Sceloporus_edbelli:1.858723361	Sceloporus_cowlesi:1.858723361):3.217679158	Sceloporus_cautus:5.076402519):4.16498939	(((Sceloporus_undulatus:6.553506847	Sceloporus_tristichus:6.553506847):0.4752384081	Sceloporus_consobrinus:7.028745255):0.4830750577	Sceloporus_woodi:7.511820313):1.729571596):4.711743337	Sceloporus_occidentalis:13.95313525):1.033846074	Sceloporus_virgatus:14.98698132):5.416652214	(Sceloporus_olivaceus:5.448497495	Sceloporus_exsul:5.448497495):14.95513604):1.859050012	((((((Sceloporus_adleri:0.9842892419	Sceloporus_druckercolini:0.9842892419):2.478258606	Sceloporus_stejnegeri:3.462547848):1.738115475	Sceloporus_scitulus:5.200663322):3.036057044	Sceloporus_formosus:8.236720367):4.911355035	((Sceloporus_cryptus:1.130353574	Sceloporus_subpictus:1.130353574):9.801237516	((Sceloporus_malachiticus:9.060315954	(((Sceloporus_smaragdinus:2.924495149	Sceloporus_taeniocnemis:2.924495149):0.4880369851	Sceloporus_acanthinus:3.412532134):3.420068426	Sceloporus_internasalis:6.83260056):2.227715394):1.206356593	Sceloporus_lundelli:10.26667255):0.6649185423):2.216484312):2.819729463	((Sceloporus_edwardtaylori:7.338480787	((Sceloporus_horridus:4.150131509	Sceloporus_spinosus_spinosus:4.150131509):1.832758345	Sceloporus_spinosus_caeruleopunctatus:5.982889855):1.355590932):3.314469741	Sceloporus_albiventris:10.65295053):5.314854337):6.29487868):1.617344162	((((Sceloporus_scalaris:2.691765034	Sceloporus_slevini:2.691765034):4.693496463	Sceloporus_brownorum:7.385261497):3.72295027	((Sceloporus_chaneyi:6.382968447	(Sceloporus_goldmani:3.633763185	Sceloporus_samcolemani:3.633763185):2.749205262):4.040885197	(Sceloporus_aurantius:5.211690732	Sceloporus_unicanthalis:5.211690732):5.212162913):0.6843581227):2.630199008	(Sceloporus_bicanthalis:11.29159171	Sceloporus_aeneus:11.29159171):2.446819068):10.14161693):0.4488192962	((((((((((Sceloporus_cyanogenys:2.865919032	Sceloporus_ornatus_caeruleus:2.865919032):4.354534153	(Sceloporus_cyanostictus:4.334409864	Sceloporus_gadsdeni:4.334409864):2.886043321):0.570841367	((Sceloporus_minor:6.221313548	(Sceloporus_prezygus:1.903920906	Sceloporus_serrifer:1.903920906):4.317392641):0.9471131167	(Sceloporus_oberon:3.846692641	Sceloporus_ornatus_ornatus:3.846692641):3.321734024):0.6228678872):2.905280704	((Sceloporus_sugillatus:5.679044906	Sceloporus_poinsettii:5.679044906):3.056204307
(((((((((((((((((((Sceloporus_edbelli:3.999643391	Sceloporus_cowlesi:3.999643391):1.650138151	Sceloporus_cautus:5.649781542):5.438919685	(Sceloporus_undulatus:8.459246737	(Sceloporus_tristichus:8.007130835	(Sceloporus_consobrinus:7.257867801	Sceloporus_woodi:7.257867801):0.7492630336):0.4521159027):2.62945449):3.045163913	Sceloporus_occidentalis:14.13386514):1.027997614	Sceloporus_virgatus:15.16186275):3.977777069	(Sceloporus_olivaceus:5.875265767	Sceloporus_exsul:5.875265767):13.26437406):2.632926803	(((((Sceloporus_adleri:2.145115482	Sceloporus_scitulus:2.145115482):1.486906363	(Sceloporus_stejnegeri:2.976538433	Sceloporus_druckercolini:2.976538433):0.6554834123):4.197566392	Sceloporus_formosus:7.829588237):3.470640388	(((Sceloporus_cryptus:1.497323003	Sceloporus_subpictus:1.497323003):1.666289367	Sceloporus_lundelli:3.163612369):6.53166988	(Sceloporus_malachiticus:7.984320314	(((Sceloporus_smaragdinus:1.67257085	Sceloporus_taeniocnemis:1.67257085):1.459906625	Sceloporus_acanthinus:3.132477475):2.824118611	Sceloporus_internasalis:5.956596085):2.027724228):1.710961935):1.604946376):5.237208285	((Sceloporus_edwardtaylori:8.587866396	((Sceloporus_horridus:1.576494723	Sceloporus_spinosus_spinosus:1.576494723):4.17850731	Sceloporus_spinosus_caeruleopunctatus:5.755002033):2.832864363):3.615015121	Sceloporus_albiventris:12.20288152):4.334555393):5.235129716):1.816509995	(((((Sceloporus_scalaris:2.800494217	Sceloporus_slevini:2.800494217):5.190041239	Sceloporus_brownorum:7.990535457):1.436273282	(Sceloporus_chaneyi:5.062367132	(Sceloporus_goldmani:2.517744244	Sceloporus_samcolemani:2.517744244):2.544622888):4.364441606):0.4605294423	(Sceloporus_aurantius:3.220793702	Sceloporus_unicanthalis:3.220793702):6.666544478):2.804940294	(Sceloporus_bicanthalis:7.392199205	Sceloporus_aeneus:7.392199205):5.300079269):10.89679815):0.5082487058	((((((((((Sceloporus_cyanogenys:7.195625225	((Sceloporus_cyanostictus:3.984349868	Sceloporus_gadsdeni:3.984349868):2.499448049	Sceloporus_ornatus_caeruleus:6.483797917):0.7118273074):0.1898192927	((Sceloporus_minor:7.05799071	(Sceloporus_prezygus:2.729885926	Sceloporus_serrifer:2.729885926):4.328104784):0.09329355279	(Sceloporus_oberon:4.133862734	Sceloporus_ornatus_ornatus:4.133862734):3.01742153):0.2341602544):3.61118835	((Sceloporus_sugillatus:4.665233708	Sceloporus_poinsettii:4.665233708):1.998726528
(((((((((((((((((((Sceloporus_edbelli:3.671924467	Sceloporus_cowlesi:3.671924467):2.504358068	Sceloporus_cautus:6.176282535):3.688346389	(Sceloporus_undulatus:7.277368518	((Sceloporus_tristichus:6.271717948	Sceloporus_woodi:6.271717948):0.9470376745	Sceloporus_consobrinus:7.218755623):0.05861289495):2.587260407):3.990594561	Sceloporus_occidentalis:13.85522349):0.8260162646	Sceloporus_virgatus:14.68123975):4.435608807	(Sceloporus_olivaceus:7.940958996	Sceloporus_exsul:7.940958996):11.17588956):2.549898582	((((((Sceloporus_adleri:0.4149463025	Sceloporus_druckercolini:0.4149463025):2.043953408	Sceloporus_stejnegeri:2.45889971):5.106602685	Sceloporus_scitulus:7.565502395):1.767383314	Sceloporus_formosus:9.332885709):4.483854216	(((Sceloporus_cryptus:0.9935477572	Sceloporus_subpictus:0.9935477572):4.054632931	Sceloporus_lundelli:5.048180688):7.330617439	((Sceloporus_malachiticus:10.41371896	Sceloporus_internasalis:10.41371896):0.7768247263	((Sceloporus_smaragdinus:2.589876467	Sceloporus_taeniocnemis:2.589876467):2.873834718	Sceloporus_acanthinus:5.463711185):5.726832503):1.18825444):1.437941798):2.483736978	((Sceloporus_edwardtaylori:7.551467677	((Sceloporus_horridus:1.958335079	Sceloporus_spinosus_spinosus:1.958335079):2.911388421	Sceloporus_spinosus_caeruleopunctatus:4.869723501):2.681744176):2.00835816	Sceloporus_albiventris:9.559825837):6.740651066):5.366270236):1.498802465	((((Sceloporus_scalaris:3.823646161	Sceloporus_slevini:3.823646161):3.329980659	Sceloporus_brownorum:7.15362682):3.621242502	((Sceloporus_chaneyi:5.089518756	(Sceloporus_goldmani:3.461449333	Sceloporus_samcolemani:3.461449333):1.628069423):5.345891823	(Sceloporus_aurantius:4.410102015	Sceloporus_unicanthalis:4.410102015):6.025308564):0.339458743):2.849625279	(Sceloporus_bicanthalis:8.491211947	Sceloporus_aeneus:8.491211947):5.133282653):9.541055004):0.6175720576	((((((((((Sceloporus_cyanogenys:4.864305994	(Sceloporus_cyanostictus:2.206956628	Sceloporus_gadsdeni:2.206956628):2.657349365):2.080730836	(Sceloporus_oberon:2.592232573	Sceloporus_ornatus_ornatus:2.592232573):4.352804257):0.6776670032	(Sceloporus_minor:1.484759768	Sceloporus_ornatus_caeruleus:1.484759768):6.137944066):0.4725824723	(Sceloporus_prezygus:2.986137915	Sceloporus_serrifer:2.986137915):5.109148391):4.163077996	(((Sceloporus_sugillatus:4.11435201	Sceloporus_poinsettii:4.11435201):3.949331633
(((((((((((((((((((Sceloporus_edbelli:2.534666252	Sceloporus_cowlesi:2.534666252):2.916711338	Sceloporus_cautus:5.45137759):4.409334526	(Sceloporus_undulatus:8.678911524	((Sceloporus_tristichus:6.900614442	Sceloporus_consobrinus:6.900614442):1.432554926	Sceloporus_woodi:8.333169368):0.3457421558):1.181800591):4.615938833	Sceloporus_occidentalis:14.47665095):1.186778717	Sceloporus_virgatus:15.66342967):4.116948857	(Sceloporus_olivaceus:2.909599185	Sceloporus_exsul:2.909599185):16.87077934):2.353647486	((((((Sceloporus_adleri:2.002573919	Sceloporus_druckercolini:2.002573919):0.3751863858	Sceloporus_stejnegeri:2.377760304):1.493131359	Sceloporus_scitulus:3.870891663):4.18683197	Sceloporus_formosus:8.057723633):4.671911248	(((Sceloporus_cryptus:0.9007525535	Sceloporus_lundelli:0.9007525535):0.9203543191	Sceloporus_subpictus:1.821106873):9.65161018	(Sceloporus_malachiticus:9.166390363	(((Sceloporus_smaragdinus:2.020919478	Sceloporus_taeniocnemis:2.020919478):0.9776378162	Sceloporus_acanthinus:2.998557294):4.285179395	Sceloporus_internasalis:7.283736689):1.882653674):2.306326689):1.256917829):5.204461764	((Sceloporus_edwardtaylori:10.44597345	((Sceloporus_horridus:3.12509769	Sceloporus_spinosus_spinosus:3.12509769):2.748968244	Sceloporus_spinosus_caeruleopunctatus:5.874065934):4.57190752):2.346425077	Sceloporus_albiventris:12.79239853):5.141698115):4.199929363):2.365224615	(((((Sceloporus_scalaris:3.04685013	Sceloporus_slevini:3.04685013):3.069929199	Sceloporus_brownorum:6.116779328):3.461642077	(Sceloporus_chaneyi:5.604699747	(Sceloporus_goldmani:4.108403757	Sceloporus_samcolemani:4.108403757):1.49629599):3.973721659):0.6325154519	(Sceloporus_aurantius:3.916552457	Sceloporus_unicanthalis:3.916552457):6.2943844):6.72738317	(Sceloporus_bicanthalis:4.776586641	Sceloporus_aeneus:4.776586641):12.16173339):7.560930596):1.190744047	(((((((((((Sceloporus_cyanogenys:5.008467278	Sceloporus_ornatus_caeruleus:5.008467278):2.703346328	(Sceloporus_cyanostictus:4.063139368	Sceloporus_gadsdeni:4.063139368):3.648674237):0.1594070909	((Sceloporus_minor:5.701952049	(Sceloporus_prezygus:2.209926066	Sceloporus_serrifer:2.209926066):3.492025983):1.184734403	(Sceloporus_oberon:2.794900528	Sceloporus_ornatus_ornatus:2.794900528):4.091785924):0.9845342445):3.438827026	((Sceloporus_sugillatus:5.289458316	Sceloporus_poinsettii:5.289458316):2.830883904
(((((((((((((((((((Sceloporus_edbelli:3.353569973	Sceloporus_cowlesi:3.353569973):4.199975141	Sceloporus_cautus:7.553545114):3.482545371	(Sceloporus_undulatus:8.906375795	((Sceloporus_tristichus:6.581287395	Sceloporus_consobrinus:6.581287395):1.96069961	Sceloporus_woodi:8.541987005):0.3643887907):2.129714689):4.02166369	Sceloporus_occidentalis:15.05775417):0.4972112673	Sceloporus_virgatus:15.55496544):4.57989276	(Sceloporus_olivaceus:4.970307201	Sceloporus_exsul:4.970307201):15.164551):2.73269318	((((((Sceloporus_adleri:3.044780619	Sceloporus_stejnegeri:3.044780619):2.060457338	Sceloporus_druckercolini:5.105237957):2.86337137	Sceloporus_scitulus:7.968609328):1.456991756	Sceloporus_formosus:9.425601083):3.619615924	((Sceloporus_cryptus:1.586075113	Sceloporus_subpictus:1.586075113):10.21500684	(((Sceloporus_malachiticus:9.519160786	Sceloporus_internasalis:9.519160786):0.376091483	((Sceloporus_smaragdinus:1.8897593	Sceloporus_taeniocnemis:1.8897593):0.5659509032	Sceloporus_acanthinus:2.455710203):7.439542066):0.5671807622	Sceloporus_lundelli:10.46243303):1.338648917):1.244135058):5.564576885	((Sceloporus_edwardtaylori:11.59772591	((Sceloporus_horridus:1.771056645	Sceloporus_spinosus_spinosus:1.771056645):3.792174204	Sceloporus_spinosus_caeruleopunctatus:5.563230849):6.034495062):1.469960733	Sceloporus_albiventris:13.06768664):5.542107248):4.25775749):1.375326701	(((((Sceloporus_scalaris:2.749759191	Sceloporus_slevini:2.749759191):2.006628154	Sceloporus_brownorum:4.756387345):5.828320241	(Sceloporus_chaneyi:5.209481779	(Sceloporus_goldmani:2.292365845	Sceloporus_samcolemani:2.292365845):2.917115934):5.375225808):1.155022653	(Sceloporus_aurantius:3.205590678	Sceloporus_unicanthalis:3.205590678):8.534139561):3.074796045	(Sceloporus_bicanthalis:6.491013939	Sceloporus_aeneus:6.491013939):8.323512346):9.428351798):0.7159335073	((((((((((Sceloporus_cyanogenys:5.369442875	(Sceloporus_cyanostictus:3.485232802	Sceloporus_gadsdeni:3.485232802):1.884210073):0.8467700398	(Sceloporus_oberon:3.891719724	Sceloporus_ornatus_ornatus:3.891719724):2.324493191):1.001201057	((Sceloporus_minor:2.483585466	Sceloporus_ornatus_caeruleus:2.483585466):4.058925195	(Sceloporus_prezygus:3.034540011	Sceloporus_serrifer:3.034540011):3.50797065):0.6749033103):4.047327517	((Sceloporus_sugillatus:4.99360926	Sceloporus_poinsettii:4.99360926):2.9785215
(((((((((((((((((((Sceloporus_edbelli:4.310486584	Sceloporus_cowlesi:4.310486584):2.715716859	Sceloporus_cautus:7.026203444):3.724476451	(Sceloporus_undulatus:8.555491106	((Sceloporus_tristichus:7.654268551	Sceloporus_consobrinus:7.654268551):0.7025100533	Sceloporus_woodi:8.356778604):0.1987125019):2.195188789):4.444015587	Sceloporus_occidentalis:15.19469548):1.408192356	Sceloporus_virgatus:16.60288784):5.669736853	(Sceloporus_olivaceus:3.048981762	Sceloporus_exsul:3.048981762):19.22364293):2.36993696	((((((Sceloporus_adleri:2.20986428	Sceloporus_stejnegeri:2.20986428):1.118146343	Sceloporus_druckercolini:3.328010623):1.182686512	Sceloporus_scitulus:4.510697135):5.400347863	Sceloporus_formosus:9.911044999):4.478284168	(((Sceloporus_cryptus:0.9355292477	Sceloporus_subpictus:0.9355292477):0.9804486692	Sceloporus_lundelli:1.915977917):10.9366886	(Sceloporus_malachiticus:11.76207585	(((Sceloporus_smaragdinus:2.119345752	Sceloporus_taeniocnemis:2.119345752):2.517162309	Sceloporus_acanthinus:4.636508061):3.559656836	Sceloporus_internasalis:8.196164898):3.565910957):1.090590662):1.536662649):5.392403925	((Sceloporus_edwardtaylori:6.229571975	((Sceloporus_horridus:1.705725111	Sceloporus_spinosus_spinosus:1.705725111):2.384308999	Sceloporus_spinosus_caeruleopunctatus:4.09003411):2.139537865):2.611498232	Sceloporus_albiventris:8.841070207):10.94066288):4.860828559):2.552442329	(((((Sceloporus_scalaris:2.134029571	Sceloporus_slevini:2.134029571):7.109982779	Sceloporus_brownorum:9.244012351):1.653149321	(Sceloporus_chaneyi:5.001634639	(Sceloporus_goldmani:2.977050792	Sceloporus_samcolemani:2.977050792):2.024583847):5.895527033):1.102090782	(Sceloporus_aurantius:4.628895598	Sceloporus_unicanthalis:4.628895598):7.370356856):6.323886935	(Sceloporus_bicanthalis:6.658162302	Sceloporus_aeneus:6.658162302):11.66497709):8.871864591):1.567589914	((((((((((((Sceloporus_cyanogenys:5.87586824	(Sceloporus_cyanostictus:2.836081015	Sceloporus_gadsdeni:2.836081015):3.039787225):2.057451111	(Sceloporus_oberon:3.099809699	Sceloporus_ornatus_ornatus:3.099809699):4.833509652):0.9050582841	Sceloporus_ornatus_caeruleus:8.838377635):0.5564711936	Sceloporus_sp_SFDG514:9.394848828):0.1644212032	(Sceloporus_minor:7.270060199	(Sceloporus_prezygus:2.860760584	Sceloporus_serrifer:2.860760584):4.409299615):2.289209832):2.886999127	((Sceloporus_sugillatus:4.148565664
(((((((((((((((((((Sceloporus_edbelli:3.884178702	Sceloporus_cowlesi:3.884178702):3.133587886	Sceloporus_cautus:7.017766588):4.604632196	(Sceloporus_undulatus:8.260561631	(Sceloporus_tristichus:7.824398366	(Sceloporus_consobrinus:7.040262376	Sceloporus_woodi:7.040262376):0.7841359903):0.4361632646):3.361837154):3.540091124	Sceloporus_occidentalis:15.16248991):1.094717565	Sceloporus_virgatus:16.25720747):3.179339993	(Sceloporus_olivaceus:4.124491637	Sceloporus_exsul:4.124491637):15.31205583):1.968787681	((((((Sceloporus_adleri:1.103194159	Sceloporus_druckercolini:1.103194159):1.708495091	Sceloporus_stejnegeri:2.81168925):1.863532511	Sceloporus_scitulus:4.675221761):3.688065396	Sceloporus_formosus:8.363287157):4.035426332	(((Sceloporus_cryptus:2.367142906	Sceloporus_subpictus:2.367142906):0.6575834005	Sceloporus_lundelli:3.024726306):7.778844137	(Sceloporus_malachiticus:8.92834857	(((Sceloporus_smaragdinus:1.169689975	Sceloporus_acanthinus:1.169689975):0.6951554717	Sceloporus_taeniocnemis:1.864845447):6.066071276	Sceloporus_internasalis:7.930916723):0.9974318474):1.875221873):1.595143046):3.530915359	((Sceloporus_edwardtaylori:6.87485912	((Sceloporus_horridus:1.930471201	Sceloporus_spinosus_spinosus:1.930471201):3.31192652	Sceloporus_spinosus_caeruleopunctatus:5.242397722):1.632461399):2.646848268	Sceloporus_albiventris:9.521707388):6.407921461):5.4757063):1.258336207	(((((Sceloporus_scalaris:2.042286377	Sceloporus_slevini:2.042286377):2.634968649	Sceloporus_brownorum:4.677255025):2.640252989	(Sceloporus_chaneyi:3.95846087	(Sceloporus_goldmani:2.805818708	Sceloporus_samcolemani:2.805818708):1.152642162):3.359047144):0.5941022222	(Sceloporus_aurantius:3.038535476	Sceloporus_unicanthalis:3.038535476):4.87307476):4.210469272	(Sceloporus_bicanthalis:7.397520305	Sceloporus_aeneus:7.397520305):4.724559204):10.54159185):0.6334025751	(((((((((((Sceloporus_cyanogenys:6.435983731	(Sceloporus_cyanostictus:3.591814018	Sceloporus_gadsdeni:3.591814018):2.844169713):0.608898435	(Sceloporus_oberon:2.571669704	Sceloporus_ornatus_ornatus:2.571669704):4.473212462):0.3360049852	(Sceloporus_minor:6.717079781	(Sceloporus_prezygus:1.926517984	Sceloporus_serrifer:1.926517984):4.790561797):0.6638073703):1.148471518	Sceloporus_ornatus_caeruleus:8.529358669):1.2427234	Sceloporus_sp_SFDG514:9.772082069):0.6079827128	((Sceloporus_sugillatus:4.560953219
(((((((((((((((((((Sceloporus_edbelli:2.217403249	Sceloporus_cowlesi:2.217403249):2.409068034	Sceloporus_cautus:4.626471282):3.603419338	((Sceloporus_undulatus:5.464864757	Sceloporus_woodi:5.464864757):1.292154048	(Sceloporus_tristichus:6.022621187	Sceloporus_consobrinus:6.022621187):0.7343976182):1.472871816):3.874107203	Sceloporus_occidentalis:12.10399782):0.9255857365	Sceloporus_virgatus:13.02958356):5.343280663	(Sceloporus_olivaceus:8.655396379	Sceloporus_exsul:8.655396379):9.717467844):4.090957153	((((((Sceloporus_adleri:2.525170583	Sceloporus_druckercolini:2.525170583):0.1097200215	Sceloporus_stejnegeri:2.634890605):1.194109109	Sceloporus_scitulus:3.828999714):3.268427816	Sceloporus_formosus:7.097427531):5.370996189	(((Sceloporus_cryptus:1.169973748	Sceloporus_subpictus:1.169973748):1.83123179	Sceloporus_lundelli:3.001205538):8.51310969	(Sceloporus_malachiticus:8.974597506	(((Sceloporus_smaragdinus:2.369020693	Sceloporus_taeniocnemis:2.369020693):0.2625328398	Sceloporus_acanthinus:2.631553533):5.847205271	Sceloporus_internasalis:8.478758804):0.4958387018):2.539717722):0.9541084925):5.693258544	((Sceloporus_edwardtaylori:9.067178177	((Sceloporus_horridus:3.9018848	Sceloporus_spinosus_spinosus:3.9018848):4.011455713	Sceloporus_spinosus_caeruleopunctatus:7.913340513):1.153837664):2.63278072	Sceloporus_albiventris:11.6999589):6.461723367):4.302139112):1.994923694	((((Sceloporus_scalaris:2.979503386	Sceloporus_slevini:2.979503386):3.608428572	Sceloporus_brownorum:6.587931958):3.982721881	((Sceloporus_chaneyi:5.106988335	(Sceloporus_goldmani:3.289591883	Sceloporus_samcolemani:3.289591883):1.817396452):4.895935764	(Sceloporus_aurantius:6.020123384	Sceloporus_unicanthalis:6.020123384):3.982800715):0.5677297394):4.169903606	(Sceloporus_bicanthalis:9.071766557	Sceloporus_aeneus:9.071766557):5.668790887):9.718187626):0.3396979059	((((((((((Sceloporus_cyanogenys:5.850374882	(Sceloporus_cyanostictus:2.614531919	Sceloporus_gadsdeni:2.614531919):3.235842964):1.499729549	(Sceloporus_oberon:3.422171736	Sceloporus_ornatus_ornatus:3.422171736):3.927932696):0.3451433408	((Sceloporus_minor:4.464824243	Sceloporus_ornatus_caeruleus:4.464824243):2.741428661	(Sceloporus_prezygus:2.38141108	Sceloporus_serrifer:2.38141108):4.824841824):0.4889948686):5.2617188	((Sceloporus_sugillatus:6.030805731	Sceloporus_poinsettii:6.030805731):3.569070174
(((((((((((((((((((Sceloporus_edbelli:4.411345959	Sceloporus_cowlesi:4.411345959):2.829311449	Sceloporus_cautus:7.240657407):3.67315338	(Sceloporus_undulatus:9.637375471	((Sceloporus_tristichus:7.922290169	Sceloporus_consobrinus:7.922290169):0.2127950221	Sceloporus_woodi:8.135085192):1.50229028):1.276435316):4.842379286	Sceloporus_occidentalis:15.75619007):1.064722248	Sceloporus_virgatus:16.82091232):5.706398794	(Sceloporus_olivaceus:12.79410877	Sceloporus_exsul:12.79410877):9.733202348):1.965658933	(((((Sceloporus_adleri:2.847113965	(Sceloporus_stejnegeri:2.493260653	Sceloporus_druckercolini:2.493260653):0.3538533121):6.549822773	Sceloporus_scitulus:9.396936738):1.397871342	Sceloporus_formosus:10.79480808):5.029917429	((Sceloporus_cryptus:1.307554346	(Sceloporus_subpictus:0.3082239674	Sceloporus_lundelli:0.3082239674):0.9993303789):12.52949701	((Sceloporus_malachiticus:9.449895096	Sceloporus_internasalis:9.449895096):0.803351581	((Sceloporus_smaragdinus:1.952486974	Sceloporus_taeniocnemis:1.952486974):2.14283095	Sceloporus_acanthinus:4.095317924):6.157928753):3.583804679):1.987674153):4.363096716	((Sceloporus_edwardtaylori:10.65297439	((Sceloporus_horridus:4.920227301	Sceloporus_spinosus_spinosus:4.920227301):2.198722618	Sceloporus_spinosus_caeruleopunctatus:7.118949919):3.53402447):2.64645115	Sceloporus_albiventris:13.29942554):6.888396685):4.305147824):1.483457233	((((Sceloporus_scalaris:4.842751908	Sceloporus_slevini:4.842751908):3.211503947	Sceloporus_brownorum:8.054255855):2.224378148	((Sceloporus_chaneyi:6.790524581	(Sceloporus_goldmani:3.817028035	Sceloporus_samcolemani:3.817028035):2.973496545):1.80263128	(Sceloporus_aurantius:3.875669339	Sceloporus_unicanthalis:3.875669339):4.717486522):1.685478142):4.349666235	(Sceloporus_bicanthalis:7.550792881	Sceloporus_aeneus:7.550792881):7.077507357):11.34812704):0.5228685925	(((((((((((Sceloporus_cyanogenys:5.81945371	(Sceloporus_cyanostictus:3.982341777	Sceloporus_gadsdeni:3.982341777):1.837111934):1.077894696	(Sceloporus_oberon:3.717140382	Sceloporus_ornatus_ornatus:3.717140382):3.180208024):1.636702162	(Sceloporus_minor:7.874751055	(Sceloporus_prezygus:3.130578283	Sceloporus_serrifer:3.130578283):4.744172771):0.6592995132):0.6353718224	Sceloporus_ornatus_caeruleus:9.16942239):3.304646907	((Sceloporus_sugillatus:5.167852193	Sceloporus_poinsettii:5.167852193):2.985429714
(((((((((((((((((((Sceloporus_edbelli:3.917585853	Sceloporus_cowlesi:3.917585853):3.018235343	Sceloporus_cautus:6.935821196):2.604710591	(Sceloporus_undulatus:6.907410885	((Sceloporus_tristichus:5.822853293	Sceloporus_consobrinus:5.822853293):0.7368672459	Sceloporus_woodi:6.559720539):0.3476903458):2.633120902):4.013196494	Sceloporus_occidentalis:13.55372828):1.156755258	Sceloporus_virgatus:14.71048354):4.399948161	(Sceloporus_olivaceus:4.991189441	Sceloporus_exsul:4.991189441):14.11924226):2.529165196	((((((Sceloporus_adleri:2.608851934	Sceloporus_stejnegeri:2.608851934):0.2128006249	Sceloporus_druckercolini:2.821652559):5.513809296	Sceloporus_formosus:8.335461855):1.333036621	Sceloporus_scitulus:9.668498475):4.366794928	(((Sceloporus_cryptus:0.9997725442	Sceloporus_subpictus:0.9997725442):3.193351086	Sceloporus_lundelli:4.19312363):6.617286671	(Sceloporus_malachiticus:9.685427643	(((Sceloporus_smaragdinus:2.671638065	Sceloporus_taeniocnemis:2.671638065):0.3004916472	Sceloporus_acanthinus:2.972129713):5.808480101	Sceloporus_internasalis:8.780609814):0.9048178286):1.124982659):3.224883102):4.362022405	((Sceloporus_edwardtaylori:5.75137515	((Sceloporus_horridus:1.8479733	Sceloporus_spinosus_spinosus:1.8479733):2.048470572	Sceloporus_spinosus_caeruleopunctatus:3.896443872):1.854931277):3.58125769	Sceloporus_albiventris:9.33263284):9.064682969):3.242281088):1.86178543	(((((Sceloporus_scalaris:3.148238572	Sceloporus_slevini:3.148238572):5.635025533	Sceloporus_brownorum:8.783264104):3.259756611	(Sceloporus_chaneyi:6.982568339	(Sceloporus_goldmani:4.231146411	Sceloporus_samcolemani:4.231146411):2.751421929):5.060452376):0.08532470205	(Sceloporus_aurantius:2.811844933	Sceloporus_unicanthalis:2.811844933):9.316500484):3.580797303	(Sceloporus_bicanthalis:9.800299675	Sceloporus_aeneus:9.800299675):5.908843045):7.792239607):0.2396491421	(((((((((Sceloporus_cyanogenys:5.901528756	(Sceloporus_cyanostictus:4.26393799	Sceloporus_gadsdeni:4.26393799):1.637590767):1.101950315	(((Sceloporus_minor:2.81743285	Sceloporus_ornatus_caeruleus:2.81743285):2.479788068	(Sceloporus_prezygus:1.748205984	Sceloporus_serrifer:1.748205984):3.549014934):0.4513404046	(Sceloporus_oberon:2.373978477	Sceloporus_ornatus_ornatus:2.373978477):3.374582845):1.254917749):2.155797827	((Sceloporus_sugillatus:3.753150663	Sceloporus_poinsettii:3.753150663):3.179386408
(((((((((((((((((((Sceloporus_edbelli:2.941596724	Sceloporus_cowlesi:2.941596724):1.377263297	Sceloporus_cautus:4.318860021):5.471728492	(Sceloporus_undulatus:7.730891613	((Sceloporus_tristichus:6.32796155	Sceloporus_consobrinus:6.32796155):0.1863576897	Sceloporus_woodi:6.51431924):1.216572373):2.0596969):4.72421563	Sceloporus_occidentalis:14.51480414):0.4745106293	Sceloporus_virgatus:14.98931477):4.055349989	(Sceloporus_olivaceus:11.07799329	Sceloporus_exsul:11.07799329):7.966671466):2.063637721	((((((Sceloporus_adleri:2.560831929	Sceloporus_stejnegeri:2.560831929):1.597873401	Sceloporus_druckercolini:4.15870533):1.198389662	Sceloporus_scitulus:5.357094992):3.189267128	Sceloporus_formosus:8.546362119):4.341130787	(((Sceloporus_cryptus:1.422139489	Sceloporus_subpictus:1.422139489):5.855253284	Sceloporus_lundelli:7.277392773):4.340155862	(Sceloporus_malachiticus:10.39223906	((Sceloporus_smaragdinus:1.74421915	(Sceloporus_taeniocnemis:1.678224526	Sceloporus_acanthinus:1.678224526):0.06599462397):2.929334152	Sceloporus_internasalis:4.673553302):5.718685757):1.225309576):1.269944272):4.34914975	((Sceloporus_edwardtaylori:6.838865157	((Sceloporus_horridus:2.930312839	Sceloporus_spinosus_spinosus:2.930312839):1.902645189	Sceloporus_spinosus_caeruleopunctatus:4.832958028):2.005907129):2.276922662	Sceloporus_albiventris:9.115787819):8.120854837):3.871659825):2.114631648	((((Sceloporus_scalaris:3.608961513	Sceloporus_slevini:3.608961513):1.998469621	Sceloporus_brownorum:5.607431134):5.588300007	((Sceloporus_chaneyi:6.251663297	(Sceloporus_goldmani:3.900413204	Sceloporus_samcolemani:3.900413204):2.351250093):3.853247203	(Sceloporus_aurantius:4.665822644	Sceloporus_unicanthalis:4.665822644):5.439087856):1.090820643):2.313486142	(Sceloporus_bicanthalis:6.888612647	Sceloporus_aeneus:6.888612647):6.620604637):9.713716846):0.5722617583	((((((((((Sceloporus_cyanogenys:4.932885843	(Sceloporus_cyanostictus:2.712245002	Sceloporus_gadsdeni:2.712245002):2.220640841):0.6687979962	(Sceloporus_oberon:2.741546165	Sceloporus_ornatus_ornatus:2.741546165):2.860137675):1.136737731	((Sceloporus_minor:3.41496306	Sceloporus_ornatus_caeruleus:3.41496306):2.694454287	(Sceloporus_prezygus:1.632699589	Sceloporus_serrifer:1.632699589):4.476717758):0.6290042238):3.630869518	Sceloporus_sp_SFDG514:10.36929109):0.1850003871	((Sceloporus_sugillatus:4.261094457
(((((((((((((((((((Sceloporus_edbelli:2.202041412	Sceloporus_cowlesi:2.202041412):2.475729857	Sceloporus_cautus:4.677771268):5.259470669	((Sceloporus_undulatus:7.544011007	(Sceloporus_tristichus:7.305461325	Sceloporus_consobrinus:7.305461325):0.2385496823):0.2785786198	Sceloporus_woodi:7.822589627):2.114652311):4.088224801	Sceloporus_occidentalis:14.02546674):0.7941422387	Sceloporus_virgatus:14.81960898):4.355553816	(Sceloporus_olivaceus:2.801510158	Sceloporus_exsul:2.801510158):16.37365264):3.61079753	((((((Sceloporus_adleri:0.6830699081	Sceloporus_druckercolini:0.6830699081):1.634923048	Sceloporus_stejnegeri:2.317992956):7.000131611	Sceloporus_scitulus:9.318124567):1.017344792	Sceloporus_formosus:10.33546936):3.063185999	(((Sceloporus_cryptus:1.282451577	Sceloporus_subpictus:1.282451577):2.411770139	Sceloporus_lundelli:3.694221716):9.132765691	((Sceloporus_malachiticus:10.51799223	Sceloporus_internasalis:10.51799223):0.6961919925	((Sceloporus_smaragdinus:0.8645343928	Sceloporus_acanthinus:0.8645343928):1.393764607	Sceloporus_taeniocnemis:2.258299):8.955885225):1.612803182):0.5716679501):4.329257662	((Sceloporus_edwardtaylori:7.629869465	((Sceloporus_horridus:4.259978545	Sceloporus_spinosus_spinosus:4.259978545):1.913367578	Sceloporus_spinosus_caeruleopunctatus:6.173346123):1.456523342):3.800251734	Sceloporus_albiventris:11.4301212):6.29779182):5.058047305):1.79869313	(((((Sceloporus_scalaris:2.970045066	Sceloporus_slevini:2.970045066):1.641931305	Sceloporus_brownorum:4.611976371):5.574140047	(Sceloporus_chaneyi:5.020082506	(Sceloporus_goldmani:2.786993491	Sceloporus_samcolemani:2.786993491):2.233089015):5.166033912):1.253726072	(Sceloporus_aurantius:3.041436505	Sceloporus_unicanthalis:3.041436505):8.398405985):3.45124473	(Sceloporus_bicanthalis:6.019341025	Sceloporus_aeneus:6.019341025):8.871746195):9.693566234):0.364026622	(((((((((Sceloporus_cyanogenys:0.08893270889	Sceloporus_ornatus_caeruleus:0.08893270889):6.70772441	(Sceloporus_cyanostictus:2.88939187	Sceloporus_gadsdeni:2.88939187):3.907265249):0.747637215	((Sceloporus_minor:5.94751637	(Sceloporus_prezygus:2.161698125	Sceloporus_serrifer:2.161698125):3.785818245):0.3790795837	(Sceloporus_oberon:3.211165559	Sceloporus_ornatus_ornatus:3.211165559):3.115430395):1.21769838):2.860872626	(((Sceloporus_sugillatus:5.307608929	Sceloporus_poinsettii:5.307608929):2.89287312
((((((((((((((((((Sceloporus_edbelli:4.148231687	Sceloporus_cowlesi:4.148231687):2.684117152	Sceloporus_cautus:6.83234884):2.874185859	(Sceloporus_undulatus:7.394476149	((Sceloporus_tristichus:6.357498196	Sceloporus_consobrinus:6.357498196):0.6618054098	Sceloporus_woodi:7.019303606):0.3751725436):2.31205855):4.296141576	Sceloporus_occidentalis:14.00267627):0.9122925234	Sceloporus_virgatus:14.9149688):2.837475222	(Sceloporus_olivaceus:5.069803169	Sceloporus_exsul:5.069803169):12.68264085):3.312425618	(((((Sceloporus_adleri:3.10483293	(Sceloporus_stejnegeri:2.992594359	Sceloporus_druckercolini:2.992594359):0.1122385715):1.633706856	Sceloporus_scitulus:4.738539786):3.614306818	Sceloporus_formosus:8.352846604):3.721876197	(((Sceloporus_cryptus:1.13488649	Sceloporus_subpictus:1.13488649):3.811241319	Sceloporus_lundelli:4.94612781):6.536448532	(Sceloporus_malachiticus:9.645650883	(((Sceloporus_smaragdinus:2.385894189	Sceloporus_taeniocnemis:2.385894189):0.8104984976	Sceloporus_acanthinus:3.196392686):5.191656178	Sceloporus_internasalis:8.388048864):1.257602019):1.836925459):0.592146459):5.392683794	((Sceloporus_edwardtaylori:8.190796215	((Sceloporus_horridus:2.225025173	Sceloporus_spinosus_spinosus:2.225025173):3.456634009	Sceloporus_spinosus_caeruleopunctatus:5.681659182):2.509137033):3.865403691	Sceloporus_albiventris:12.05619991):5.411206689):3.597463043):1.886922232	((((Sceloporus_scalaris:3.33669587	(Sceloporus_slevini:2.108568487	Sceloporus_brownorum:2.108568487):1.228127383):5.404970681	(Sceloporus_chaneyi:3.937000791	(Sceloporus_goldmani:2.704382872	Sceloporus_samcolemani:2.704382872):1.232617919):4.80466576):2.752711828	(Sceloporus_aurantius:3.524931377	Sceloporus_unicanthalis:3.524931377):7.969447001):2.62691735	(Sceloporus_bicanthalis:7.511813319	Sceloporus_aeneus:7.511813319):6.609482409):8.830496142):1.031930649	(((((((((((Sceloporus_cyanogenys:6.155774664	(Sceloporus_cyanostictus:3.676427522	Sceloporus_gadsdeni:3.676427522):2.479347142):0.9695982595	(Sceloporus_prezygus:3.504333449	Sceloporus_serrifer:3.504333449):3.621039475):0.0241471934	(Sceloporus_oberon:3.206532834	Sceloporus_ornatus_ornatus:3.206532834):3.942987282):0.6038907785	(Sceloporus_minor:6.843571769	Sceloporus_ornatus_caeruleus:6.843571769):0.9098391264):1.667068056	(((Sceloporus_sugillatus:3.812777166	Sceloporus_poinsettii:3.812777166):2.537326368
(((((((((((((((((((Sceloporus_edbelli:3.417061044	Sceloporus_cowlesi:3.417061044):2.499118366	Sceloporus_cautus:5.91617941):5.100728807	(Sceloporus_undulatus:7.963715936	((Sceloporus_tristichus:5.978394189	Sceloporus_woodi:5.978394189):0.9536385039	Sceloporus_consobrinus:6.932032693):1.031683243):3.05319228):3.95596544	Sceloporus_occidentalis:14.97287366):1.24837959	Sceloporus_virgatus:16.22125325):4.359936628	(Sceloporus_olivaceus:3.061855255	Sceloporus_exsul:3.061855255):17.51933462):2.866748054	((((((Sceloporus_adleri:2.340000172	Sceloporus_druckercolini:2.340000172):0.1174069746	Sceloporus_stejnegeri:2.457407146):4.616865014	Sceloporus_scitulus:7.07427216):2.359257547	Sceloporus_formosus:9.433529707):4.547036022	((Sceloporus_cryptus:1.07211315	Sceloporus_subpictus:1.07211315):11.14675557	((Sceloporus_malachiticus:9.194391951	(Sceloporus_lundelli:6.303400723	Sceloporus_internasalis:6.303400723):2.890991228):0.7641167462	((Sceloporus_smaragdinus:0.2416896816	Sceloporus_acanthinus:0.2416896816):2.025172468	Sceloporus_taeniocnemis:2.266862149):7.691646548):2.260360019):1.761697012):5.214069206	((Sceloporus_edwardtaylori:8.139001631	((Sceloporus_horridus:2.84508612	Sceloporus_spinosus_spinosus:2.84508612):2.470763247	Sceloporus_spinosus_caeruleopunctatus:5.315849367):2.823152263):4.822392924	Sceloporus_albiventris:12.96139455):6.233240381):4.253302994):3.47955218	(((((Sceloporus_scalaris:2.922399895	Sceloporus_slevini:2.922399895):1.673742748	Sceloporus_brownorum:4.596142642):2.989043491	(Sceloporus_aurantius:2.679697345	Sceloporus_unicanthalis:2.679697345):4.905488788):1.116003102	(Sceloporus_chaneyi:4.495831166	(Sceloporus_goldmani:3.01869594	Sceloporus_samcolemani:3.01869594):1.477135226):4.205358069):6.234291228	(Sceloporus_bicanthalis:9.715871589	Sceloporus_aeneus:9.715871589):5.219608874):11.99200965):0.6038291019	((((((((((((Sceloporus_cyanogenys:4.832308372	(Sceloporus_cyanostictus:3.365758714	Sceloporus_gadsdeni:3.365758714):1.466549659):1.443324351	(Sceloporus_oberon:2.688813995	Sceloporus_ornatus_ornatus:2.688813995):3.586818728):0.3377532437	(Sceloporus_minor:6.507578604	(Sceloporus_prezygus:2.274707627	Sceloporus_serrifer:2.274707627):4.232870976):0.1058073636):0.1930194583	Sceloporus_ornatus_caeruleus:6.806405425):2.353801451	((Sceloporus_sugillatus:4.779172332	Sceloporus_poinsettii:4.779172332):2.751279742
(((((((((((((((((((Sceloporus_edbelli:4.130975685	Sceloporus_cowlesi:4.130975685):4.275414724	Sceloporus_cautus:8.406390409):2.478223702	((Sceloporus_undulatus:8.073027407	(Sceloporus_tristichus:7.650349264	Sceloporus_woodi:7.650349264):0.4226781434):1.123145546	Sceloporus_consobrinus:9.196172953):1.688441158):3.336917988	Sceloporus_occidentalis:14.2215321):1.468532182	Sceloporus_virgatus:15.69006428):4.866458106	(Sceloporus_olivaceus:6.075883481	Sceloporus_exsul:6.075883481):14.48063891):1.007021508	((((((Sceloporus_adleri:1.509889129	Sceloporus_druckercolini:1.509889129):2.253382597	Sceloporus_stejnegeri:3.763271726):1.998451644	Sceloporus_scitulus:5.76172337):4.43758445	Sceloporus_formosus:10.19930782):2.757329574	(((Sceloporus_cryptus:1.506262052	Sceloporus_subpictus:1.506262052):1.172587716	Sceloporus_lundelli:2.678849768):9.023435945	((Sceloporus_malachiticus:8.132985076	Sceloporus_internasalis:8.132985076):1.431475753	((Sceloporus_smaragdinus:2.207475921	Sceloporus_taeniocnemis:2.207475921):4.843954099	Sceloporus_acanthinus:7.05143002):2.513030809):2.137824884):1.254351681):4.313324183	((Sceloporus_edwardtaylori:7.800980754	((Sceloporus_horridus:1.78689146	Sceloporus_spinosus_spinosus:1.78689146):2.877629421	Sceloporus_spinosus_caeruleopunctatus:4.664520881):3.136459873):2.97948702	Sceloporus_albiventris:10.78046777):6.489493802):4.293582318):1.748627237	(((((Sceloporus_scalaris:1.986122458	Sceloporus_slevini:1.986122458):4.151826197	Sceloporus_brownorum:6.137948655):2.751525153	(Sceloporus_aurantius:4.250039779	Sceloporus_unicanthalis:4.250039779):4.639434029):0.0358872789	(Sceloporus_chaneyi:3.778197427	(Sceloporus_goldmani:2.015701589	Sceloporus_samcolemani:2.015701589):1.762495838):5.14716366):6.012664387	(Sceloporus_bicanthalis:8.351517174	Sceloporus_aeneus:8.351517174):6.5865083):8.374145658):0.8715363633	((((((((((Sceloporus_cyanogenys:1.828035161	Sceloporus_ornatus_caeruleus:1.828035161):4.863438864	(Sceloporus_cyanostictus:2.411198984	Sceloporus_gadsdeni:2.411198984):4.280275041):0.354305989	((Sceloporus_minor:5.698801522	(Sceloporus_prezygus:1.802537558	Sceloporus_serrifer:1.802537558):3.896263964):1.14961022	(Sceloporus_oberon:3.4663189	Sceloporus_ornatus_ornatus:3.4663189):3.382092841):0.1973682717):0.9239015919	Sceloporus_sp_SFDG514:7.969681605):1.700887406	((Sceloporus_sugillatus:3.815822299
(((((((((((((((((((Sceloporus_edbelli:2.76499489	Sceloporus_cowlesi:2.76499489):2.079667998	Sceloporus_cautus:4.844662888):3.543806575	(((Sceloporus_undulatus:5.891819193	Sceloporus_tristichus:5.891819193):0.6687313299	Sceloporus_woodi:6.560550523):0.1323241409	Sceloporus_consobrinus:6.692874664):1.695594799):3.716627735	Sceloporus_occidentalis:12.1050972):1.851734123	Sceloporus_virgatus:13.95683132):5.643469581	(Sceloporus_olivaceus:3.885502235	Sceloporus_exsul:3.885502235):15.71479867):3.551579069	((((((Sceloporus_adleri:2.811847251	Sceloporus_stejnegeri:2.811847251):1.412519147	Sceloporus_druckercolini:4.224366398):5.341312179	Sceloporus_scitulus:9.565678577):0.4635356267	Sceloporus_formosus:10.0292142):3.84548228	(((Sceloporus_cryptus:1.544068153	Sceloporus_subpictus:1.544068153):3.380297337	Sceloporus_lundelli:4.92436549):6.750619819	((Sceloporus_malachiticus:8.437681592	Sceloporus_internasalis:8.437681592):0.8135054437	((Sceloporus_smaragdinus:2.228176251	Sceloporus_taeniocnemis:2.228176251):2.710405875	Sceloporus_acanthinus:4.938582126):4.31260491):2.423798273):2.199711174):4.333239624	((Sceloporus_edwardtaylori:7.01987825	((Sceloporus_horridus:2.729382109	Sceloporus_spinosus_spinosus:2.729382109):2.500226997	Sceloporus_spinosus_caeruleopunctatus:5.229609106):1.790269144):1.608279052	Sceloporus_albiventris:8.628157302):9.579778805):4.943943865):1.827753194	(((((Sceloporus_scalaris:3.062962907	Sceloporus_slevini:3.062962907):3.78404633	Sceloporus_brownorum:6.847009237):3.166753838	(Sceloporus_chaneyi:5.298359719	(Sceloporus_goldmani:3.434420493	Sceloporus_samcolemani:3.434420493):1.863939226):4.715403356):0.8839369929	(Sceloporus_aurantius:6.465089569	Sceloporus_unicanthalis:6.465089569):4.432610499):5.44111263	(Sceloporus_bicanthalis:8.479821701	Sceloporus_aeneus:8.479821701):7.858990998):8.640820467):0.4566626557	(((((((((((Sceloporus_cyanogenys:5.580987689	(Sceloporus_cyanostictus:3.927145533	Sceloporus_gadsdeni:3.927145533):1.653842156):0.879636911	(Sceloporus_oberon:4.055121179	Sceloporus_ornatus_ornatus:4.055121179):2.40550342):1.043272376	(Sceloporus_minor:6.305598514	(Sceloporus_prezygus:2.28549525	Sceloporus_serrifer:2.28549525):4.020103264):1.198298462):0.4385462326	Sceloporus_ornatus_caeruleus:7.942443208):3.005980373	Sceloporus_sp_SFDG514:10.94842358):0.3832106825	((Sceloporus_sugillatus:4.822340137
(((((((((((((((((((Sceloporus_edbelli:2.013500959	Sceloporus_cowlesi:2.013500959):2.364854453	Sceloporus_cautus:4.378355412):2.671527307	(Sceloporus_undulatus:5.613612058	((Sceloporus_tristichus:5.328553352	Sceloporus_consobrinus:5.328553352):0.1277398823	Sceloporus_woodi:5.456293234):0.1573188239):1.436270662):6.054688122	Sceloporus_occidentalis:13.10457084):1.076869221	Sceloporus_virgatus:14.18144006):3.347970041	(Sceloporus_olivaceus:3.364347775	Sceloporus_exsul:3.364347775):14.16506233):1.877232677	((((((Sceloporus_adleri:0.6370623362	Sceloporus_druckercolini:0.6370623362):2.192374857	Sceloporus_stejnegeri:2.829437193):2.42376694	Sceloporus_scitulus:5.253204133):2.60512563	Sceloporus_formosus:7.858329763):3.580522608	(((Sceloporus_cryptus:1.491843459	Sceloporus_subpictus:1.491843459):0.9309199705	Sceloporus_lundelli:2.42276343):6.737549972	(Sceloporus_malachiticus:8.400812647	(((Sceloporus_smaragdinus:3.257802458	Sceloporus_taeniocnemis:3.257802458):0.1268445597	Sceloporus_acanthinus:3.384647018):2.398785176	Sceloporus_internasalis:5.783432194):2.617380453):0.7595007545):2.27853897):3.182556299	((Sceloporus_edwardtaylori:7.416284002	((Sceloporus_horridus:1.999509081	Sceloporus_spinosus_spinosus:1.999509081):1.975022402	Sceloporus_spinosus_caeruleopunctatus:3.974531482):3.44175252):0.9884490935	Sceloporus_albiventris:8.404733096):6.216675575):4.785234111):2.249819895	(((((Sceloporus_scalaris:1.905539299	Sceloporus_slevini:1.905539299):3.386084369	Sceloporus_brownorum:5.291623668):2.584864994	(Sceloporus_chaneyi:5.044915843	(Sceloporus_goldmani:2.896995023	Sceloporus_samcolemani:2.896995023):2.14792082):2.831572819):2.120901813	(Sceloporus_aurantius:7.279512485	Sceloporus_unicanthalis:7.279512485):2.71787799):2.028238406	(Sceloporus_bicanthalis:7.238660669	Sceloporus_aeneus:7.238660669):4.786968212):9.630833795):0.4245581142	(((((((((Sceloporus_cyanogenys:7.265116025	(Sceloporus_cyanostictus:3.944855925	Sceloporus_gadsdeni:3.944855925):3.3202601):0.6191884732	((((Sceloporus_minor:4.793262082	(Sceloporus_prezygus:2.125137926	Sceloporus_serrifer:2.125137926):2.668124155):1.372828832	Sceloporus_sp_SFDG514:6.166090913):0.719627722	(Sceloporus_oberon:3.389471794	Sceloporus_ornatus_ornatus:3.389471794):3.496246841):0.01909800886	Sceloporus_ornatus_caeruleus:6.904816644):0.979487854):2.328227371	((Sceloporus_sugillatus:4.857652789
(((((((((((((((((((Sceloporus_edbelli:2.861567725	Sceloporus_cowlesi:2.861567725):3.356780195	Sceloporus_cautus:6.218347921):3.631420598	(Sceloporus_undulatus:7.785872969	((Sceloporus_tristichus:7.094556605	Sceloporus_consobrinus:7.094556605):0.2389945124	Sceloporus_woodi:7.333551117):0.4523218517):2.06389555):4.885474888	Sceloporus_occidentalis:14.73524341):2.025447726	Sceloporus_virgatus:16.76069113):2.926834469	(Sceloporus_olivaceus:6.898846633	Sceloporus_exsul:6.898846633):12.78867897):2.326814105	(((((Sceloporus_adleri:2.356265405	(Sceloporus_stejnegeri:1.409983154	Sceloporus_druckercolini:1.409983154):0.9462822506):5.36015026	Sceloporus_scitulus:7.716415665):3.383703052	Sceloporus_formosus:11.10011872):2.902199758	(((Sceloporus_cryptus:0.9876491636	Sceloporus_subpictus:0.9876491636):8.387751045	Sceloporus_lundelli:9.375400209):2.742691851	(Sceloporus_malachiticus:9.687070085	(((Sceloporus_smaragdinus:2.576982116	Sceloporus_taeniocnemis:2.576982116):0.1675276811	Sceloporus_acanthinus:2.744509798):2.156213547	Sceloporus_internasalis:4.900723344):4.786346741):2.431021975):1.884226414):4.091733519	((Sceloporus_edwardtaylori:8.813546252	((Sceloporus_horridus:2.677807997	Sceloporus_spinosus_spinosus:2.677807997):3.765082185	Sceloporus_spinosus_caeruleopunctatus:6.442890182):2.37065607):1.250912334	Sceloporus_albiventris:10.06445859):8.029593407):3.920287715):1.300976355	((((Sceloporus_scalaris:3.252071934	Sceloporus_slevini:3.252071934):4.256102203	Sceloporus_brownorum:7.508174137):1.755536446	((Sceloporus_chaneyi:3.482892833	(Sceloporus_goldmani:2.241564142	Sceloporus_samcolemani:2.241564142):1.241328691):5.104838589	(Sceloporus_aurantius:5.066239625	Sceloporus_unicanthalis:5.066239625):3.521491797):0.6759791603):3.785869906	(Sceloporus_bicanthalis:8.251749819	Sceloporus_aeneus:8.251749819):4.797830671):10.26573557):0.712174791	(((((((((((Sceloporus_cyanogenys:6.451671929	(Sceloporus_cyanostictus:4.709091595	Sceloporus_gadsdeni:4.709091595):1.742580334):0.8816201872	(Sceloporus_oberon:2.276479814	Sceloporus_ornatus_ornatus:2.276479814):5.056812303):0.8526154721	(Sceloporus_prezygus:2.345114499	Sceloporus_serrifer:2.345114499):5.84079309):0.2931043805	(Sceloporus_minor:3.064453291	Sceloporus_ornatus_caeruleus:3.064453291):5.414558678):2.490451426	((Sceloporus_sugillatus:4.295592143	Sceloporus_poinsettii:4.295592143):5.341969523
(((((((((((((((((((Sceloporus_edbelli:3.8377015	Sceloporus_cowlesi:3.8377015):1.982791393	Sceloporus_cautus:5.820492893):3.606401214	(Sceloporus_undulatus:8.56607719	((Sceloporus_tristichus:6.794695305	Sceloporus_woodi:6.794695305):1.289769428	Sceloporus_consobrinus:8.084464734):0.4816124566):0.8608169172):4.718709267	Sceloporus_occidentalis:14.14560337):0.4023764934	Sceloporus_virgatus:14.54797987):6.7936841	(Sceloporus_olivaceus:2.54130176	Sceloporus_exsul:2.54130176):18.80036221):2.382465504	((((((Sceloporus_adleri:0.94950547	Sceloporus_druckercolini:0.94950547):2.71802382	Sceloporus_stejnegeri:3.66752929):3.087818207	Sceloporus_scitulus:6.755347497):3.072435658	Sceloporus_formosus:9.827783155):2.219208696	(((Sceloporus_cryptus:1.460719069	Sceloporus_subpictus:1.460719069):7.608595113	Sceloporus_lundelli:9.069314182):1.460663829	(Sceloporus_malachiticus:8.646628305	(((Sceloporus_smaragdinus:2.570480649	Sceloporus_taeniocnemis:2.570480649):1.400347631	Sceloporus_acanthinus:3.97082828):4.161092914	Sceloporus_internasalis:8.131921194):0.5147071101):1.883349707):1.51701384):5.30525724	((Sceloporus_edwardtaylori:7.831715275	((Sceloporus_horridus:1.938226201	Sceloporus_spinosus_spinosus:1.938226201):3.634865613	Sceloporus_spinosus_caeruleopunctatus:5.573091814):2.258623461):3.60896399	Sceloporus_albiventris:11.44067927):5.911569826):6.371880381):1.250386666	(((((Sceloporus_scalaris:2.076612588	Sceloporus_slevini:2.076612588):1.573841802	Sceloporus_brownorum:3.650454389):5.811450475	(Sceloporus_chaneyi:6.101118591	(Sceloporus_goldmani:3.894722769	Sceloporus_samcolemani:3.894722769):2.206395822):3.360786274):0.1314664355	(Sceloporus_aurantius:6.026041479	Sceloporus_unicanthalis:6.026041479):3.567329821):3.266242402	(Sceloporus_bicanthalis:5.172560928	Sceloporus_aeneus:5.172560928):7.687052774):12.11490244):0.3600272167	(((((((((((Sceloporus_cyanogenys:5.898752718	(Sceloporus_cyanostictus:2.897721166	Sceloporus_gadsdeni:2.897721166):3.001031552):0.4670155292	(Sceloporus_oberon:3.496649373	Sceloporus_ornatus_ornatus:3.496649373):2.869118875):1.41460395	(Sceloporus_minor:6.201268205	(Sceloporus_prezygus:2.089644384	Sceloporus_serrifer:2.089644384):4.111623821):1.579103992):0.6363158247	Sceloporus_ornatus_caeruleus:8.416688023):2.867596747	((Sceloporus_sugillatus:6.431927165	Sceloporus_poinsettii:6.431927165):1.263386417
(((((((((((((((((((Sceloporus_edbelli:2.454119594	Sceloporus_cowlesi:2.454119594):3.678210641	Sceloporus_cautus:6.132330235):3.157720752	(Sceloporus_undulatus:8.033535235	((Sceloporus_tristichus:6.632824418	Sceloporus_woodi:6.632824418):0.6174966762	Sceloporus_consobrinus:7.250321094):0.7832141406):1.256515752):4.916555802	Sceloporus_occidentalis:14.20660679):1.238516264	Sceloporus_virgatus:15.44512305):5.760636539	(Sceloporus_olivaceus:5.678207556	Sceloporus_exsul:5.678207556):15.52755204):1.949362629	((((((Sceloporus_adleri:1.923136822	Sceloporus_stejnegeri:1.923136822):4.178746	Sceloporus_druckercolini:6.101882822):3.113888856	Sceloporus_formosus:9.215771678):0.39089969	Sceloporus_scitulus:9.606671368):4.529193178	(((Sceloporus_cryptus:1.402368975	Sceloporus_subpictus:1.402368975):0.5590649164	Sceloporus_lundelli:1.961433891):9.242461157	((Sceloporus_malachiticus:7.604342118	Sceloporus_internasalis:7.604342118):2.166240751	((Sceloporus_smaragdinus:1.618839496	Sceloporus_taeniocnemis:1.618839496):2.889061526	Sceloporus_acanthinus:4.507901022):5.262681848):1.433312178):2.931969499):4.836081439	((Sceloporus_edwardtaylori:9.31239775	((Sceloporus_horridus:2.822750238	Sceloporus_spinosus_spinosus:2.822750238):3.52794914	Sceloporus_spinosus_caeruleopunctatus:6.350699377):2.961698372):3.846830982	Sceloporus_albiventris:13.15922873):5.812717253):4.183176236):1.553249668	((((Sceloporus_scalaris:2.245547933	Sceloporus_slevini:2.245547933):6.389321518	Sceloporus_brownorum:8.634869451):4.885236382	((Sceloporus_chaneyi:7.24626113	(Sceloporus_goldmani:4.543426962	Sceloporus_samcolemani:4.543426962):2.702834168):3.356939645	(Sceloporus_aurantius:6.589171441	Sceloporus_unicanthalis:6.589171441):4.014029333):2.916905058):3.859117623	(Sceloporus_bicanthalis:6.994587241	Sceloporus_aeneus:6.994587241):10.38463621):7.329148433):0.9639636572	((((((((((Sceloporus_cyanogenys:5.585961866	(Sceloporus_cyanostictus:2.949803068	Sceloporus_gadsdeni:2.949803068):2.636158798):1.066959823	(Sceloporus_oberon:3.566274142	Sceloporus_ornatus_ornatus:3.566274142):3.086647546):0.1737247455	((Sceloporus_minor:4.80336897	Sceloporus_ornatus_caeruleus:4.80336897):1.63020943	(Sceloporus_prezygus:1.871084308	Sceloporus_serrifer:1.871084308):4.562494092):0.3930680338):3.824266729	((Sceloporus_sugillatus:3.171938805	Sceloporus_poinsettii:3.171938805):4.29180222
(((((((((((((((((((Sceloporus_edbelli:2.448684538	Sceloporus_cowlesi:2.448684538):4.36477574	Sceloporus_cautus:6.813460278):3.553193018	((Sceloporus_undulatus:6.604438511	(Sceloporus_tristichus:5.697960846	Sceloporus_consobrinus:5.697960846):0.9064776654):0.573987369	Sceloporus_woodi:7.17842588):3.188227415):4.23938462	Sceloporus_occidentalis:14.60603792):1.107280246	Sceloporus_virgatus:15.71331816):3.401908325	(Sceloporus_olivaceus:5.355425031	Sceloporus_exsul:5.355425031):13.75980146):3.074796478	((((((Sceloporus_adleri:1.620629626	Sceloporus_druckercolini:1.620629626):0.8327713673	Sceloporus_stejnegeri:2.453400993):3.82129191	Sceloporus_scitulus:6.274692903):1.362442493	Sceloporus_formosus:7.637135396):3.803625033	((Sceloporus_cryptus:1.349661076	(Sceloporus_subpictus:0.04468122571	Sceloporus_lundelli:0.04468122571):1.304979851):8.595607891	((Sceloporus_malachiticus:7.85498222	Sceloporus_internasalis:7.85498222):0.5754526109	((Sceloporus_smaragdinus:2.771419353	Sceloporus_taeniocnemis:2.771419353):0.4122607528	Sceloporus_acanthinus:3.183680105):5.246754726):1.514834136):1.495491462):7.105008543	((Sceloporus_edwardtaylori:9.138694138	((Sceloporus_horridus:4.741254374	Sceloporus_spinosus_spinosus:4.741254374):1.808196255	Sceloporus_spinosus_caeruleopunctatus:6.549450629):2.589243508):1.121491186	Sceloporus_albiventris:10.26018532):8.285583648):3.644253993):2.123806778	(((((Sceloporus_scalaris:3.019241497	Sceloporus_slevini:3.019241497):3.493889265	Sceloporus_brownorum:6.513130761):5.275664433	(Sceloporus_chaneyi:5.554126573	(Sceloporus_goldmani:3.342293037	Sceloporus_samcolemani:3.342293037):2.211833536):6.234668621):1.677414429	(Sceloporus_aurantius:7.063744816	Sceloporus_unicanthalis:7.063744816):6.402464807):3.388971496	(Sceloporus_bicanthalis:8.851994573	Sceloporus_aeneus:8.851994573):8.003186546):7.458648625):0.5445992384	((((((((((Sceloporus_cyanogenys:6.516084214	(Sceloporus_cyanostictus:3.740241185	Sceloporus_gadsdeni:3.740241185):2.775843029):0.5542352216	((Sceloporus_minor:4.600860027	(Sceloporus_prezygus:2.15646158	Sceloporus_serrifer:2.15646158):2.444398447):1.970683588	(Sceloporus_oberon:3.651885685	Sceloporus_ornatus_ornatus:3.651885685):2.91965793):0.4987758203):0.9152374225	Sceloporus_sp_SFDG514:7.985556858):0.3096914486	Sceloporus_ornatus_caeruleus:8.295248306):2.035415764	((Sceloporus_sugillatus:6.072542086
(((((((((((((((((((Sceloporus_edbelli:2.537578212	Sceloporus_cowlesi:2.537578212):3.302213043	Sceloporus_cautus:5.839791255):3.32610746	(Sceloporus_undulatus:7.592662249	((Sceloporus_tristichus:6.171947176	Sceloporus_woodi:6.171947176):0.4824591093	Sceloporus_consobrinus:6.654406285):0.9382559635):1.573236467):3.583880328	Sceloporus_occidentalis:12.74977904):1.204228578	Sceloporus_virgatus:13.95400762):4.848601092	(Sceloporus_olivaceus:5.098839129	Sceloporus_exsul:5.098839129):13.70376958):2.761944905	((((((Sceloporus_adleri:2.762240863	Sceloporus_stejnegeri:2.762240863):0.3751379041	Sceloporus_druckercolini:3.137378767):1.903048272	Sceloporus_scitulus:5.040427039):3.307965289	Sceloporus_formosus:8.348392328):4.044629893	(((Sceloporus_cryptus:1.430108792	Sceloporus_subpictus:1.430108792):4.28712888	Sceloporus_lundelli:5.717237672):5.462163734	(Sceloporus_malachiticus:9.741499354	(((Sceloporus_smaragdinus:1.391495737	Sceloporus_taeniocnemis:1.391495737):1.508362739	Sceloporus_acanthinus:2.899858477):6.492652944	Sceloporus_internasalis:9.39251142):0.3489879338):1.437902052):1.213620815):6.622983009	((Sceloporus_edwardtaylori:7.88323799	((Sceloporus_horridus:1.755669951	Sceloporus_spinosus_spinosus:1.755669951):3.095204109	Sceloporus_spinosus_caeruleopunctatus:4.85087406):3.03236393):1.533182192	Sceloporus_albiventris:9.416420182):9.599585048):2.548548388):1.958706306	((((Sceloporus_scalaris:3.256625182	Sceloporus_slevini:3.256625182):0.3188520284	Sceloporus_brownorum:3.575477211):5.151671722	((Sceloporus_chaneyi:4.930259314	(Sceloporus_goldmani:2.894989443	Sceloporus_samcolemani:2.894989443):2.035269871):1.738878195	(Sceloporus_aurantius:3.819640025	Sceloporus_unicanthalis:3.819640025):2.849497484):2.058011424):5.14359263	(Sceloporus_bicanthalis:7.524289601	Sceloporus_aeneus:7.524289601):6.346451962):9.652518362):0.362441734	((((((((((((Sceloporus_cyanogenys:5.572079887	(Sceloporus_cyanostictus:3.408604106	Sceloporus_gadsdeni:3.408604106):2.16347578):1.71362444	(Sceloporus_oberon:3.716053562	Sceloporus_ornatus_ornatus:3.716053562):3.569650764):0.4325224918	(Sceloporus_minor:7.409440214	(Sceloporus_prezygus:2.481795283	Sceloporus_serrifer:2.481795283):4.927644932):0.3087866039):0.706547757	Sceloporus_ornatus_caeruleus:8.424774575):2.892623018	((Sceloporus_sugillatus:6.653259258	Sceloporus_poinsettii:6.653259258):2.068454005
(((((((((((((((((((Sceloporus_edbelli:1.538307715	Sceloporus_cowlesi:1.538307715):4.905449779	Sceloporus_cautus:6.443757494):4.803399496	(Sceloporus_undulatus:8.670812047	((Sceloporus_tristichus:7.435821454	Sceloporus_consobrinus:7.435821454):0.9889846264	Sceloporus_woodi:8.42480608):0.2460059673):2.576344942):4.799599429	Sceloporus_occidentalis:16.04675642):1.494959787	Sceloporus_virgatus:17.54171621):4.558896171	(Sceloporus_olivaceus:5.582358286	Sceloporus_exsul:5.582358286):16.51825409):1.138437745	((((((Sceloporus_adleri:2.30775618	Sceloporus_stejnegeri:2.30775618):4.613408491	Sceloporus_druckercolini:6.921164671):1.292441472	Sceloporus_scitulus:8.213606143):1.559557448	Sceloporus_formosus:9.773163591):2.59208881	(((Sceloporus_cryptus:0.641506108	Sceloporus_lundelli:0.641506108):0.1190544186	Sceloporus_subpictus:0.7605605266):10.27163213	((Sceloporus_malachiticus:8.309891656	Sceloporus_internasalis:8.309891656):0.5544013212	((Sceloporus_smaragdinus:1.564327186	Sceloporus_acanthinus:1.564327186):0.3724764113	Sceloporus_taeniocnemis:1.936803597):6.92748938):2.167899684):1.333059739):6.476047782	((Sceloporus_edwardtaylori:7.58174082	((Sceloporus_horridus:2.43052421	Sceloporus_spinosus_spinosus:2.43052421):3.45130501	Sceloporus_spinosus_caeruleopunctatus:5.88182922):1.6999116):3.210110565	Sceloporus_albiventris:10.79185138):8.049448798):4.397749939):1.581816563	(((((Sceloporus_scalaris:4.026047889	Sceloporus_slevini:4.026047889):1.691212737	Sceloporus_brownorum:5.717260626):5.220543795	(Sceloporus_chaneyi:4.882145202	(Sceloporus_goldmani:3.064074065	Sceloporus_samcolemani:3.064074065):1.818071137):6.05565922):1.671854323	(Sceloporus_aurantius:4.664865187	Sceloporus_unicanthalis:4.664865187):7.944793558):5.288687324	(Sceloporus_bicanthalis:7.633474187	Sceloporus_aeneus:7.633474187):10.26487188):6.922520617):0.5273077076	(((((((((Sceloporus_cyanogenys:6.422264189	(Sceloporus_cyanostictus:5.578277735	Sceloporus_gadsdeni:5.578277735):0.8439864542):1.867150081	(((Sceloporus_minor:1.254317056	Sceloporus_ornatus_caeruleus:1.254317056):5.228326823	(Sceloporus_prezygus:3.062429455	Sceloporus_serrifer:3.062429455):3.420214424):0.9712665489	(Sceloporus_oberon:3.0646451	Sceloporus_ornatus_ornatus:3.0646451):4.389265328):0.8355038417):3.216956885	(((Sceloporus_sugillatus:4.440409117	Sceloporus_poinsettii:4.440409117):4.666930563
(((((((((((((((((((Sceloporus_edbelli:4.077609744	Sceloporus_cowlesi:4.077609744):4.56486124	Sceloporus_cautus:8.642470983):2.890223461	(((Sceloporus_undulatus:7.898607042	Sceloporus_tristichus:7.898607042):0.8198602897	Sceloporus_consobrinus:8.718467332):0.6249338332	Sceloporus_woodi:9.343401165):2.189293279):2.497575223	Sceloporus_occidentalis:14.03026967):1.052139654	Sceloporus_virgatus:15.08240932):5.006141328	(Sceloporus_olivaceus:8.297525898	Sceloporus_exsul:8.297525898):11.79102475):4.176991346	((((((Sceloporus_adleri:2.522935854	Sceloporus_stejnegeri:2.522935854):0.9156909399	Sceloporus_druckercolini:3.438626794):3.884751646	Sceloporus_scitulus:7.32337844):1.486073582	Sceloporus_formosus:8.809452021):4.837384236	(((Sceloporus_cryptus:1.54932534	Sceloporus_subpictus:1.54932534):0.7495042389	Sceloporus_lundelli:2.298829579):9.575575716	(Sceloporus_malachiticus:9.16374329	(((Sceloporus_smaragdinus:0.8937472328	Sceloporus_acanthinus:0.8937472328):1.452863906	Sceloporus_taeniocnemis:2.346611139):4.060602444	Sceloporus_internasalis:6.407213584):2.756529706):2.710662005):1.772430963):6.818447517	((Sceloporus_edwardtaylori:8.702830793	((Sceloporus_horridus:2.79515498	Sceloporus_spinosus_spinosus:2.79515498):2.75941877	Sceloporus_spinosus_caeruleopunctatus:5.55457375):3.148257043):6.18654033	Sceloporus_albiventris:14.88937112):5.575912652):3.80025822):2.60510095	(((((Sceloporus_scalaris:2.732543156	Sceloporus_slevini:2.732543156):2.577369294	Sceloporus_brownorum:5.30991245):4.048654258	(Sceloporus_chaneyi:5.178714389	(Sceloporus_goldmani:2.968647695	Sceloporus_samcolemani:2.968647695):2.210066694):4.179852319):0.4439593487	(Sceloporus_aurantius:3.133578132	Sceloporus_unicanthalis:3.133578132):6.668947925):3.340868704	(Sceloporus_bicanthalis:6.59348938	Sceloporus_aeneus:6.59348938):6.549905381):13.72724818):0.3915531889	(((((((((((Sceloporus_cyanogenys:7.059074264	(Sceloporus_cyanostictus:4.498433284	Sceloporus_gadsdeni:4.498433284):2.56064098):0.6628406929	(Sceloporus_oberon:5.482451447	Sceloporus_ornatus_ornatus:5.482451447):2.23946351):0.1662997993	(Sceloporus_minor:6.946173211	(Sceloporus_prezygus:2.236118108	Sceloporus_serrifer:2.236118108):4.710055103):0.9420415453):2.196294051	Sceloporus_ornatus_caeruleus:10.08450881):2.038813718	((Sceloporus_sugillatus:6.423899343	Sceloporus_poinsettii:6.423899343):2.825866798
(((((((((((((((((((Sceloporus_edbelli:3.37712815	Sceloporus_cowlesi:3.37712815):1.465979435	Sceloporus_cautus:4.843107585):3.749513359	(((Sceloporus_undulatus:5.359163485	Sceloporus_tristichus:5.359163485):1.632337146	Sceloporus_woodi:6.991500631):0.2530353757	Sceloporus_consobrinus:7.244536007):1.348084937):1.761311044	Sceloporus_occidentalis:10.35393199):2.056299154	Sceloporus_virgatus:12.41023114):3.766154532	(Sceloporus_olivaceus:5.203462549	Sceloporus_exsul:5.203462549):10.97292313):2.192215259	((((((Sceloporus_adleri:2.737799766	Sceloporus_stejnegeri:2.737799766):1.062655473	Sceloporus_druckercolini:3.800455239):0.9525454426	Sceloporus_scitulus:4.753000682):3.960143774	Sceloporus_formosus:8.713144456):1.93038753	((Sceloporus_cryptus:1.471981176	(Sceloporus_subpictus:0.05216537696	Sceloporus_lundelli:0.05216537696):1.419815799):7.948735692	((Sceloporus_malachiticus:7.915468272	((Sceloporus_smaragdinus:2.256359231	Sceloporus_taeniocnemis:2.256359231):0.7258465185	Sceloporus_acanthinus:2.98220575):4.933262523):0.3932612595	Sceloporus_internasalis:8.308729532):1.111987337):1.222815117):4.311933378	((Sceloporus_edwardtaylori:7.195193709	((Sceloporus_horridus:2.129968697	Sceloporus_spinosus_spinosus:2.129968697):1.799898741	Sceloporus_spinosus_caeruleopunctatus:3.929867439):3.265326271):0.9483680025	Sceloporus_albiventris:8.143561712):6.811903651):3.413135571):2.835897545	((((Sceloporus_scalaris:2.436743381	Sceloporus_slevini:2.436743381):5.537774046	((Sceloporus_chaneyi:4.723073804	(Sceloporus_goldmani:2.486176288	Sceloporus_samcolemani:2.486176288):2.236897516):3.175618416	Sceloporus_brownorum:7.89869222):0.07582520596):1.824064718	(Sceloporus_aurantius:5.367223894	Sceloporus_unicanthalis:5.367223894):4.431358251):2.597338551	(Sceloporus_bicanthalis:8.053736278	Sceloporus_aeneus:8.053736278):4.342184418):8.808577784):0.5991093992	(((((((((((Sceloporus_cyanogenys:5.408892526	(Sceloporus_cyanostictus:2.375040361	Sceloporus_gadsdeni:2.375040361):3.033852165):0.9193103706	(Sceloporus_oberon:4.310743256	Sceloporus_ornatus_ornatus:4.310743256):2.01745964):0.2504493387	(Sceloporus_prezygus:2.288260877	Sceloporus_serrifer:2.288260877):4.290391358):0.8783943583	(Sceloporus_minor:1.69026429	Sceloporus_ornatus_caeruleus:1.69026429):5.766782303):3.041911697	(((Sceloporus_sugillatus:2.999013047	Sceloporus_poinsettii:2.999013047):5.268063514
(((((((((((((((((((Sceloporus_edbelli:3.200960263	Sceloporus_cowlesi:3.200960263):2.590315075	Sceloporus_cautus:5.791275338):4.2154021	(Sceloporus_undulatus:7.968732897	((Sceloporus_tristichus:6.432963678	Sceloporus_woodi:6.432963678):1.190108488	Sceloporus_consobrinus:7.623072166):0.3456607311):2.037944541):3.978321438	Sceloporus_occidentalis:13.98499888):0.7600904779	Sceloporus_virgatus:14.74508935):4.094272685	(Sceloporus_olivaceus:3.555651223	Sceloporus_exsul:3.555651223):15.28371082):1.787108681	((((((Sceloporus_adleri:2.133661994	Sceloporus_stejnegeri:2.133661994):2.38232803	Sceloporus_druckercolini:4.515990023):1.655961626	Sceloporus_scitulus:6.171951649):2.088726082	Sceloporus_formosus:8.260677731):4.479405845	(((Sceloporus_cryptus:1.395664704	Sceloporus_subpictus:1.395664704):6.700156124	Sceloporus_lundelli:8.095820828):3.355520265	((Sceloporus_malachiticus:7.790977139	Sceloporus_internasalis:7.790977139):2.275770498	((Sceloporus_smaragdinus:1.824604791	Sceloporus_taeniocnemis:1.824604791):1.594868849	Sceloporus_acanthinus:3.41947364):6.647273997):1.384593456):1.288742482):4.835064801	((Sceloporus_edwardtaylori:8.680066959	((Sceloporus_horridus:2.442782026	Sceloporus_spinosus_spinosus:2.442782026):2.777509848	Sceloporus_spinosus_caeruleopunctatus:5.220291873):3.459775086):1.937008038	Sceloporus_albiventris:10.617075):6.958073379):3.051322344):2.185542528	(((((Sceloporus_scalaris:3.818652501	Sceloporus_slevini:3.818652501):3.646070748	Sceloporus_brownorum:7.46472325):4.448770228	(Sceloporus_chaneyi:5.556814059	(Sceloporus_goldmani:3.589228969	Sceloporus_samcolemani:3.589228969):1.96758509):6.356679419):0.8395288683	(Sceloporus_aurantius:7.067149997	Sceloporus_unicanthalis:7.067149997):5.685872349):1.924720069	(Sceloporus_bicanthalis:8.038161556	Sceloporus_aeneus:8.038161556):6.63958086):8.134270833):0.4853450696	((((((((Sceloporus_cyanogenys:7.128035424	(Sceloporus_cyanostictus:4.361647389	Sceloporus_gadsdeni:4.361647389):2.766388035):0.4394648893	(((Sceloporus_minor:5.977782789	Sceloporus_ornatus_caeruleus:5.977782789):0.5147717643	(Sceloporus_prezygus:2.500096015	Sceloporus_serrifer:2.500096015):3.992458538):0.2382580099	(Sceloporus_oberon:3.348232837	Sceloporus_ornatus_ornatus:3.348232837):3.382579725):0.8366877508):2.992778836	(((Sceloporus_sugillatus:4.313269066	Sceloporus_poinsettii:4.313269066):2.45590984
((((((((((((((((((Sceloporus_edbelli:4.285775602	Sceloporus_cowlesi:4.285775602):2.147960474	Sceloporus_cautus:6.433736076):2.984589334	(((Sceloporus_undulatus:6.99940854	Sceloporus_tristichus:6.99940854):0.3353877817	Sceloporus_woodi:7.334796321):0.3173498938	Sceloporus_consobrinus:7.652146215):1.766179195):4.229369692	Sceloporus_occidentalis:13.6476951):1.894585243	Sceloporus_virgatus:15.54228035):3.990540514	(Sceloporus_olivaceus:6.379052284	Sceloporus_exsul:6.379052284):13.15376858):1.883226245	((((((Sceloporus_adleri:0.0351706482	Sceloporus_druckercolini:0.0351706482):2.776989667	Sceloporus_stejnegeri:2.812160315):1.059742723	Sceloporus_scitulus:3.871903038):7.478614863	Sceloporus_formosus:11.3505179):2.158607596	((Sceloporus_cryptus:0.8956305147	(Sceloporus_subpictus:0.8347864638	Sceloporus_lundelli:0.8347864638):0.06084405098):10.11205833	(Sceloporus_malachiticus:9.082558841	((Sceloporus_smaragdinus:2.916620681	(Sceloporus_taeniocnemis:1.347911425	Sceloporus_acanthinus:1.347911425):1.568709257):1.527070019	Sceloporus_internasalis:4.443690701):4.63886814):1.925130007):2.50143665):3.39356	((Sceloporus_edwardtaylori:7.48794429	((Sceloporus_horridus:2.913335313	Sceloporus_spinosus_spinosus:2.913335313):2.300933254	Sceloporus_spinosus_caeruleopunctatus:5.214268567):2.273675723):2.619654125	Sceloporus_albiventris:10.10759841):6.795087082):4.513361608):2.50760496	(((((Sceloporus_scalaris:4.069085015	Sceloporus_slevini:4.069085015):3.677458141	Sceloporus_brownorum:7.746543156):1.052417222	(Sceloporus_chaneyi:5.389593861	(Sceloporus_goldmani:3.123065751	Sceloporus_samcolemani:3.123065751):2.26652811):3.409366517):3.173562013	(Sceloporus_aurantius:4.996092064	Sceloporus_unicanthalis:4.996092064):6.976430328):5.185995273	(Sceloporus_bicanthalis:7.993125501	Sceloporus_aeneus:7.993125501):9.165392163):6.7651344):0.1682442001	((((((((((Sceloporus_cyanogenys:5.387805651	(Sceloporus_cyanostictus:2.683006956	Sceloporus_gadsdeni:2.683006956):2.704798695):0.6186663768	(Sceloporus_oberon:2.472079217	Sceloporus_ornatus_ornatus:2.472079217):3.534392811):0.9492139514	Sceloporus_ornatus_caeruleus:6.955685979):0.3530751318	(Sceloporus_minor:6.659064097	(Sceloporus_prezygus:2.098462088	Sceloporus_serrifer:2.098462088):4.560602009):0.6496970135):4.3431327	((Sceloporus_sugillatus:4.382577816	Sceloporus_poinsettii:4.382577816):4.705211788
(((((((((((((((((((Sceloporus_edbelli:2.700679104	Sceloporus_cowlesi:2.700679104):3.920173309	Sceloporus_cautus:6.620852413):3.005443492	(Sceloporus_undulatus:8.23460429	(Sceloporus_tristichus:7.940279136	(Sceloporus_consobrinus:7.148300981	Sceloporus_woodi:7.148300981):0.7919781549):0.2943251542):1.391691616):4.781677349	Sceloporus_occidentalis:14.40797325):0.5888895285	Sceloporus_virgatus:14.99686278):3.442453731	(Sceloporus_olivaceus:2.717413821	Sceloporus_exsul:2.717413821):15.72190269):2.639390258	((((((Sceloporus_adleri:1.967421207	Sceloporus_druckercolini:1.967421207):2.146553092	Sceloporus_stejnegeri:4.113974299):1.547586193	Sceloporus_scitulus:5.661560492):2.560005592	Sceloporus_formosus:8.221566084):3.801160071	(((Sceloporus_cryptus:1.298277121	Sceloporus_subpictus:1.298277121):7.511636065	Sceloporus_lundelli:8.809913186):1.659466164	(Sceloporus_malachiticus:8.287607357	(((Sceloporus_smaragdinus:2.397346867	Sceloporus_acanthinus:2.397346867):0.2063284044	Sceloporus_taeniocnemis:2.603675271):5.05175329	Sceloporus_internasalis:7.655428561):0.6321787961):2.181771992):1.553346805):4.568409322	((Sceloporus_edwardtaylori:8.559207981	((Sceloporus_horridus:1.55298759	Sceloporus_spinosus_spinosus:1.55298759):5.071225998	Sceloporus_spinosus_caeruleopunctatus:6.624213588):1.934994393):2.035684616	Sceloporus_albiventris:10.5948926):5.996242879):4.487571295):2.285198898	((((Sceloporus_scalaris:3.118660485	Sceloporus_slevini:3.118660485):2.344248937	Sceloporus_brownorum:5.462909422):5.69447212	((Sceloporus_chaneyi:4.488321993	(Sceloporus_goldmani:2.868398238	Sceloporus_samcolemani:2.868398238):1.619923754):5.69803215	(Sceloporus_aurantius:5.16642616	Sceloporus_unicanthalis:5.16642616):5.019927982):0.9710273991):2.433932235	(Sceloporus_bicanthalis:7.524097233	Sceloporus_aeneus:7.524097233):6.067216544):9.772591893):0.5221089646	(((((((((((Sceloporus_cyanogenys:6.044212588	(Sceloporus_cyanostictus:2.962290739	Sceloporus_gadsdeni:2.962290739):3.081921849):0.6015161229	(Sceloporus_minor:6.388872298	(Sceloporus_prezygus:2.100570742	Sceloporus_serrifer:2.100570742):4.288301556):0.2568564121):0.2189022466	(Sceloporus_oberon:2.250570322	Sceloporus_ornatus_ornatus:2.250570322):4.614060635):1.822059248	Sceloporus_ornatus_caeruleus:8.686690205):1.821682786	Sceloporus_sp_SFDG514:10.50837299):0.01522522559	((Sceloporus_sugillatus:5.405108128
((((((((((((((((((((Sceloporus_edbelli:3.15078573	Sceloporus_cowlesi:3.15078573):2.860078412	Sceloporus_cautus:6.010864142):3.038177995	(((Sceloporus_undulatus:5.950361453	Sceloporus_tristichus:5.950361453):0.08759370616	Sceloporus_woodi:6.037955159):0.8585151634	Sceloporus_consobrinus:6.896470322):2.152571814):4.890278725	Sceloporus_occidentalis:13.93932086):0.8044169887	Sceloporus_virgatus:14.74373785):5.525141604	(Sceloporus_olivaceus:5.685383786	Sceloporus_exsul:5.685383786):14.58349567):2.082685549	((((((Sceloporus_adleri:2.382489524	Sceloporus_druckercolini:2.382489524):0.1969677078	Sceloporus_stejnegeri:2.579457232):4.077799056	Sceloporus_scitulus:6.657256288):1.262379762	Sceloporus_formosus:7.91963605):7.668136912	(((Sceloporus_cryptus:0.9200115502	Sceloporus_subpictus:0.9200115502):6.556839536	Sceloporus_lundelli:7.476851086):5.255581239	(Sceloporus_malachiticus:10.58480623	(((Sceloporus_smaragdinus:1.302749328	Sceloporus_acanthinus:1.302749328):1.454569287	Sceloporus_taeniocnemis:2.757318615):1.818789948	Sceloporus_internasalis:4.576108563):6.008697671):2.147626092):2.855340637):4.752356987	((Sceloporus_edwardtaylori:8.289517626	((Sceloporus_horridus:2.950949717	Sceloporus_spinosus_spinosus:2.950949717):3.009551289	Sceloporus_spinosus_caeruleopunctatus:5.960501006):2.329016621):0.7422217659	Sceloporus_albiventris:9.031739392):11.30839056):2.011435054):2.005155477	((((Sceloporus_scalaris:2.99895661	Sceloporus_slevini:2.99895661):3.857697731	Sceloporus_brownorum:6.856654341):3.512350876	((Sceloporus_chaneyi:5.200498344	(Sceloporus_goldmani:4.101048597	Sceloporus_samcolemani:4.101048597):1.099449747):2.7068492	(Sceloporus_aurantius:2.827749944	Sceloporus_unicanthalis:2.827749944):5.0795976):2.461657673):2.430946085	(Sceloporus_bicanthalis:5.649620765	Sceloporus_aeneus:5.649620765):7.150330537):11.55676918):0.6297696286	((((((((((Sceloporus_cyanogenys:5.849279127	(Sceloporus_cyanostictus:1.927319211	Sceloporus_gadsdeni:1.927319211):3.921959916):1.608749086	(Sceloporus_oberon:4.136951845	Sceloporus_ornatus_ornatus:4.136951845):3.321076367):0.9658413625	((Sceloporus_minor:1.805247036	Sceloporus_ornatus_caeruleus:1.805247036):5.665663978	(Sceloporus_prezygus:2.30802103	Sceloporus_serrifer:2.30802103):5.162889983):0.9529585612):2.94701716	((Sceloporus_sugillatus:5.196507714	Sceloporus_poinsettii:5.196507714):3.004182177
((((((((((((((((((Sceloporus_edbelli:2.562534928	Sceloporus_cowlesi:2.562534928):1.947965668	Sceloporus_cautus:4.510500595):5.602792483	(Sceloporus_undulatus:7.745712069	((Sceloporus_tristichus:6.612542718	Sceloporus_consobrinus:6.612542718):0.4277333218	Sceloporus_woodi:7.04027604):0.7054360291):2.367581009):5.005107993	Sceloporus_occidentalis:15.11840107):2.118382439	Sceloporus_virgatus:17.23678351):1.76758118	(Sceloporus_olivaceus:3.639964151	Sceloporus_exsul:3.639964151):15.36440054):1.466063863	((((((Sceloporus_adleri:2.250120947	Sceloporus_stejnegeri:2.250120947):1.478087841	Sceloporus_druckercolini:3.728208788):4.322275813	Sceloporus_formosus:8.050484602):0.5780246952	Sceloporus_scitulus:8.628509297):2.742543044	(((Sceloporus_cryptus:1.585958072	Sceloporus_subpictus:1.585958072):2.149487519	Sceloporus_lundelli:3.735445591):6.552538258	((Sceloporus_malachiticus:8.233258459	((Sceloporus_smaragdinus:2.106948169	Sceloporus_taeniocnemis:2.106948169):0.1009250882	Sceloporus_acanthinus:2.207873257):6.025385202):0.6602394629	Sceloporus_internasalis:8.893497922):1.394485928):1.083068491):3.677578635	((Sceloporus_edwardtaylori:7.958899335	((Sceloporus_horridus:2.82706701	Sceloporus_spinosus_spinosus:2.82706701):3.676796274	Sceloporus_spinosus_caeruleopunctatus:6.503863284):1.455036051):1.914171104	Sceloporus_albiventris:9.873070439):5.175560537):5.421797577):1.383899061	((((Sceloporus_scalaris:3.403953395	Sceloporus_slevini:3.403953395):4.479986499	Sceloporus_brownorum:7.883939894):0.7514667823	((Sceloporus_chaneyi:5.741768309	(Sceloporus_goldmani:3.131580816	Sceloporus_samcolemani:3.131580816):2.610187492):0.8696074643	(Sceloporus_aurantius:3.430733658	Sceloporus_unicanthalis:3.430733658):3.180642115):2.024030903):3.694321173	(Sceloporus_bicanthalis:6.021506883	Sceloporus_aeneus:6.021506883):6.308220965):9.524599765):1.118949881	(((((((((Sceloporus_cyanogenys:6.566509687	(Sceloporus_cyanostictus:4.293649559	Sceloporus_gadsdeni:4.293649559):2.272860128):1.023750587	((Sceloporus_minor:6.49004105	(Sceloporus_prezygus:2.156154194	Sceloporus_serrifer:2.156154194):4.333886855):0.4138794125	((Sceloporus_oberon:3.02048657	Sceloporus_ornatus_ornatus:3.02048657):2.117004273	Sceloporus_ornatus_caeruleus:5.137490842):1.76642962):0.6863398126):1.365478905	Sceloporus_sp_SFDG514:8.95573918):0.4138336002	((Sceloporus_sugillatus:4.052627688
((((((((((((((((((Sceloporus_edbelli:3.299558382	Sceloporus_cowlesi:3.299558382):1.907836333	Sceloporus_cautus:5.207394714):5.455349069	((Sceloporus_undulatus:9.275578232	(Sceloporus_tristichus:7.294435131	Sceloporus_consobrinus:7.294435131):1.981143101):0.5388132244	Sceloporus_woodi:9.814391457):0.8483523263):3.902167935	Sceloporus_occidentalis:14.56491172):1.072124306	Sceloporus_virgatus:15.63703602):3.520644736	(Sceloporus_olivaceus:5.037217665	Sceloporus_exsul:5.037217665):14.12046309):2.716766669	(((((Sceloporus_adleri:2.5086626	(Sceloporus_stejnegeri:1.877362671	Sceloporus_druckercolini:1.877362671):0.6312999295):2.327640706	Sceloporus_scitulus:4.836303307):4.587999705	Sceloporus_formosus:9.424303012):2.675731656	(((Sceloporus_cryptus:1.52641613	Sceloporus_subpictus:1.52641613):0.2448347581	Sceloporus_lundelli:1.771250888):8.784724712	((Sceloporus_malachiticus:7.847263009	Sceloporus_internasalis:7.847263009):0.846934053	((Sceloporus_smaragdinus:1.979982128	Sceloporus_taeniocnemis:1.979982128):1.343856952	Sceloporus_acanthinus:3.32383908):5.370357982):1.861778537):1.544059068):5.900407314	((Sceloporus_edwardtaylori:6.906907609	((Sceloporus_horridus:2.421906336	Sceloporus_spinosus_spinosus:2.421906336):1.926647924	Sceloporus_spinosus_caeruleopunctatus:4.348554261):2.558353348):3.684534816	Sceloporus_albiventris:10.59144242):7.408999558):3.874005446):1.143368256	((((Sceloporus_scalaris:2.932211343	Sceloporus_slevini:2.932211343):4.852054677	Sceloporus_brownorum:7.78426602):0.7523577185	((Sceloporus_chaneyi:5.107506074	(Sceloporus_goldmani:2.639733902	Sceloporus_samcolemani:2.639733902):2.467772171):2.066735835	(Sceloporus_aurantius:3.360322077	Sceloporus_unicanthalis:3.360322077):3.813919832):1.36238183):5.118474574	(Sceloporus_bicanthalis:8.525712458	Sceloporus_aeneus:8.525712458):5.129385855):9.362717372):0.3353683314	(((((((((Sceloporus_cyanogenys:7.077482249	(Sceloporus_cyanostictus:3.838115681	(Sceloporus_gadsdeni:3.376244757	Sceloporus_sp_SFDG514:3.376244757):0.4618709234):3.239366568):0.135609669	(Sceloporus_oberon:3.331629961	Sceloporus_ornatus_ornatus:3.331629961):3.881461957):0.6953891291	((Sceloporus_minor:3.313811643	Sceloporus_ornatus_caeruleus:3.313811643):3.753635166	(Sceloporus_prezygus:2.125742184	Sceloporus_serrifer:2.125742184):4.941704625):0.8410342372):3.068680394	((Sceloporus_sugillatus:6.408730392
(((((((((((((((((((Sceloporus_edbelli:3.229561591	Sceloporus_cowlesi:3.229561591):2.774348021	Sceloporus_cautus:6.003909611):3.37462297	(((Sceloporus_undulatus:6.281336034	Sceloporus_tristichus:6.281336034):0.7843872036	Sceloporus_woodi:7.065723237):0.3491116212	Sceloporus_consobrinus:7.414834859):1.963697723):4.52287923	Sceloporus_occidentalis:13.90141181):1.529851151	Sceloporus_virgatus:15.43126296):3.744249512	(Sceloporus_olivaceus:7.901035669	Sceloporus_exsul:7.901035669):11.27447681):2.10827831	((((((Sceloporus_adleri:2.961306173	Sceloporus_stejnegeri:2.961306173):0.7297033879	Sceloporus_druckercolini:3.691009561):4.623093692	Sceloporus_scitulus:8.314103253):1.540305743	Sceloporus_formosus:9.854408996):3.810907246	(((Sceloporus_cryptus:1.630932889	Sceloporus_subpictus:1.630932889):3.783014439	Sceloporus_lundelli:5.413947328):6.848417758	((Sceloporus_malachiticus:9.751884457	Sceloporus_internasalis:9.751884457):0.3210004017	((Sceloporus_smaragdinus:2.113283802	Sceloporus_taeniocnemis:2.113283802):1.783204708	Sceloporus_acanthinus:3.89648851):6.176396349):2.189480228):1.402951156):4.119086646	((Sceloporus_edwardtaylori:6.607985769	((Sceloporus_horridus:2.861980494	Sceloporus_spinosus_spinosus:2.861980494):2.038347587	Sceloporus_spinosus_caeruleopunctatus:4.900328081):1.707657688):2.905801756	Sceloporus_albiventris:9.513787525):8.270615363):3.499387896):1.495790739	(((((Sceloporus_scalaris:3.9755348	Sceloporus_slevini:3.9755348):2.682432518	Sceloporus_brownorum:6.657967317):3.654921574	(Sceloporus_chaneyi:5.465477278	(Sceloporus_goldmani:2.957564854	Sceloporus_samcolemani:2.957564854):2.507912424):4.847411613):0.1571114579	(Sceloporus_aurantius:3.962665437	Sceloporus_unicanthalis:3.962665437):6.507334912):1.08454875	(Sceloporus_bicanthalis:7.597132049	Sceloporus_aeneus:7.597132049):3.95741705):11.22503243):1.008056927	((((((((((((Sceloporus_cyanogenys:6.240960323	(Sceloporus_oberon:3.687426415	Sceloporus_ornatus_ornatus:3.687426415):2.553533908):0.4000719396	(Sceloporus_cyanostictus:2.713797006	Sceloporus_gadsdeni:2.713797006):3.927235257):0.3037751254	Sceloporus_sp_SFDG514:6.944807388):0.0651653455	Sceloporus_minor:7.009972734):0.9192977817	(Sceloporus_prezygus:2.873405591	Sceloporus_serrifer:2.873405591):5.055864924):0.008238881945	Sceloporus_ornatus_caeruleus:7.937509397):2.022060359	((Sceloporus_sugillatus:4.66521997
((((((((((((((((((Sceloporus_edbelli:5.857348749	Sceloporus_cowlesi:5.857348749):1.942656373	Sceloporus_cautus:7.800005122):5.10566193	((Sceloporus_undulatus:9.121984632	(Sceloporus_tristichus:7.291625383	Sceloporus_woodi:7.291625383):1.830359248):2.772993445	Sceloporus_consobrinus:11.89497808):1.010688976):3.06806755	Sceloporus_occidentalis:15.9737346):1.525814644	Sceloporus_virgatus:17.49954925):5.545769292	(Sceloporus_olivaceus:6.465435925	Sceloporus_exsul:6.465435925):16.57988261):3.45393108	((((((Sceloporus_adleri:1.964604276	Sceloporus_druckercolini:1.964604276):1.449984348	Sceloporus_stejnegeri:3.414588624):4.115401472	Sceloporus_scitulus:7.529990096):2.609225877	Sceloporus_formosus:10.13921597):5.219607436	(((Sceloporus_cryptus:1.548552264	Sceloporus_subpictus:1.548552264):5.875201954	Sceloporus_lundelli:7.423754218):6.049807432	((Sceloporus_malachiticus:8.596072445	Sceloporus_internasalis:8.596072445):2.049416306	(Sceloporus_smaragdinus:3.523041913	(Sceloporus_taeniocnemis:2.033606195	Sceloporus_acanthinus:2.033606195):1.489435718):7.122446838):2.828072899):1.885261759):6.367872408	((Sceloporus_edwardtaylori:8.952641877	((Sceloporus_horridus:2.212905858	Sceloporus_spinosus_spinosus:2.212905858):2.652906455	Sceloporus_spinosus_caeruleopunctatus:4.865812313):4.086829564):2.551434084	Sceloporus_albiventris:11.50407596):10.22261986):4.772553801):1.782155824	((((Sceloporus_scalaris:3.407054356	Sceloporus_slevini:3.407054356):9.568294949	((Sceloporus_chaneyi:0.4410258609	Sceloporus_brownorum:0.4410258609):7.722544911	(Sceloporus_goldmani:5.4304039	Sceloporus_samcolemani:5.4304039):2.733166872):4.811778533):0.06940367939	(Sceloporus_aurantius:6.230502941	Sceloporus_unicanthalis:6.230502941):6.814250044):3.378355863	(Sceloporus_bicanthalis:9.589945224	Sceloporus_aeneus:9.589945224):6.833163624):11.85829659):0.5818957645	(((((((((Sceloporus_cyanogenys:6.940442782	(Sceloporus_cyanostictus:4.744208442	Sceloporus_gadsdeni:4.744208442):2.19623434):1.935690335	(Sceloporus_oberon:2.862044995	Sceloporus_ornatus_ornatus:2.862044995):6.014088122):0.05312696919	(Sceloporus_minor:8.819930624	((Sceloporus_prezygus:3.55118848	Sceloporus_serrifer:3.55118848):2.920066862	Sceloporus_ornatus_caeruleus:6.471255342):2.348675282):0.1093294625):4.397341836	(((Sceloporus_sugillatus:4.856971836	Sceloporus_poinsettii:4.856971836):4.569633293
((((((((((((((((((Sceloporus_edbelli:2.546080432	Sceloporus_cowlesi:2.546080432):2.366334394	Sceloporus_cautus:4.912414826):3.264019486	((Sceloporus_undulatus:6.258800291	(Sceloporus_tristichus:5.968029347	Sceloporus_woodi:5.968029347):0.2907709439):0.5723307279	Sceloporus_consobrinus:6.831131019):1.345303293):3.928003365	Sceloporus_occidentalis:12.10443768):0.8826424822	Sceloporus_virgatus:12.98708016):3.881384285	(Sceloporus_olivaceus:2.990288555	Sceloporus_exsul:2.990288555):13.87817589):3.454274353	((((((Sceloporus_adleri:2.438261123	Sceloporus_stejnegeri:2.438261123):0.8356593539	Sceloporus_druckercolini:3.273920477):3.063423541	Sceloporus_scitulus:6.337344018):2.317377656	Sceloporus_formosus:8.654721674):2.710787927	(((Sceloporus_cryptus:0.9298875363	Sceloporus_subpictus:0.9298875363):0.7623429303	Sceloporus_lundelli:1.692230467):8.39817542	((Sceloporus_malachiticus:6.225656555	Sceloporus_internasalis:6.225656555):1.782049499	((Sceloporus_smaragdinus:2.649116634	Sceloporus_taeniocnemis:2.649116634):0.5128875904	Sceloporus_acanthinus:3.162004225):4.84570183):2.082699832):1.275103715):5.172618141	((Sceloporus_edwardtaylori:8.30638362	((Sceloporus_horridus:2.616520169	Sceloporus_spinosus_spinosus:2.616520169):1.336997675	Sceloporus_spinosus_caeruleopunctatus:3.953517844):4.352865776):2.307728078	Sceloporus_albiventris:10.6141117):5.924016045):3.784611055):1.933892947	((((Sceloporus_scalaris:2.390945172	Sceloporus_slevini:2.390945172):5.331042602	Sceloporus_brownorum:7.721987773):1.535565528	((Sceloporus_chaneyi:4.34738911	(Sceloporus_goldmani:2.903146632	Sceloporus_samcolemani:2.903146632):1.444242478):3.708771342	(Sceloporus_aurantius:3.698238471	Sceloporus_unicanthalis:3.698238471):4.357921981):1.201392849):4.770146225	(Sceloporus_bicanthalis:8.379991491	Sceloporus_aeneus:8.379991491):5.647708035):8.228932217):0.7203465419	(((((((((Sceloporus_cyanogenys:6.114253346	(Sceloporus_cyanostictus:3.79824246	Sceloporus_gadsdeni:3.79824246):2.316010886):0.7979279341	(((Sceloporus_minor:3.716811109	Sceloporus_ornatus_caeruleus:3.716811109):0.783946877	(Sceloporus_prezygus:1.890330583	Sceloporus_serrifer:1.890330583):2.610427403):1.397768211	(Sceloporus_oberon:3.159669217	Sceloporus_ornatus_ornatus:3.159669217):2.73885698):1.013655084):2.478044124	Sceloporus_sp_SFDG514:9.390225405):0.2557025509	((Sceloporus_sugillatus:3.213408654
(((((((((((((((((((Sceloporus_edbelli:3.76313279	Sceloporus_cowlesi:3.76313279):1.188210885	Sceloporus_cautus:4.951343675):4.859224629	((Sceloporus_undulatus:7.455239222	(Sceloporus_tristichus:6.91827698	Sceloporus_woodi:6.91827698):0.5369622418):0.3207028633	Sceloporus_consobrinus:7.775942085):2.034626219):3.678495305	Sceloporus_occidentalis:13.48906361):1.294885245	Sceloporus_virgatus:14.78394885):3.177534344	(Sceloporus_olivaceus:3.014230465	Sceloporus_exsul:3.014230465):14.94725273):1.901065912	(((((Sceloporus_adleri:4.294838533	Sceloporus_scitulus:4.294838533):0.4749530833	(Sceloporus_stejnegeri:2.502536735	Sceloporus_druckercolini:2.502536735):2.267254881):3.273387366	Sceloporus_formosus:8.043178982):3.463062632	(((Sceloporus_cryptus:1.48277959	Sceloporus_subpictus:1.48277959):4.729589549	Sceloporus_lundelli:6.212369139):3.975187659	(Sceloporus_malachiticus:8.676336924	(((Sceloporus_smaragdinus:2.095930202	Sceloporus_taeniocnemis:2.095930202):1.879614455	Sceloporus_acanthinus:3.975544657):3.120998171	Sceloporus_internasalis:7.096542829):1.579794096):1.511219874):1.318684816):3.727718369	((Sceloporus_edwardtaylori:7.186795778	((Sceloporus_horridus:2.568140847	Sceloporus_spinosus_spinosus:2.568140847):2.705283556	Sceloporus_spinosus_caeruleopunctatus:5.273424403):1.913371375):3.764667988	Sceloporus_albiventris:10.95146377):4.282496218):4.628589127):2.666444106	((((Sceloporus_scalaris:3.717733823	Sceloporus_slevini:3.717733823):3.166523059	Sceloporus_brownorum:6.884256882):1.733405576	((Sceloporus_chaneyi:5.015960594	(Sceloporus_goldmani:2.773312959	Sceloporus_samcolemani:2.773312959):2.242647635):2.049574714	(Sceloporus_aurantius:2.69844389	Sceloporus_unicanthalis:2.69844389):4.367091417):1.55212715):6.218356076	(Sceloporus_bicanthalis:6.566900516	Sceloporus_aeneus:6.566900516):8.269118017):7.692974683):0.2942949984	((((((((((((Sceloporus_cyanogenys:5.520555063	(Sceloporus_cyanostictus:3.767544718	Sceloporus_gadsdeni:3.767544718):1.753010345):1.067758668	(Sceloporus_oberon:3.679835077	Sceloporus_ornatus_ornatus:3.679835077):2.908478654):0.4231619367	(Sceloporus_prezygus:1.89608105	Sceloporus_serrifer:1.89608105):5.115394617):0.1863891391	Sceloporus_minor:7.197864806):0.6033623882	Sceloporus_ornatus_caeruleus:7.801227195):3.204382725	(((Sceloporus_sugillatus:6.017025863	Sceloporus_poinsettii:6.017025863):2.290487103
(((((((((((((((((((Sceloporus_edbelli:3.74997723	Sceloporus_cowlesi:3.74997723):1.605090479	Sceloporus_cautus:5.355067708):6.837364769	(Sceloporus_undulatus:10.39106659	((Sceloporus_tristichus:6.651979715	Sceloporus_woodi:6.651979715):2.985225803	Sceloporus_consobrinus:9.637205518):0.7538610712):1.801365888):4.599297138	Sceloporus_occidentalis:16.79172962):1.434785951	Sceloporus_virgatus:18.22651557):3.633197263	(Sceloporus_olivaceus:3.903170762	Sceloporus_exsul:3.903170762):17.95654207):1.895512849	(((((Sceloporus_adleri:3.389997707	(Sceloporus_stejnegeri:1.076513982	Sceloporus_druckercolini:1.076513982):2.313483724):4.451851486	Sceloporus_scitulus:7.841849193):0.8722414309	Sceloporus_formosus:8.714090624):4.663519077	(((Sceloporus_cryptus:1.409152666	Sceloporus_subpictus:1.409152666):3.552326751	Sceloporus_lundelli:4.961479417):6.207090842	(Sceloporus_malachiticus:9.623738585	(((Sceloporus_smaragdinus:1.92243663	Sceloporus_taeniocnemis:1.92243663):1.667625924	Sceloporus_acanthinus:3.590062554):5.420425604	Sceloporus_internasalis:9.010488158):0.6132504271):1.544831674):2.209039442):5.42810394	((Sceloporus_edwardtaylori:8.452101154	((Sceloporus_horridus:2.875389624	Sceloporus_spinosus_spinosus:2.875389624):2.56450125	Sceloporus_spinosus_caeruleopunctatus:5.439890874):3.01221028):3.934583084	Sceloporus_albiventris:12.38668424):6.419029403):4.949512036):1.43101347	((((Sceloporus_scalaris:2.650560884	Sceloporus_slevini:2.650560884):5.055741078	Sceloporus_brownorum:7.706301962):3.269143051	((Sceloporus_chaneyi:4.772432766	(Sceloporus_goldmani:3.066807397	Sceloporus_samcolemani:3.066807397):1.705625369):3.332768741	(Sceloporus_aurantius:4.213041421	Sceloporus_unicanthalis:4.213041421):3.892160086):2.870243507):3.918340024	(Sceloporus_bicanthalis:9.324905738	Sceloporus_aeneus:9.324905738):5.5688793):10.29245411):0.4436415547	((((((((((Sceloporus_cyanogenys:7.00199479	(Sceloporus_cyanostictus:4.216438546	Sceloporus_gadsdeni:4.216438546):2.785556244):0.6537670341	(Sceloporus_oberon:4.588087281	Sceloporus_ornatus_ornatus:4.588087281):3.067674542):0.6231096406	((Sceloporus_minor:6.520981183	Sceloporus_ornatus_caeruleus:6.520981183):1.319229334	(Sceloporus_prezygus:3.50322479	Sceloporus_serrifer:3.50322479):4.336985727):0.4386609476):1.072405025	Sceloporus_sp_SFDG514:9.35127649):2.416850639	((Sceloporus_sugillatus:7.466248384
(((((((((((((((((((Sceloporus_edbelli:3.492405317	Sceloporus_cowlesi:3.492405317):2.713957328	Sceloporus_cautus:6.206362645):4.020706197	(Sceloporus_undulatus:8.583470151	((Sceloporus_tristichus:6.878767652	Sceloporus_consobrinus:6.878767652):0.7550591428	Sceloporus_woodi:7.633826794):0.9496433568):1.64359869):4.319962871	Sceloporus_occidentalis:14.54703171):0.9404684864	Sceloporus_virgatus:15.4875002):3.807396391	(Sceloporus_olivaceus:4.480827247	Sceloporus_exsul:4.480827247):14.81406934):2.330196017	((((((Sceloporus_adleri:2.041966909	Sceloporus_stejnegeri:2.041966909):2.650279487	Sceloporus_druckercolini:4.692246397):0.9295629726	Sceloporus_scitulus:5.621809369):5.131192991	Sceloporus_formosus:10.75300236):3.198051133	(((Sceloporus_cryptus:1.743102418	Sceloporus_subpictus:1.743102418):7.830708607	Sceloporus_lundelli:9.573811025):1.978824476	((Sceloporus_malachiticus:7.521001857	Sceloporus_internasalis:7.521001857):1.39755947	((Sceloporus_smaragdinus:0.4639315253	Sceloporus_acanthinus:0.4639315253):2.225300946	Sceloporus_taeniocnemis:2.689232471):6.229328856):2.634074174):2.398417992):4.853072598	((Sceloporus_edwardtaylori:6.846150159	((Sceloporus_horridus:3.242269392	Sceloporus_spinosus_spinosus:3.242269392):1.64405449	Sceloporus_spinosus_caeruleopunctatus:4.886323881):1.959826278):3.784281921	Sceloporus_albiventris:10.63043208):8.173694011):2.820966517):2.499596481	(((((Sceloporus_scalaris:3.053577348	Sceloporus_slevini:3.053577348):1.878976105	Sceloporus_brownorum:4.932553453):4.207565354	(Sceloporus_chaneyi:5.583088685	(Sceloporus_goldmani:2.79930125	Sceloporus_samcolemani:2.79930125):2.783787435):3.557030122):0.6451661882	(Sceloporus_aurantius:4.22413233	Sceloporus_unicanthalis:4.22413233):5.561152665):4.819758397	(Sceloporus_bicanthalis:6.243732783	Sceloporus_aeneus:6.243732783):8.361310609):9.519645696):0.6677561098	((((((((((Sceloporus_cyanogenys:6.582002042	(Sceloporus_cyanostictus:2.57820976	Sceloporus_gadsdeni:2.57820976):4.003792282):0.1504529472	((Sceloporus_minor:5.913102881	(Sceloporus_prezygus:2.093172332	Sceloporus_serrifer:2.093172332):3.819930549):0.04187106301	((Sceloporus_oberon:2.653514818	Sceloporus_ornatus_ornatus:2.653514818):1.528033674	Sceloporus_ornatus_caeruleus:4.181548493):1.773425451):0.7774810453):0.1059323866	Sceloporus_sp_SFDG514:6.838387376):3.7853151	((Sceloporus_sugillatus:5.257291773
((((((((((((((((((Sceloporus_edbelli:2.8660734	Sceloporus_cowlesi:2.8660734):2.04472581	Sceloporus_cautus:4.91079921):2.978268656	(Sceloporus_undulatus:6.417234962	((Sceloporus_tristichus:5.70393655	Sceloporus_consobrinus:5.70393655):0.2633612117	Sceloporus_woodi:5.967297762):0.4499372004):1.471832904):3.646945712	Sceloporus_occidentalis:11.53601358):1.967713364	Sceloporus_virgatus:13.50372694):7.651692394	(Sceloporus_olivaceus:3.620062484	Sceloporus_exsul:3.620062484):17.53535685):1.755487007	((((((Sceloporus_adleri:2.456512349	Sceloporus_stejnegeri:2.456512349):1.057567448	Sceloporus_druckercolini:3.514079797):4.352950458	Sceloporus_formosus:7.867030255):2.188796212	Sceloporus_scitulus:10.05582647):1.055381254	(((Sceloporus_cryptus:1.154702528	Sceloporus_subpictus:1.154702528):0.4096198676	Sceloporus_lundelli:1.564322396):7.543985618	(Sceloporus_malachiticus:7.787993451	(((Sceloporus_smaragdinus:1.673245253	Sceloporus_acanthinus:1.673245253):0.1545540994	Sceloporus_taeniocnemis:1.827799353):4.043043215	Sceloporus_internasalis:5.870842568):1.917150883):1.320314563):2.002899708):8.706635939	((Sceloporus_edwardtaylori:9.410148559	((Sceloporus_horridus:2.66728554	Sceloporus_spinosus_spinosus:2.66728554):3.637914169	Sceloporus_spinosus_caeruleopunctatus:6.305199709):3.10494885):2.284791093	Sceloporus_albiventris:11.69493965):8.122904009):3.093062682):1.951458538	(((((Sceloporus_scalaris:4.830687474	Sceloporus_slevini:4.830687474):3.226610943	Sceloporus_brownorum:8.057298416):2.535033186	(Sceloporus_chaneyi:5.439281745	(Sceloporus_goldmani:2.505287604	Sceloporus_samcolemani:2.505287604):2.933994141):5.153049858):1.385591076	(Sceloporus_aurantius:3.015495707	Sceloporus_unicanthalis:3.015495707):8.962426972):3.263611704	(Sceloporus_bicanthalis:5.560746532	Sceloporus_aeneus:5.560746532):9.68078785):9.620830499):0.3489491306	((((((((((Sceloporus_cyanogenys:3.805609182	Sceloporus_ornatus_caeruleus:3.805609182):2.800960695	(Sceloporus_cyanostictus:3.78285619	Sceloporus_gadsdeni:3.78285619):2.823713688):0.5046922386	((Sceloporus_minor:5.786950696	(Sceloporus_prezygus:2.83861907	Sceloporus_serrifer:2.83861907):2.948331626):0.8388424451	(Sceloporus_oberon:2.968049387	Sceloporus_ornatus_ornatus:2.968049387):3.657743754):0.4854689753):2.633787628	Sceloporus_sp_SFDG514:9.745049744):0.007858503943	((Sceloporus_sugillatus:6.001676072
((((((((((((((((((((Sceloporus_edbelli:2.866922444	Sceloporus_cowlesi:2.866922444):3.166630198	Sceloporus_cautus:6.033552642):3.937203605	((Sceloporus_undulatus:6.872398996	(Sceloporus_tristichus:5.945954068	Sceloporus_consobrinus:5.945954068):0.926444928):0.0659192438	Sceloporus_woodi:6.93831824):3.032438007):2.168366544	Sceloporus_occidentalis:12.13912279):1.048971478	Sceloporus_virgatus:13.18809427):3.549463008	(Sceloporus_olivaceus:3.550164814	Sceloporus_exsul:3.550164814):13.18739246):2.05975028	(((((Sceloporus_adleri:2.700313727	(Sceloporus_stejnegeri:2.229831726	Sceloporus_druckercolini:2.229831726):0.4704820005):3.42186286	Sceloporus_scitulus:6.122176587):1.259912858	Sceloporus_formosus:7.382089445):4.627508591	(((Sceloporus_cryptus:1.301305636	Sceloporus_subpictus:1.301305636):0.1106056759	Sceloporus_lundelli:1.411911312):9.46373333	((Sceloporus_malachiticus:9.046570991	((Sceloporus_smaragdinus:1.543569591	Sceloporus_taeniocnemis:1.543569591):1.774414493	Sceloporus_acanthinus:3.317984084):5.728586907):0.1754017944	Sceloporus_internasalis:9.221972785):1.653671857):1.133953394):4.158626647	((Sceloporus_edwardtaylori:7.305170862	((Sceloporus_horridus:2.60777853	Sceloporus_spinosus_spinosus:2.60777853):1.656440099	Sceloporus_spinosus_caeruleopunctatus:4.264218629):3.040952233):1.233243215	Sceloporus_albiventris:8.538414078):7.629810605):2.629082873):1.485695511	(((((Sceloporus_scalaris:2.344214749	Sceloporus_slevini:2.344214749):3.362608231	Sceloporus_brownorum:5.706822979):1.536047849	(Sceloporus_chaneyi:4.150421945	(Sceloporus_goldmani:2.188001412	Sceloporus_samcolemani:2.188001412):1.962420533):3.092448884):0.8730338022	(Sceloporus_aurantius:5.472018991	Sceloporus_unicanthalis:5.472018991):2.643885639):2.104784474	(Sceloporus_bicanthalis:2.265558674	Sceloporus_aeneus:2.265558674):7.95513043):10.06231396):0.3478946306	(((((((((Sceloporus_cyanogenys:6.658595668	(Sceloporus_cyanostictus:2.874483901	Sceloporus_gadsdeni:2.874483901):3.784111767):0.390114967	(((Sceloporus_minor:5.830802646	(Sceloporus_prezygus:2.008296667	Sceloporus_serrifer:2.008296667):3.822505979):0.5609988421	Sceloporus_ornatus_caeruleus:6.391801488):0.2692815168	(Sceloporus_oberon:3.322912557	Sceloporus_ornatus_ornatus:3.322912557):3.338170449):0.3876276295):2.898547642	((Sceloporus_sugillatus:4.573296216	Sceloporus_poinsettii:4.573296216):0.9857784267
(((((((((((((((((((Sceloporus_edbelli:3.25200312	Sceloporus_cowlesi:3.25200312):2.670805144	Sceloporus_cautus:5.922808264):4.381629671	(Sceloporus_undulatus:8.944204402	((Sceloporus_tristichus:6.525797577	Sceloporus_woodi:6.525797577):2.269346788	Sceloporus_consobrinus:8.795144364):0.1490600374):1.360233534):3.08920565	Sceloporus_occidentalis:13.39364358):2.197836498	Sceloporus_virgatus:15.59148008):4.995420457	(Sceloporus_olivaceus:6.194205193	Sceloporus_exsul:6.194205193):14.39269535):2.874469183	((((((Sceloporus_adleri:2.115133472	Sceloporus_stejnegeri:2.115133472):1.189265315	Sceloporus_druckercolini:3.304398787):1.401272068	Sceloporus_scitulus:4.705670855):3.489612479	Sceloporus_formosus:8.195283334):4.141109817	(((Sceloporus_cryptus:1.260090533	Sceloporus_subpictus:1.260090533):0.6547195031	Sceloporus_lundelli:1.914810036):9.155845715	((Sceloporus_malachiticus:8.10162784	Sceloporus_internasalis:8.10162784):0.998829401	((Sceloporus_smaragdinus:2.381668812	Sceloporus_taeniocnemis:2.381668812):2.808588857	Sceloporus_acanthinus:5.190257669):3.910199572):1.970198509):1.265737401):5.090014883	((Sceloporus_edwardtaylori:7.589482101	((Sceloporus_horridus:3.589388034	Sceloporus_spinosus_spinosus:3.589388034):2.358283575	Sceloporus_spinosus_caeruleopunctatus:5.947671609):1.641810492):3.037707607	Sceloporus_albiventris:10.62718971):6.799218327):6.034961689):0.9781566981	(((((Sceloporus_scalaris:2.583277761	Sceloporus_slevini:2.583277761):3.853953027	Sceloporus_brownorum:6.437230788):3.247511053	(Sceloporus_chaneyi:5.279891499	(Sceloporus_goldmani:3.605353527	Sceloporus_samcolemani:3.605353527):1.674537972):4.404850341):1.001752302	(Sceloporus_aurantius:6.430056774	Sceloporus_unicanthalis:6.430056774):4.256437369):3.07920774	(Sceloporus_bicanthalis:7.768526594	Sceloporus_aeneus:7.768526594):5.99717529):10.67382454):0.2384919151	((((((((((Sceloporus_cyanogenys:7.085727225	(Sceloporus_cyanostictus:3.125177648	Sceloporus_gadsdeni:3.125177648):3.960549577):1.43323668	((Sceloporus_minor:7.103268699	((Sceloporus_prezygus:3.997697482	Sceloporus_serrifer:3.997697482):2.286673736	Sceloporus_sp_SFDG514:6.284371218):0.8188974813):0.9644921456	(Sceloporus_oberon:2.068088376	Sceloporus_ornatus_ornatus:2.068088376):5.999672468):0.4512030605):2.475542049	Sceloporus_ornatus_caeruleus:10.99450595):2.247147495	((Sceloporus_sugillatus:4.751359271
(((((((((((((((((((Sceloporus_edbelli:2.524394392	Sceloporus_cowlesi:2.524394392):5.133746771	Sceloporus_cautus:7.658141163):3.324061162	((Sceloporus_undulatus:8.575935592	Sceloporus_woodi:8.575935592):0.3474960095	(Sceloporus_tristichus:7.238637269	Sceloporus_consobrinus:7.238637269):1.684794332):2.058770723):4.589790712	Sceloporus_occidentalis:15.57199304):0.76415351	Sceloporus_virgatus:16.33614655):8.30294973	(Sceloporus_olivaceus:6.707576233	Sceloporus_exsul:6.707576233):17.93152004):1.192086761	(((((Sceloporus_adleri:3.218802676	(Sceloporus_stejnegeri:2.457002436	Sceloporus_druckercolini:2.457002436):0.7618002405):3.525074805	Sceloporus_scitulus:6.743877481):2.920100503	Sceloporus_formosus:9.663977984):3.690929936	(((Sceloporus_cryptus:0.5874743393	Sceloporus_lundelli:0.5874743393):0.1380117706	Sceloporus_subpictus:0.7254861099):10.66538782	((Sceloporus_malachiticus:8.285281136	Sceloporus_internasalis:8.285281136):1.603640103	((Sceloporus_smaragdinus:2.354641536	Sceloporus_acanthinus:2.354641536):0.07306172266	Sceloporus_taeniocnemis:2.427703259):7.46121798):1.501952694):1.964033987):7.235540425	((Sceloporus_edwardtaylori:8.288538481	((Sceloporus_horridus:2.806089739	Sceloporus_spinosus_spinosus:2.806089739):3.114719138	Sceloporus_spinosus_caeruleopunctatus:5.920808877):2.367729603):3.842625918	Sceloporus_albiventris:12.1311644):8.459283946):5.240734694):3.529315484	(((((Sceloporus_scalaris:3.772225142	Sceloporus_slevini:3.772225142):3.76274978	Sceloporus_brownorum:7.534974922):2.779259351	(Sceloporus_chaneyi:5.919990416	(Sceloporus_goldmani:3.661654927	Sceloporus_samcolemani:3.661654927):2.258335489):4.394243857):0.7743376414	(Sceloporus_aurantius:4.085312823	Sceloporus_unicanthalis:4.085312823):7.003259092):5.746610054	(Sceloporus_bicanthalis:7.980921608	Sceloporus_aeneus:7.980921608):8.85426036):12.52531655):0.5791742675	((((((((((Sceloporus_cyanogenys:5.793196607	(Sceloporus_cyanostictus:2.763351777	Sceloporus_gadsdeni:2.763351777):3.02984483):1.957994668	(Sceloporus_oberon:3.719996099	Sceloporus_ornatus_ornatus:3.719996099):4.031195176):0.5292179145	((Sceloporus_minor:3.826656627	Sceloporus_ornatus_caeruleus:3.826656627):3.891886239	(Sceloporus_prezygus:1.886499937	Sceloporus_serrifer:1.886499937):5.83204293):0.561866323):4.424797239	Sceloporus_sp_SFDG514:12.70520643):0.1867156115	((Sceloporus_sugillatus:6.609670057
((((((((((((((((((((Sceloporus_edbelli:3.312093612	Sceloporus_cowlesi:3.312093612):2.732238004	Sceloporus_cautus:6.044331617):5.251982993	((Sceloporus_undulatus:8.303317034	(Sceloporus_tristichus:7.34273947	Sceloporus_woodi:7.34273947):0.9605775639):0.620843602	Sceloporus_consobrinus:8.924160636):2.372153974):4.459715927	Sceloporus_occidentalis:15.75603054):1.517719283	Sceloporus_virgatus:17.27374982):3.851009712	(Sceloporus_olivaceus:3.009479746	Sceloporus_exsul:3.009479746):18.11527979):5.358800516	((((((Sceloporus_adleri:0.5107185601	Sceloporus_druckercolini:0.5107185601):2.395270298	Sceloporus_stejnegeri:2.905988858):2.788990361	Sceloporus_scitulus:5.694979218):5.341767365	Sceloporus_formosus:11.03674658):4.314222862	(((Sceloporus_cryptus:0.1383635054	Sceloporus_lundelli:0.1383635054):1.608261656	Sceloporus_subpictus:1.746625161):11.311838	((Sceloporus_malachiticus:10.8611891	Sceloporus_internasalis:10.8611891):1.097978153	((Sceloporus_smaragdinus:2.15943145	Sceloporus_taeniocnemis:2.15943145):0.5383987295	Sceloporus_acanthinus:2.697830179):9.261337077):1.099295907):2.292506281):6.01630279	((Sceloporus_edwardtaylori:9.203568157	((Sceloporus_horridus:2.630449392	Sceloporus_spinosus_spinosus:2.630449392):3.831224583	Sceloporus_spinosus_caeruleopunctatus:6.461673975):2.741894182):3.001791138	Sceloporus_albiventris:12.20535929):9.161912941):5.116287813):2.149651385	(((((Sceloporus_scalaris:3.469171725	Sceloporus_slevini:3.469171725):4.589150213	Sceloporus_brownorum:8.058321938):2.877341147	(Sceloporus_chaneyi:6.714738275	(Sceloporus_goldmani:3.51605689	Sceloporus_samcolemani:3.51605689):3.198681385):4.22092481):0.8392392551	(Sceloporus_aurantius:6.095977798	Sceloporus_unicanthalis:6.095977798):5.678924542):3.239742424	(Sceloporus_bicanthalis:7.044894084	Sceloporus_aeneus:7.044894084):7.96975068):13.61856667):0.3312831342	(((((((((((Sceloporus_cyanogenys:6.800551597	(Sceloporus_cyanostictus:3.617178994	Sceloporus_gadsdeni:3.617178994):3.183372603):1.249918948	(Sceloporus_oberon:4.157058751	Sceloporus_ornatus_ornatus:4.157058751):3.893411794):0.5897344528	Sceloporus_minor:8.640204998):0.5039751733	((Sceloporus_prezygus:2.368530505	Sceloporus_serrifer:2.368530505):2.756495604	Sceloporus_ornatus_caeruleus:5.125026109):4.019154062):2.63827579	((Sceloporus_sugillatus:5.649583986	Sceloporus_poinsettii:5.649583986):3.653546417
(((((((((((((((((((Sceloporus_edbelli:2.228967793	Sceloporus_cowlesi:2.228967793):2.263585808	Sceloporus_cautus:4.492553601):7.601806209	((Sceloporus_undulatus:9.851889882	(Sceloporus_tristichus:8.596762679	Sceloporus_consobrinus:8.596762679):1.255127204):0.4394277303	Sceloporus_woodi:10.29131761):1.803042197):2.563911603	Sceloporus_occidentalis:14.65827141):1.137128479	Sceloporus_virgatus:15.79539989):3.680321685	(Sceloporus_olivaceus:3.916889937	Sceloporus_exsul:3.916889937):15.55883164):3.479814298	((((((Sceloporus_adleri:1.814233923	Sceloporus_druckercolini:1.814233923):0.8240990925	Sceloporus_stejnegeri:2.638333016):4.354225102	Sceloporus_scitulus:6.992558118):2.040638376	Sceloporus_formosus:9.033196493):3.92612682	(((Sceloporus_cryptus:1.550313112	Sceloporus_subpictus:1.550313112):4.958584496	Sceloporus_lundelli:6.508897608):5.339630418	(Sceloporus_malachiticus:10.4599436	(((Sceloporus_smaragdinus:2.523714317	Sceloporus_acanthinus:2.523714317):0.1329512195	Sceloporus_taeniocnemis:2.656665537):4.976069441	Sceloporus_internasalis:7.632734978):2.827208626):1.388584422):1.110795287):3.975002527	((Sceloporus_edwardtaylori:6.418246185	((Sceloporus_horridus:3.01539514	Sceloporus_spinosus_spinosus:3.01539514):1.934488788	Sceloporus_spinosus_caeruleopunctatus:4.949883928):1.468362258):3.018435425	Sceloporus_albiventris:9.436681611):7.49764423):6.021210035):1.913775653	(((((Sceloporus_scalaris:2.132124373	Sceloporus_slevini:2.132124373):2.889449759	Sceloporus_brownorum:5.021574131):5.352367597	(Sceloporus_chaneyi:6.422322901	(Sceloporus_goldmani:4.51208703	Sceloporus_samcolemani:4.51208703):1.910235871):3.951618827):2.512799219	(Sceloporus_aurantius:5.23946033	Sceloporus_unicanthalis:5.23946033):7.647280617):2.822482803	(Sceloporus_bicanthalis:6.442407898	Sceloporus_aeneus:6.442407898):9.266815852):9.160087779):0.2936254095	(((((((((Sceloporus_cyanogenys:7.486207135	(((Sceloporus_cyanostictus:2.915223191	Sceloporus_gadsdeni:2.915223191):3.485253258	((Sceloporus_minor:5.414307259	(Sceloporus_prezygus:2.253271209	Sceloporus_serrifer:2.253271209):3.161036049):0.4332564409	(Sceloporus_oberon:2.019666189	Sceloporus_ornatus_ornatus:2.019666189):3.82789751):0.5529127493):0.743441054	Sceloporus_ornatus_caeruleus:7.143917503):0.3422896318):2.991082604	Sceloporus_sp_SFDG514:10.47728974):0.8332423797	((Sceloporus_sugillatus:4.145228818
((((((((((((((((((Sceloporus_edbelli:3.033443368	Sceloporus_cowlesi:3.033443368):2.74045628	Sceloporus_cautus:5.773899648):3.511756098	(Sceloporus_undulatus:7.579640761	((Sceloporus_tristichus:5.863245141	Sceloporus_woodi:5.863245141):1.452926194	Sceloporus_consobrinus:7.316171335):0.2634694261):1.706014985):5.163425906	Sceloporus_occidentalis:14.44908165):0.5671039983	Sceloporus_virgatus:15.01618565):6.367281051	(Sceloporus_olivaceus:5.939270121	Sceloporus_exsul:5.939270121):15.44419658):1.61536402	(((((Sceloporus_adleri:4.376166291	(Sceloporus_stejnegeri:3.338242024	Sceloporus_druckercolini:3.338242024):1.037924266):1.886856592	Sceloporus_scitulus:6.263022882):2.682544762	Sceloporus_formosus:8.945567644):5.913142116	(((Sceloporus_cryptus:1.71139889	Sceloporus_subpictus:1.71139889):3.23135878	Sceloporus_lundelli:4.94275767):7.487163816	(Sceloporus_malachiticus:10.47955894	(((Sceloporus_smaragdinus:1.524775115	Sceloporus_taeniocnemis:1.524775115):0.5777693997	Sceloporus_acanthinus:2.102544515):4.808955455	Sceloporus_internasalis:6.91149997):3.568058966):1.95036255):2.428788274):4.415921873	((Sceloporus_edwardtaylori:9.33817063	((Sceloporus_horridus:2.26280865	Sceloporus_spinosus_spinosus:2.26280865):2.754843597	Sceloporus_spinosus_caeruleopunctatus:5.017652247):4.320518383):2.101538208	Sceloporus_albiventris:11.43970884):7.834922795):3.724199089):2.413533029	(((((Sceloporus_scalaris:3.027773632	Sceloporus_slevini:3.027773632):4.958584144	Sceloporus_brownorum:7.986357776):1.812819932	(Sceloporus_chaneyi:5.997616621	(Sceloporus_goldmani:3.606714703	Sceloporus_samcolemani:3.606714703):2.390901918):3.801561088):0.0931471344	(Sceloporus_aurantius:3.550146747	Sceloporus_unicanthalis:3.550146747):6.342178096):4.492945111	(Sceloporus_bicanthalis:3.151765564	Sceloporus_aeneus:3.151765564):11.23350439):11.0270938):0.5528484547	((((((((((((Sceloporus_cyanogenys:5.743988846	(Sceloporus_cyanostictus:3.620157498	Sceloporus_gadsdeni:3.620157498):2.123831348):0.4178972342	(Sceloporus_oberon:4.097157044	Sceloporus_ornatus_ornatus:4.097157044):2.064729036):0.2905688331	Sceloporus_minor:6.452454913):0.4887500407	(Sceloporus_prezygus:3.237945243	Sceloporus_serrifer:3.237945243):3.703259711):2.247519251	Sceloporus_ornatus_caeruleus:9.188724205):2.344043626	Sceloporus_sp_SFDG514:11.53276783):0.5756418198	((Sceloporus_sugillatus:6.695666576
(((((((((((((((((((Sceloporus_edbelli:2.935455109	Sceloporus_cowlesi:2.935455109):2.560679926	Sceloporus_cautus:5.496135036):3.91342911	((Sceloporus_undulatus:7.435705015	(Sceloporus_tristichus:6.804844238	Sceloporus_woodi:6.804844238):0.6308607773):0.7700695446	Sceloporus_consobrinus:8.20577456):1.203789586):2.542481719	Sceloporus_occidentalis:11.95204586):2.872493323	Sceloporus_virgatus:14.82453919):4.266824307	(Sceloporus_olivaceus:4.885271247	Sceloporus_exsul:4.885271247):14.20609225):1.145940443	((((((Sceloporus_adleri:2.020330753	Sceloporus_druckercolini:2.020330753):1.474361442	Sceloporus_stejnegeri:3.494692195):1.104084263	Sceloporus_scitulus:4.598776458):3.968992648	Sceloporus_formosus:8.567769106):4.998955564	(((Sceloporus_cryptus:0.3227960323	Sceloporus_lundelli:0.3227960323):1.091794149	Sceloporus_subpictus:1.414590181):10.7817209	((Sceloporus_malachiticus:6.774683843	Sceloporus_internasalis:6.774683843):3.943476606	((Sceloporus_smaragdinus:3.18031016	Sceloporus_taeniocnemis:3.18031016):1.578307148	Sceloporus_acanthinus:4.758617308):5.959543141):1.478150636):1.370413585):1.794480952	((Sceloporus_edwardtaylori:10.38632756	((Sceloporus_horridus:4.913448379	Sceloporus_spinosus_spinosus:4.913448379):2.514282919	Sceloporus_spinosus_caeruleopunctatus:7.427731298):2.958596265):1.429536322	Sceloporus_albiventris:11.81586389):3.545341736):4.876098317):3.172162426	(((((Sceloporus_scalaris:3.606574684	Sceloporus_slevini:3.606574684):5.798890939	Sceloporus_brownorum:9.405465623):1.535429766	(Sceloporus_chaneyi:7.283758517	(Sceloporus_goldmani:4.199138664	Sceloporus_samcolemani:4.199138664):3.084619853):3.657136873):0.4207468703	(Sceloporus_aurantius:5.549788817	Sceloporus_unicanthalis:5.549788817):5.811853443):1.648167611	(Sceloporus_bicanthalis:6.909561665	Sceloporus_aeneus:6.909561665):6.100248206):10.39965649):0.3302420234	(((((((((((Sceloporus_cyanogenys:5.638972067	(Sceloporus_cyanostictus:3.070975925	Sceloporus_gadsdeni:3.070975925):2.567996142):0.3721110973	(Sceloporus_oberon:2.926395954	Sceloporus_ornatus_ornatus:2.926395954):3.084687211):0.3187190656	Sceloporus_ornatus_caeruleus:6.32980223):0.2545248367	(Sceloporus_minor:5.839900459	(Sceloporus_prezygus:2.163954469	Sceloporus_serrifer:2.163954469):3.67594599):0.7444266083):3.485754429	(((Sceloporus_sugillatus:4.960925476	Sceloporus_poinsettii:4.960925476):3.176180573
(((((((((((((((((((Sceloporus_edbelli:2.951893112	Sceloporus_cowlesi:2.951893112):1.927489717	Sceloporus_cautus:4.879382829):5.425240987	(((Sceloporus_undulatus:7.296377788	Sceloporus_woodi:7.296377788):0.3023417876	Sceloporus_tristichus:7.598719576):1.416953776	Sceloporus_consobrinus:9.015673352):1.288950465):3.728857237	Sceloporus_occidentalis:14.03348105):0.6053533391	Sceloporus_virgatus:14.63883439):3.753388715	(Sceloporus_olivaceus:4.864668129	Sceloporus_exsul:4.864668129):13.52755498):3.678339676	((((((Sceloporus_adleri:1.484197299	Sceloporus_stejnegeri:1.484197299):3.553919291	Sceloporus_druckercolini:5.03811659):2.557909661	Sceloporus_scitulus:7.596026251):2.292176996	Sceloporus_formosus:9.888203247):4.720230838	(((Sceloporus_cryptus:1.169484574	Sceloporus_subpictus:1.169484574):1.907407555	Sceloporus_lundelli:3.076892129):9.137181174	(Sceloporus_malachiticus:10.41274618	(((Sceloporus_smaragdinus:1.359108627	Sceloporus_taeniocnemis:1.359108627):1.698024426	Sceloporus_acanthinus:3.057133053):6.768087321	Sceloporus_internasalis:9.825220375):0.5875258087):1.80132712):2.394360782):2.854018492	((Sceloporus_edwardtaylori:7.061668927	((Sceloporus_horridus:1.854260879	Sceloporus_spinosus_spinosus:1.854260879):3.722422195	Sceloporus_spinosus_caeruleopunctatus:5.576683074):1.484985853):3.193179544	Sceloporus_albiventris:10.25484847):7.207604106):4.608110207):1.73719814	((((Sceloporus_scalaris:3.231136021	Sceloporus_slevini:3.231136021):5.13091195	Sceloporus_brownorum:8.362047971):1.904608158	((Sceloporus_chaneyi:6.389896362	(Sceloporus_goldmani:4.045843445	Sceloporus_samcolemani:4.045843445):2.344052917):3.669831846	(Sceloporus_aurantius:3.530368038	Sceloporus_unicanthalis:3.530368038):6.52936017):0.2069279215):4.29511691	(Sceloporus_bicanthalis:6.194948453	Sceloporus_aeneus:6.194948453):8.366824586):9.245987885):0.6166459567	((((((((((Sceloporus_cyanogenys:4.172000417	Sceloporus_ornatus_caeruleus:4.172000417):2.712285468	(Sceloporus_cyanostictus:4.060266135	Sceloporus_gadsdeni:4.060266135):2.824019749):0.3695655065	((Sceloporus_minor:6.612610798	(Sceloporus_prezygus:2.088566009	Sceloporus_serrifer:2.088566009):4.524044788):0.3546672038	(Sceloporus_oberon:3.684202744	Sceloporus_ornatus_ornatus:3.684202744):3.283075257):0.2865733895):2.202195244	Sceloporus_sp_SFDG514:9.456046635):0.6046138968	((Sceloporus_sugillatus:4.323061632
(((((((((((((((((((Sceloporus_edbelli:2.655910015	Sceloporus_cowlesi:2.655910015):2.771703845	Sceloporus_cautus:5.427613861):5.095240266	((Sceloporus_undulatus:8.803952932	(Sceloporus_tristichus:7.44570423	Sceloporus_woodi:7.44570423):1.358248702):0.3287544995	Sceloporus_consobrinus:9.132707432):1.390146695):4.699131031	Sceloporus_occidentalis:15.22198516):0.9491019491	Sceloporus_virgatus:16.17108711):3.756275204	(Sceloporus_olivaceus:10.631486	Sceloporus_exsul:10.631486):9.295876316):2.638650217	((((((Sceloporus_adleri:2.752389556	Sceloporus_stejnegeri:2.752389556):2.419510199	Sceloporus_druckercolini:5.171899755):0.7497082917	Sceloporus_scitulus:5.921608047):2.797627772	Sceloporus_formosus:8.719235819):3.873216136	(((Sceloporus_cryptus:1.265648915	Sceloporus_subpictus:1.265648915):1.910192887	Sceloporus_lundelli:3.175841802):7.175014434	(Sceloporus_malachiticus:8.177462393	((Sceloporus_smaragdinus:2.152234134	(Sceloporus_taeniocnemis:2.026444605	Sceloporus_acanthinus:2.026444605):0.1257895295):5.310912765	Sceloporus_internasalis:7.4631469):0.7143154926):2.173393843):2.241595719):3.863882681	((Sceloporus_edwardtaylori:8.406116576	((Sceloporus_horridus:3.616336534	Sceloporus_spinosus_spinosus:3.616336534):3.008077995	Sceloporus_spinosus_caeruleopunctatus:6.624414529):1.781702047):1.560722168	Sceloporus_albiventris:9.966838744):6.489495891):6.109677893):2.075821287	(((((Sceloporus_scalaris:5.159162886	Sceloporus_slevini:5.159162886):0.7744970351	Sceloporus_brownorum:5.933659921):4.445156676	(Sceloporus_chaneyi:6.62186381	(Sceloporus_goldmani:3.927047801	Sceloporus_samcolemani:3.927047801):2.694816009):3.756952787):0.2552080328	(Sceloporus_aurantius:3.579255466	Sceloporus_unicanthalis:3.579255466):7.054769164):4.231060645	(Sceloporus_bicanthalis:6.62629195	Sceloporus_aeneus:6.62629195):8.238793325):9.77674854):0.2591497783	(((((((((((Sceloporus_cyanogenys:5.948901239	(Sceloporus_cyanostictus:2.087178532	Sceloporus_gadsdeni:2.087178532):3.861722707):0.9979725058	(Sceloporus_oberon:4.059211729	Sceloporus_ornatus_ornatus:4.059211729):2.887662016):0.6170360504	(Sceloporus_minor:6.866920569	(Sceloporus_prezygus:2.402892575	Sceloporus_serrifer:2.402892575):4.464027994):0.6969892258):0.3073344439	Sceloporus_ornatus_caeruleus:7.871244239):0.6606229246	Sceloporus_sp_SFDG514:8.531867163):1.933954519	((Sceloporus_sugillatus:5.052337143
((((((((((((((((((((Sceloporus_edbelli:2.857039054	Sceloporus_cowlesi:2.857039054):3.407624957	Sceloporus_cautus:6.264664011):5.153180401	(Sceloporus_undulatus:10.08810292	((Sceloporus_tristichus:7.817668539	Sceloporus_woodi:7.817668539):1.900789711	Sceloporus_consobrinus:9.718458251):0.3696446723):1.329741489):3.671653904	Sceloporus_occidentalis:15.08949832):0.6908712247	Sceloporus_virgatus:15.78036954):4.746771711	(Sceloporus_olivaceus:4.047704517	Sceloporus_exsul:4.047704517):16.47943673):2.261565285	((((((Sceloporus_adleri:2.30736388	Sceloporus_stejnegeri:2.30736388):1.912936321	Sceloporus_druckercolini:4.220300201):2.869525856	Sceloporus_scitulus:7.089826057):2.362979936	Sceloporus_formosus:9.452805993):5.236680312	(((Sceloporus_cryptus:1.190571294	Sceloporus_subpictus:1.190571294):1.595444459	Sceloporus_lundelli:2.786015753):10.55186361	(Sceloporus_malachiticus:11.72349489	(((Sceloporus_smaragdinus:2.520585836	Sceloporus_taeniocnemis:2.520585836):0.5538776135	Sceloporus_acanthinus:3.074463449):6.750155228	Sceloporus_internasalis:9.824618678):1.898876217):1.614384469):1.351606941):4.139331635	((Sceloporus_edwardtaylori:7.48225918	((Sceloporus_horridus:2.206926894	Sceloporus_spinosus_spinosus:2.206926894):1.96959226	Sceloporus_spinosus_caeruleopunctatus:4.176519153):3.305740027):2.395634548	Sceloporus_albiventris:9.877893728):8.950924213):3.959888596):2.443983491	(((((Sceloporus_scalaris:3.342874519	Sceloporus_slevini:3.342874519):6.652218139	Sceloporus_brownorum:9.995092658):0.8661203279	(Sceloporus_chaneyi:4.915086998	(Sceloporus_goldmani:2.862168793	Sceloporus_samcolemani:2.862168793):2.052918205):5.946125988):1.740168819	(Sceloporus_aurantius:7.172435884	Sceloporus_unicanthalis:7.172435884):5.42894592):3.458284228	(Sceloporus_bicanthalis:9.517052518	Sceloporus_aeneus:9.517052518):6.542613515):9.173023995):1.041195925	(((((((((((Sceloporus_cyanogenys:7.040868001	(Sceloporus_cyanostictus:4.273903671	Sceloporus_gadsdeni:4.273903671):2.76696433):0.515170512	(Sceloporus_oberon:4.364726207	Sceloporus_ornatus_ornatus:4.364726207):3.191312306):0.9785581705	(Sceloporus_minor:7.398101948	(Sceloporus_prezygus:2.014037942	Sceloporus_serrifer:2.014037942):5.384064006):1.136494736):0.1982186865	Sceloporus_ornatus_caeruleus:8.73281537):3.341335874	((Sceloporus_sugillatus:7.104717368	Sceloporus_poinsettii:7.104717368):3.070843356
(((((((((((((((((((Sceloporus_edbelli:2.581207887	Sceloporus_cowlesi:2.581207887):2.994193855	Sceloporus_cautus:5.575401741):3.610224472	(Sceloporus_undulatus:8.028246979	(Sceloporus_tristichus:7.275188322	(Sceloporus_consobrinus:6.771319572	Sceloporus_woodi:6.771319572):0.5038687501):0.7530586568):1.157379234):1.849542212	Sceloporus_occidentalis:11.03516843):2.924347995	Sceloporus_virgatus:13.95951642):5.053127249	(Sceloporus_olivaceus:2.476024049	Sceloporus_exsul:2.476024049):16.53661962):1.925969499	((((((Sceloporus_adleri:2.860138764	Sceloporus_stejnegeri:2.860138764):0.8098210342	Sceloporus_druckercolini:3.669959798):3.395042392	Sceloporus_scitulus:7.06500219):1.521702686	Sceloporus_formosus:8.586704875):4.776805175	(((Sceloporus_cryptus:1.744372376	Sceloporus_subpictus:1.744372376):0.3233249701	Sceloporus_lundelli:2.067697346):9.636380642	((Sceloporus_malachiticus:9.90392275	((Sceloporus_smaragdinus:1.323412489	Sceloporus_taeniocnemis:1.323412489):2.192940336	Sceloporus_acanthinus:3.516352825):6.387569925):0.5460088931	Sceloporus_internasalis:10.44993164):1.254146345):1.659432063):3.414795379	((Sceloporus_edwardtaylori:8.297133028	((Sceloporus_horridus:1.999889361	Sceloporus_spinosus_spinosus:1.999889361):3.889104449	Sceloporus_spinosus_caeruleopunctatus:5.88899381):2.408139218):4.280485553	Sceloporus_albiventris:12.57761858):4.200686849):4.160307737):1.908219379	(((((Sceloporus_scalaris:3.922118096	Sceloporus_slevini:3.922118096):4.066633293	Sceloporus_brownorum:7.988751389):3.014612536	(Sceloporus_chaneyi:5.836292052	(Sceloporus_goldmani:2.619781068	Sceloporus_samcolemani:2.619781068):3.216510984):5.167071873):0.7806520591	(Sceloporus_aurantius:2.828856887	Sceloporus_unicanthalis:2.828856887):8.955159097):2.49577908	(Sceloporus_bicanthalis:5.878605548	Sceloporus_aeneus:5.878605548):8.401189516):8.567037482):0.3572314277	(((((((((((Sceloporus_cyanogenys:4.978293521	(Sceloporus_cyanostictus:3.313224642	Sceloporus_gadsdeni:3.313224642):1.665068879):1.387421636	(Sceloporus_oberon:2.578644563	Sceloporus_ornatus_ornatus:2.578644563):3.787070594):0.1909758897	((Sceloporus_minor:5.385612826	Sceloporus_ornatus_caeruleus:5.385612826):0.3902846932	(Sceloporus_prezygus:2.60926338	Sceloporus_serrifer:2.60926338):3.166634139):0.7807935276):3.543917825	Sceloporus_sp_SFDG514:10.10060887):0.9055013345	((Sceloporus_sugillatus:4.700939685
(((((((((((((((((((Sceloporus_edbelli:3.957870206	Sceloporus_cowlesi:3.957870206):3.377789045	Sceloporus_cautus:7.335659251):2.632090035	((Sceloporus_undulatus:8.128244343	Sceloporus_woodi:8.128244343):0.2696013113	(Sceloporus_tristichus:8.059655534	Sceloporus_consobrinus:8.059655534):0.338190121):1.569903631):3.326020764	Sceloporus_occidentalis:13.29377005):0.3945150854	Sceloporus_virgatus:13.68828514):3.728027308	(Sceloporus_olivaceus:4.824997139	Sceloporus_exsul:4.824997139):12.5913153):3.064626856	((((((Sceloporus_adleri:3.400236091	Sceloporus_stejnegeri:3.400236091):1.546612655	Sceloporus_druckercolini:4.946848746):3.574619411	Sceloporus_scitulus:8.521468157):1.208102285	Sceloporus_formosus:9.729570442):2.256178232	((Sceloporus_cryptus:1.059609465	(Sceloporus_subpictus:0.4563816827	Sceloporus_lundelli:0.4563816827):0.6032277828):9.479830564	(Sceloporus_malachiticus:9.283242133	(((Sceloporus_smaragdinus:2.659338355	Sceloporus_acanthinus:2.659338355):0.3527325124	Sceloporus_taeniocnemis:3.012070867):5.84113624	Sceloporus_internasalis:8.853207107):0.4300350256):1.256197896):1.446308644):4.086366878	((Sceloporus_edwardtaylori:7.938329783	((Sceloporus_horridus:2.860742901	Sceloporus_spinosus_spinosus:2.860742901):2.523539239	Sceloporus_spinosus_caeruleopunctatus:5.38428214):2.554047643):1.690938292	Sceloporus_albiventris:9.629268075):6.442847477):4.408823747):2.27446422	(((((Sceloporus_scalaris:2.365769268	Sceloporus_slevini:2.365769268):3.297837704	Sceloporus_brownorum:5.663606973):4.195961927	(Sceloporus_chaneyi:6.185633687	(Sceloporus_goldmani:2.896660021	Sceloporus_samcolemani:2.896660021):3.288973666):3.673935213):0.1776219656	(Sceloporus_aurantius:3.842956526	Sceloporus_unicanthalis:3.842956526):6.194234339):5.667414272	(Sceloporus_bicanthalis:6.879869978	Sceloporus_aeneus:6.879869978):8.824735159):7.050798381):0.533315004	((((((((((Sceloporus_cyanogenys:5.109855747	(Sceloporus_oberon:2.363178949	Sceloporus_ornatus_ornatus:2.363178949):2.746676798):0.5801023974	(Sceloporus_cyanostictus:3.589898785	Sceloporus_gadsdeni:3.589898785):2.10005936):1.015366097	(Sceloporus_minor:6.652640445	((Sceloporus_prezygus:1.784611546	Sceloporus_serrifer:1.784611546):3.663411411	Sceloporus_ornatus_caeruleus:5.448022957):1.204617489):0.05268379593):3.617417659	((Sceloporus_sugillatus:3.950083469	Sceloporus_poinsettii:3.950083469):2.756687746
(((((((((((((((((((Sceloporus_edbelli:2.553635075	Sceloporus_cowlesi:2.553635075):3.437836799	Sceloporus_cautus:5.991471875):4.377603946	(Sceloporus_undulatus:8.13108115	((Sceloporus_tristichus:6.351995963	Sceloporus_woodi:6.351995963):0.4937112527	Sceloporus_consobrinus:6.845707216):1.285373934):2.237994671):4.444503009	Sceloporus_occidentalis:14.81357883):1.732639783	Sceloporus_virgatus:16.54621861):5.155596046	(Sceloporus_olivaceus:7.141054803	Sceloporus_exsul:7.141054803):14.56075986):1.958762933	((((((Sceloporus_adleri:0.2171798857	Sceloporus_druckercolini:0.2171798857):3.062377727	Sceloporus_stejnegeri:3.279557612):3.424899781	Sceloporus_scitulus:6.704457393):2.902931981	Sceloporus_formosus:9.607389374):3.611769166	(((Sceloporus_cryptus:0.8397623109	Sceloporus_lundelli:0.8397623109):0.2911409362	Sceloporus_subpictus:1.130903247):10.46834059	(Sceloporus_malachiticus:10.46838695	((Sceloporus_smaragdinus:2.825955806	(Sceloporus_taeniocnemis:1.984456335	Sceloporus_acanthinus:1.984456335):0.8414994704):5.4601272	Sceloporus_internasalis:8.286083006):2.182303942):1.130856892):1.619914701):5.707854316	((Sceloporus_edwardtaylori:8.799210665	((Sceloporus_horridus:3.017361795	Sceloporus_spinosus_spinosus:3.017361795):1.896854161	Sceloporus_spinosus_caeruleopunctatus:4.914215955):3.884994709):4.275964362	Sceloporus_albiventris:13.07517503):5.851837829):4.733564736):1.534506404	(((((Sceloporus_scalaris:2.878073206	Sceloporus_slevini:2.878073206):3.256718908	Sceloporus_brownorum:6.134792114):3.937640104	(Sceloporus_chaneyi:4.758769077	(Sceloporus_goldmani:3.568342888	Sceloporus_samcolemani:3.568342888):1.190426189):5.313663141):0.720312043	(Sceloporus_aurantius:5.726137483	Sceloporus_unicanthalis:5.726137483):5.066606778):3.208834374	(Sceloporus_bicanthalis:8.897721806	Sceloporus_aeneus:8.897721806):5.103856828):11.19350536):0.4631165361	((((((((((Sceloporus_cyanogenys:6.525053099	Sceloporus_ornatus_caeruleus:6.525053099):0.7241392471	((Sceloporus_minor:5.865624967	(Sceloporus_prezygus:2.535367893	Sceloporus_serrifer:2.535367893):3.330257074):1.097521455	(Sceloporus_oberon:2.714531611	Sceloporus_ornatus_ornatus:2.714531611):4.248614811):0.2860459242):0.9899847813	(Sceloporus_cyanostictus:3.408779528	Sceloporus_gadsdeni:3.408779528):4.830397599):4.562970344	((Sceloporus_sugillatus:3.560601165	Sceloporus_poinsettii:3.560601165):3.997884552
(((((((((((((((((((Sceloporus_edbelli:2.807123871	Sceloporus_cowlesi:2.807123871):2.459012049	Sceloporus_cautus:5.26613592):3.651085744	(Sceloporus_undulatus:6.712910739	(Sceloporus_tristichus:5.887111542	(Sceloporus_consobrinus:5.424075398	Sceloporus_woodi:5.424075398):0.4630361439):0.8257991973):2.204310926):4.405975039	Sceloporus_occidentalis:13.3231967):0.4613690603	Sceloporus_virgatus:13.78456576):5.397709553	(Sceloporus_olivaceus:5.652404749	Sceloporus_exsul:5.652404749):13.52987057):2.449069598	((((((Sceloporus_adleri:0.8829356794	Sceloporus_stejnegeri:0.8829356794):1.875904274	Sceloporus_druckercolini:2.758839953):0.9742697312	Sceloporus_scitulus:3.733109684):2.353053071	Sceloporus_formosus:6.086162755):4.021963389	(((Sceloporus_cryptus:1.075894721	Sceloporus_subpictus:1.075894721):0.9376591058	Sceloporus_lundelli:2.013553827):7.064644207	(Sceloporus_malachiticus:7.479794904	((Sceloporus_smaragdinus:2.810595763	(Sceloporus_taeniocnemis:2.044519755	Sceloporus_acanthinus:2.044519755):0.7660760087):1.684681852	Sceloporus_internasalis:4.495277616):2.984517288):1.59840313):1.02992811):5.220915877	((Sceloporus_edwardtaylori:6.630306448	((Sceloporus_horridus:2.551695511	Sceloporus_spinosus_spinosus:2.551695511):2.224512532	Sceloporus_spinosus_caeruleopunctatus:4.776208043):1.854098404):1.820580515	Sceloporus_albiventris:8.450886963):6.878155058):6.302302893):1.87680285	(((((Sceloporus_scalaris:3.276509352	Sceloporus_slevini:3.276509352):1.030440377	Sceloporus_brownorum:4.306949729):5.522671583	(Sceloporus_chaneyi:5.308814234	(Sceloporus_goldmani:3.702420502	Sceloporus_samcolemani:3.702420502):1.606393732):4.520807077):0.4510890223	(Sceloporus_aurantius:3.726132535	Sceloporus_unicanthalis:3.726132535):6.554577799):4.287511526	(Sceloporus_bicanthalis:7.901711395	Sceloporus_aeneus:7.901711395):6.666510465):8.939925904):0.2985318063	(((((((((Sceloporus_cyanogenys:0.313449159	Sceloporus_ornatus_caeruleus:0.313449159):6.142610807	(Sceloporus_cyanostictus:2.83617141	Sceloporus_gadsdeni:2.83617141):3.619888555):0.6497211491	((Sceloporus_minor:6.618613052	(Sceloporus_prezygus:1.594654583	Sceloporus_serrifer:1.594654583):5.023958469):0.4174568378	(Sceloporus_oberon:2.316511705	Sceloporus_ornatus_ornatus:2.316511705):4.719558185):0.06971122476):3.926131394	(((Sceloporus_sugillatus:3.930879685	Sceloporus_poinsettii:3.930879685):2.958977546
(((((((((((((((((((Sceloporus_edbelli:2.463099727	Sceloporus_cowlesi:2.463099727):3.476788868	Sceloporus_cautus:5.939888595):3.680275466	(Sceloporus_undulatus:7.459823849	((Sceloporus_tristichus:6.12125724	Sceloporus_woodi:6.12125724):0.9660177123	Sceloporus_consobrinus:7.087274953):0.3725488962):2.160340212):4.016555566	Sceloporus_occidentalis:13.63671963):2.045573618	Sceloporus_virgatus:15.68229324):4.866792533	(Sceloporus_olivaceus:8.584610937	Sceloporus_exsul:8.584610937):11.96447484):2.145100686	((((((Sceloporus_adleri:0.3571909393	Sceloporus_druckercolini:0.3571909393):2.714907643	Sceloporus_stejnegeri:3.072098582):2.568899855	Sceloporus_scitulus:5.640998438):3.171600677	Sceloporus_formosus:8.812599114):3.407538387	(((Sceloporus_cryptus:1.659403153	Sceloporus_subpictus:1.659403153):2.131760013	Sceloporus_lundelli:3.791163166):6.945629162	((Sceloporus_malachiticus:7.14735246	Sceloporus_internasalis:7.14735246):2.21028301	((Sceloporus_smaragdinus:1.89190438	Sceloporus_acanthinus:1.89190438):0.3706604686	Sceloporus_taeniocnemis:2.262564848):7.095070621):1.379156859):1.483345174):5.023970184	((Sceloporus_edwardtaylori:7.15081816	((Sceloporus_horridus:2.347439249	Sceloporus_spinosus_spinosus:2.347439249):2.908762815	Sceloporus_spinosus_caeruleopunctatus:5.256202064):1.894616095):3.026758078	Sceloporus_albiventris:10.17757624):7.066531448):5.450078777):0.894419143	(((((Sceloporus_scalaris:3.153321746	Sceloporus_slevini:3.153321746):4.86404162	Sceloporus_brownorum:8.017363365):0.8763188512	(Sceloporus_chaneyi:4.835878541	(Sceloporus_goldmani:3.634629148	Sceloporus_samcolemani:3.634629148):1.201249393):4.057803675):2.609493969	(Sceloporus_aurantius:6.291852527	Sceloporus_unicanthalis:6.291852527):5.211323658):1.606470297	(Sceloporus_bicanthalis:5.405022776	Sceloporus_aeneus:5.405022776):7.704623706):10.47895912):0.3913543777	((((((((((Sceloporus_cyanogenys:6.560036542	(Sceloporus_cyanostictus:3.381881423	Sceloporus_gadsdeni:3.381881423):3.178155118):0.323322193	(((Sceloporus_minor:0.6244816255	Sceloporus_ornatus_caeruleus:0.6244816255):5.566523274	(Sceloporus_prezygus:2.540652099	Sceloporus_serrifer:2.540652099):3.6503528):0.1154463622	(Sceloporus_oberon:2.920412845	Sceloporus_ornatus_ornatus:2.920412845):3.386038417):0.5769074729):2.199540328	((Sceloporus_sugillatus:3.130955633	Sceloporus_poinsettii:3.130955633):3.377952749
(((((((((((((((((((Sceloporus_edbelli:3.653731322	Sceloporus_cowlesi:3.653731322):1.575252977	Sceloporus_cautus:5.228984299):4.913093557	((Sceloporus_undulatus:7.550911887	(Sceloporus_tristichus:6.971712923	Sceloporus_consobrinus:6.971712923):0.5791989636):0.2308504676	Sceloporus_woodi:7.781762354):2.360315501):4.366356359	Sceloporus_occidentalis:14.50843421):1.120211946	Sceloporus_virgatus:15.62864616):3.98725958	(Sceloporus_olivaceus:3.54063423	Sceloporus_exsul:3.54063423):16.07527151):1.488984821	((((((Sceloporus_adleri:1.902912217	Sceloporus_stejnegeri:1.902912217):2.620364893	Sceloporus_druckercolini:4.52327711):2.482054716	Sceloporus_scitulus:7.005331826):1.825182533	Sceloporus_formosus:8.830514359):3.933605805	(((Sceloporus_cryptus:1.493114209	Sceloporus_subpictus:1.493114209):3.281750307	Sceloporus_lundelli:4.774864516):5.351004561	(Sceloporus_malachiticus:8.977310491	((Sceloporus_smaragdinus:2.973109332	(Sceloporus_taeniocnemis:1.605428636	Sceloporus_acanthinus:1.605428636):1.367680695):5.868256826	Sceloporus_internasalis:8.841366157):0.1359443337):1.148558586):2.638251087):3.349823162	((Sceloporus_edwardtaylori:7.165462255	((Sceloporus_horridus:2.704711981	Sceloporus_spinosus_spinosus:2.704711981):1.442887526	Sceloporus_spinosus_caeruleopunctatus:4.147599507):3.017862747):1.914081775	Sceloporus_albiventris:9.07954403):7.034399296):4.990947236):2.271300259	(((((Sceloporus_scalaris:3.302540268	Sceloporus_slevini:3.302540268):4.532239998	Sceloporus_brownorum:7.834780266):2.735522235	(Sceloporus_chaneyi:4.819150887	(Sceloporus_goldmani:2.940007836	Sceloporus_samcolemani:2.940007836):1.879143051):5.751151614):1.778672296	(Sceloporus_aurantius:4.819680797	Sceloporus_unicanthalis:4.819680797):7.529294001):2.895026078	(Sceloporus_bicanthalis:9.823901059	Sceloporus_aeneus:9.823901059):5.420099816):8.132189946):0.4815749378	(((((((((((Sceloporus_cyanogenys:6.897155387	(Sceloporus_oberon:3.164035339	Sceloporus_ornatus_ornatus:3.164035339):3.733120049):0.4140436858	(Sceloporus_cyanostictus:4.037993148	Sceloporus_gadsdeni:4.037993148):3.273205925):0.1864269844	(Sceloporus_minor:1.968134163	Sceloporus_ornatus_caeruleus:1.968134163):5.529491894):0.6633543073	(Sceloporus_prezygus:2.487650897	Sceloporus_serrifer:2.487650897):5.673329468):2.49221194	Sceloporus_sp_SFDG514:10.6531923):0.453965365	((Sceloporus_sugillatus:6.510994945
((((((((((((((((((Sceloporus_edbelli:3.956711758	Sceloporus_cowlesi:3.956711758):2.620945455	Sceloporus_cautus:6.577657213):5.842935638	(Sceloporus_undulatus:10.64137813	((Sceloporus_tristichus:9.46303173	Sceloporus_woodi:9.46303173):0.783835718	Sceloporus_consobrinus:10.24686745):0.3945106865):1.779214717):4.056960805	Sceloporus_occidentalis:16.47755366):2.390080539	Sceloporus_virgatus:18.86763419):3.402187512	(Sceloporus_olivaceus:5.452148579	Sceloporus_exsul:5.452148579):16.81767313):3.538917383	((((((Sceloporus_adleri:0.9816756846	Sceloporus_druckercolini:0.9816756846):2.773223335	Sceloporus_stejnegeri:3.754899019):2.383326881	Sceloporus_scitulus:6.138225901):4.023984339	Sceloporus_formosus:10.16221024):3.365868413	((Sceloporus_cryptus:1.038842738	(Sceloporus_subpictus:0.2559924408	Sceloporus_lundelli:0.2559924408):0.7828502974):11.89261259	((Sceloporus_malachiticus:9.85372744	((Sceloporus_smaragdinus:1.984979892	Sceloporus_taeniocnemis:1.984979892):3.27780943	Sceloporus_acanthinus:5.262789323):4.590938117):1.361980978	Sceloporus_internasalis:11.21570842):1.715746915):0.5966233198):5.979398232	((Sceloporus_edwardtaylori:8.454850141	((Sceloporus_horridus:2.30499648	Sceloporus_spinosus_spinosus:2.30499648):3.834161106	Sceloporus_spinosus_caeruleopunctatus:6.139157586):2.315692555):4.056602159	Sceloporus_albiventris:12.5114523):6.996024585):6.301262205):2.458287999	(((((Sceloporus_scalaris:3.007065813	Sceloporus_slevini:3.007065813):6.324325856	Sceloporus_brownorum:9.331391669):1.7079273	(Sceloporus_chaneyi:5.147491721	(Sceloporus_goldmani:2.955143746	Sceloporus_samcolemani:2.955143746):2.192347975):5.891827248):1.408518027	(Sceloporus_aurantius:4.76429147	Sceloporus_unicanthalis:4.76429147):7.683545525):6.367507242	(Sceloporus_bicanthalis:8.988628524	Sceloporus_aeneus:8.988628524):9.826715714):9.451682851):1.042966506	(((((((((Sceloporus_cyanogenys:8.595337769	(Sceloporus_cyanostictus:5.169920447	Sceloporus_gadsdeni:5.169920447):3.425417322):0.8511502077	(((Sceloporus_minor:7.037912104	(Sceloporus_prezygus:3.573817156	Sceloporus_serrifer:3.573817156):3.464094949):1.675597918	(Sceloporus_oberon:3.296779163	Sceloporus_ornatus_ornatus:3.296779163):5.416730859):0.6555894274	Sceloporus_ornatus_caeruleus:9.36909945):0.07738852688):2.531405908	(((Sceloporus_sugillatus:6.144364145	Sceloporus_poinsettii:6.144364145):1.63186284
(((((((((((((((((((Sceloporus_edbelli:2.675458775	Sceloporus_cowlesi:2.675458775):2.404988401	Sceloporus_cautus:5.080447176):3.865325084	(Sceloporus_undulatus:7.08139586	(Sceloporus_tristichus:6.227238735	(Sceloporus_consobrinus:5.956115707	Sceloporus_woodi:5.956115707):0.271123028):0.8541571252):1.8643764):3.624036591	Sceloporus_occidentalis:12.56980885):1.224291231	Sceloporus_virgatus:13.79410008):4.022071927	(Sceloporus_olivaceus:4.35217676	Sceloporus_exsul:4.35217676):13.46399525):3.633997771	(((((Sceloporus_adleri:2.618510299	(Sceloporus_stejnegeri:2.592585398	Sceloporus_druckercolini:2.592585398):0.02592490191):3.271783578	Sceloporus_scitulus:5.890293877):2.274631852	Sceloporus_formosus:8.164925729):5.101518134	((Sceloporus_cryptus:1.397717158	(Sceloporus_subpictus:1.208371833	Sceloporus_lundelli:1.208371833):0.1893453247):10.74024107	((Sceloporus_malachiticus:9.084214611	Sceloporus_internasalis:9.084214611):1.682092131	(Sceloporus_smaragdinus:2.893395776	(Sceloporus_taeniocnemis:1.930830671	Sceloporus_acanthinus:1.930830671):0.9625651047):7.872910967):1.371651485):1.128485636):4.124391455	((Sceloporus_edwardtaylori:6.695600427	((Sceloporus_horridus:2.884000949	Sceloporus_spinosus_spinosus:2.884000949):2.657368635	Sceloporus_spinosus_caeruleopunctatus:5.541369584):1.154230843):2.820358826	Sceloporus_albiventris:9.515959253):7.874876066):4.05933446):1.876482035	(((((Sceloporus_scalaris:3.227609001	Sceloporus_slevini:3.227609001):5.44594128	Sceloporus_brownorum:8.673550281):1.981742891	(Sceloporus_chaneyi:5.495541443	(Sceloporus_goldmani:2.766432205	Sceloporus_samcolemani:2.766432205):2.729109238):5.159751729):0.1499417913	(Sceloporus_aurantius:6.379449645	Sceloporus_unicanthalis:6.379449645):4.425785318):4.017387073	(Sceloporus_bicanthalis:5.287689785	Sceloporus_aeneus:5.287689785):9.534932252):8.504029778):0.5732713786	(((((((((Sceloporus_cyanogenys:6.269294804	(Sceloporus_cyanostictus:3.643748701	Sceloporus_gadsdeni:3.643748701):2.625546104):0.5754226802	(Sceloporus_oberon:4.62223979	Sceloporus_ornatus_ornatus:4.62223979):2.222477695):0.6889717513	(Sceloporus_minor:7.013748642	((Sceloporus_prezygus:2.248990812	Sceloporus_serrifer:2.248990812):4.648676179	Sceloporus_ornatus_caeruleus:6.897666991):0.1160816502):0.5199405943):3.648088406	(((Sceloporus_sugillatus:4.488967662	Sceloporus_poinsettii:4.488967662):1.946669269
((((((((((((((((((Sceloporus_edbelli:3.506790694	Sceloporus_cowlesi:3.506790694):4.36103873	Sceloporus_cautus:7.867829424):2.708145551	(Sceloporus_undulatus:8.164446623	((Sceloporus_tristichus:6.1873748	Sceloporus_consobrinus:6.1873748):1.121408758	Sceloporus_woodi:7.308783558):0.8556630651):2.411528352):3.337019914	Sceloporus_occidentalis:13.91299489):0.7445622243	Sceloporus_virgatus:14.65755711):4.534107114	(Sceloporus_olivaceus:4.674239734	Sceloporus_exsul:4.674239734):14.51742449):1.904340695	(((((Sceloporus_adleri:2.433468363	(Sceloporus_stejnegeri:1.664033245	Sceloporus_druckercolini:1.664033245):0.7694351178):0.209788753	Sceloporus_scitulus:2.643257116):6.872572707	Sceloporus_formosus:9.515829823):2.820726437	(((Sceloporus_cryptus:1.211286745	Sceloporus_subpictus:1.211286745):1.641604763	Sceloporus_lundelli:2.852891508):8.121241231	(Sceloporus_malachiticus:9.058219714	(((Sceloporus_smaragdinus:2.399408914	Sceloporus_taeniocnemis:2.399408914):0.299791337	Sceloporus_acanthinus:2.699200251):4.961600022	Sceloporus_internasalis:7.660800273):1.397419441):1.915913026):1.362423521):4.097843645	((Sceloporus_edwardtaylori:8.110721254	((Sceloporus_horridus:2.380617206	Sceloporus_spinosus_spinosus:2.380617206):1.868809111	Sceloporus_spinosus_caeruleopunctatus:4.249426317):3.861294938):2.607812169	Sceloporus_albiventris:10.71853342):5.715866482):4.661605017):1.966857702	(((((Sceloporus_scalaris:2.573680772	Sceloporus_slevini:2.573680772):4.694792728	Sceloporus_brownorum:7.2684735):2.133207547	(Sceloporus_chaneyi:6.439725503	(Sceloporus_goldmani:3.917618725	Sceloporus_samcolemani:3.917618725):2.522106778):2.961955544):3.158261664	(Sceloporus_aurantius:5.443310171	Sceloporus_unicanthalis:5.443310171):7.11663254):1.392228509	(Sceloporus_bicanthalis:6.669857442	Sceloporus_aeneus:6.669857442):7.282313778):9.110691404):0.05871731688	(((((((((((Sceloporus_cyanogenys:6.888248743	((Sceloporus_cyanostictus:3.604972957	Sceloporus_gadsdeni:3.604972957):3.049066568	(Sceloporus_oberon:2.381919342	Sceloporus_ornatus_ornatus:2.381919342):4.272120184):0.2342092177):0.1862232166	(Sceloporus_prezygus:2.46700203	Sceloporus_serrifer:2.46700203):4.60746993):0.2792256795	Sceloporus_minor:7.353697639):0.8561286672	(Sceloporus_ornatus_caeruleus:8.11631182	Sceloporus_sp_SFDG514:8.11631182):0.09351448627):2.447934347	((Sceloporus_sugillatus:5.765313073
(((((((((((((((((((Sceloporus_edbelli:3.038906866	Sceloporus_cowlesi:3.038906866):3.929820986	Sceloporus_cautus:6.968727852):4.073184465	(Sceloporus_undulatus:9.800891782	((Sceloporus_tristichus:7.233090933	Sceloporus_woodi:7.233090933):1.144016056	Sceloporus_consobrinus:8.37710699):1.423784792):1.241020536):4.499772133	Sceloporus_occidentalis:15.54168445):2.634065206	Sceloporus_virgatus:18.17574966):3.021074184	(Sceloporus_olivaceus:9.600738143	Sceloporus_exsul:9.600738143):11.5960857):2.218623906	((((((Sceloporus_adleri:2.736367109	Sceloporus_stejnegeri:2.736367109):0.5488527859	Sceloporus_druckercolini:3.285219895):3.825515097	Sceloporus_scitulus:7.110734992):3.375908272	Sceloporus_formosus:10.48664326):2.878319986	(((Sceloporus_cryptus:1.713460415	Sceloporus_subpictus:1.713460415):2.789322868	Sceloporus_lundelli:4.502783283):6.824168981	(Sceloporus_malachiticus:9.364628788	((Sceloporus_smaragdinus:2.497148785	(Sceloporus_taeniocnemis:1.254304104	Sceloporus_acanthinus:1.254304104):1.242844682):0.3997772728	Sceloporus_internasalis:2.896926058):6.46770273):1.962323475):2.038010987):4.24258715	((Sceloporus_edwardtaylori:6.526369921	((Sceloporus_horridus:1.735560004	Sceloporus_spinosus_spinosus:1.735560004):2.71444995	Sceloporus_spinosus_caeruleopunctatus:4.450009955):2.076359966):3.960624139	Sceloporus_albiventris:10.48699406):7.12055634):5.807897346):1.604910044	((((Sceloporus_scalaris:2.448986922	Sceloporus_slevini:2.448986922):5.974991627	Sceloporus_brownorum:8.423978549):2.589105536	((Sceloporus_chaneyi:6.27847571	(Sceloporus_goldmani:3.826238763	Sceloporus_samcolemani:3.826238763):2.452236947):4.705070599	(Sceloporus_aurantius:3.212689622	Sceloporus_unicanthalis:3.212689622):7.770856687):0.02953777569):7.67809407	(Sceloporus_bicanthalis:8.580972253	Sceloporus_aeneus:8.580972253):10.1102059):6.329179635):1.273022398	((((((((((Sceloporus_cyanogenys:6.224984455	(Sceloporus_prezygus:2.636025046	Sceloporus_serrifer:2.636025046):3.588959409):2.478995986	((Sceloporus_cyanostictus:6.317800076	Sceloporus_gadsdeni:6.317800076):1.805269658	(Sceloporus_oberon:2.812440781	Sceloporus_ornatus_ornatus:2.812440781):5.310628953):0.5809107072):1.349185341	(Sceloporus_minor:9.10136853	Sceloporus_ornatus_caeruleus:9.10136853):0.9517972518):3.735826072	((Sceloporus_sugillatus:5.843324362	Sceloporus_poinsettii:5.843324362):3.031557873
(((((((((((((((((((Sceloporus_edbelli:2.097830975	Sceloporus_cowlesi:2.097830975):2.116816297	Sceloporus_cautus:4.214647272):4.534264174	(Sceloporus_undulatus:7.01949057	((Sceloporus_tristichus:6.184736284	Sceloporus_woodi:6.184736284):0.5556735919	Sceloporus_consobrinus:6.740409876):0.279080694):1.729420876):4.54698446	Sceloporus_occidentalis:13.29589591):1.258396855	Sceloporus_virgatus:14.55429276):5.040648185	(Sceloporus_olivaceus:9.7870645	Sceloporus_exsul:9.7870645):9.807876446):1.731365691	((((((Sceloporus_adleri:1.843042725	Sceloporus_stejnegeri:1.843042725):2.401663571	Sceloporus_druckercolini:4.244706296):2.326365477	Sceloporus_scitulus:6.571071773):3.166112608	Sceloporus_formosus:9.737184381):4.216940775	(((Sceloporus_cryptus:1.044019394	Sceloporus_subpictus:1.044019394):6.858864788	Sceloporus_lundelli:7.902884182):4.416015829	(Sceloporus_malachiticus:9.021559957	(((Sceloporus_smaragdinus:1.075955189	Sceloporus_acanthinus:1.075955189):0.9826185394	Sceloporus_taeniocnemis:2.058573728):2.802914583	Sceloporus_internasalis:4.861488311):4.160071646):3.297340054):1.635225145):3.375944703	((Sceloporus_edwardtaylori:7.391964367	((Sceloporus_horridus:3.176326917	Sceloporus_spinosus_spinosus:3.176326917):2.498782834	Sceloporus_spinosus_caeruleopunctatus:5.675109751):1.716854616):3.341785801	Sceloporus_albiventris:10.73375017):6.59631969):3.996236779):2.109953321	(((((Sceloporus_scalaris:2.467683258	Sceloporus_slevini:2.467683258):5.344726693	Sceloporus_brownorum:7.812409951):2.306869178	(Sceloporus_chaneyi:5.945881405	(Sceloporus_goldmani:3.071166544	Sceloporus_samcolemani:3.071166544):2.874714861):4.173397724):0.5134192234	(Sceloporus_aurantius:2.556159619	Sceloporus_unicanthalis:2.556159619):8.076538733):4.990018214	(Sceloporus_bicanthalis:10.62104158	Sceloporus_aeneus:10.62104158):5.001674982):7.813543392):0.2644464301	((((((((((Sceloporus_cyanogenys:0.5851158433	Sceloporus_ornatus_caeruleus:0.5851158433):5.531550747	(Sceloporus_cyanostictus:4.549231542	Sceloporus_gadsdeni:4.549231542):1.567435048):1.071718618	((Sceloporus_minor:5.64470875	(Sceloporus_oberon:2.774153989	Sceloporus_ornatus_ornatus:2.774153989):2.870554761):0.1570392513	(Sceloporus_prezygus:1.787089532	Sceloporus_serrifer:1.787089532):4.01465847):1.386637206):2.675089128	((Sceloporus_sugillatus:5.147200076	Sceloporus_poinsettii:5.147200076):2.409485731
(((((((((((((((((((Sceloporus_edbelli:4.83626544	Sceloporus_cowlesi:4.83626544):2.247870657	Sceloporus_cautus:7.084136097):4.958705965	((Sceloporus_undulatus:9.378923873	(Sceloporus_tristichus:8.638396589	Sceloporus_woodi:8.638396589):0.7405272843):0.1873415618	Sceloporus_consobrinus:9.566265435):2.476576626):5.120686055	Sceloporus_occidentalis:17.16352812):1.132720944	Sceloporus_virgatus:18.29624906):4.746635617	(Sceloporus_olivaceus:5.566555781	Sceloporus_exsul:5.566555781):17.4763289):2.553070741	((((((Sceloporus_adleri:4.258082307	Sceloporus_stejnegeri:4.258082307):3.202621772	Sceloporus_druckercolini:7.460704079):0.3992385436	Sceloporus_scitulus:7.859942623):4.074750546	Sceloporus_formosus:11.93469317):4.282764854	(((Sceloporus_cryptus:1.416617165	Sceloporus_subpictus:1.416617165):5.474920758	Sceloporus_lundelli:6.891537923):5.498690146	(Sceloporus_malachiticus:10.11805235	(((Sceloporus_smaragdinus:1.471741987	Sceloporus_acanthinus:1.471741987):1.774128373	Sceloporus_taeniocnemis:3.24587036):6.394342409	Sceloporus_internasalis:9.640212768):0.477839577):2.272175724):3.827229953):4.18455729	((Sceloporus_edwardtaylori:10.03387644	((Sceloporus_horridus:3.16674601	Sceloporus_spinosus_spinosus:3.16674601):4.066334395	Sceloporus_spinosus_caeruleopunctatus:7.233080405):2.800796039):2.406872077	Sceloporus_albiventris:12.44074852):7.961266792):5.193940106):3.466378181	((((Sceloporus_scalaris:3.046685388	Sceloporus_slevini:3.046685388):5.968146614	Sceloporus_brownorum:9.014832002):3.819428322	((Sceloporus_chaneyi:7.263080179	(Sceloporus_goldmani:3.923274678	Sceloporus_samcolemani:3.923274678):3.339805502):5.195958621	(Sceloporus_aurantius:4.312453798	Sceloporus_unicanthalis:4.312453798):8.146585002):0.3752215227):3.232927027	(Sceloporus_bicanthalis:6.24908188	Sceloporus_aeneus:6.24908188):9.81810547):12.99514625):0.6958775679	(((((((((((Sceloporus_cyanogenys:5.439116675	(Sceloporus_oberon:3.852316775	Sceloporus_ornatus_ornatus:3.852316775):1.5867999):1.375280801	(Sceloporus_cyanostictus:4.063260159	Sceloporus_gadsdeni:4.063260159):2.751137317):0.3730804784	(Sceloporus_minor:6.173456293	(Sceloporus_prezygus:3.766493518	Sceloporus_serrifer:3.766493518):2.406962775):1.014021662):1.745954665	Sceloporus_ornatus_caeruleus:8.933432619):2.564986197	((Sceloporus_sugillatus:4.671137475	Sceloporus_poinsettii:4.671137475):2.52914866
[truncated: 333 more rows]
[truncated: 99 more columns]
