# Supplementary material for: Exceptional parallelisms characterize the evolutionary transition to live birth in phrynosomatid lizards
Source: Nat Commun. 2022 May 24;13:2881. doi: 10.1038/s41467-022-30535-w (PMC9130271; doi:10.1038/s41467-022-30535-w)
Supplement: Supplementary file 6 — Supplementary Data 3-6 [file 41467_2022_30535_MOESM6_ESM.zip › Supplementary_Data_6.R]

## Domínguez-Guerrero et al. (2022) ##
## Exceptional parallelisms characterize the evolutionary transitions to live birth in phrynosomatid lizards ##
setwd("C:/~")
library(phytools)
library(OUwie)
library(qpcR)
library(windex)
library(nlme)
library(phylolm)
library(slouch)

## [1] Stochastic character mapping of parity mode ##

##Load tree
Phrynosomatidae<-read.tree(file="Phrynosomatidae.tre")
Phrynosomatidae
## Load trait data
X<-read.csv("reproductive_mode_all.csv",row.names=1)
X
reproductive.mode<-setNames(X[,1],rownames(X))
reproductive.mode
##See reproductive mode on tree
plotTree(Phrynosomatidae,fsize=0.7, type="fan", ftype="i",lwd=2)
cols<-setNames(c("#FF000078", "#0000FF78"),levels(reproductive.mode))
tiplabels(pie=to.matrix(reproductive.mode[Phrynosomatidae$tip.label],levels(reproductive.mode)),
          piecol=cols,cex=0.2)
## stochastic character maps
mtrees<-make.simmap(Phrynosomatidae,reproductive.mode,model="ER",nsim=500)
pd<-summary(mtrees)
pd
plot(pd,fsize=0.7,lwd=2, ftype="i",type="fan", colors=cols,ylim=c(-90,Ntip(Phrynosomatidae)))
## densityMap
obj<-densityMap(mtrees,states=levels(reproductive.mode)[2:1],plot=FALSE)
n<-length(obj$cols) 
obj$cols[1:n]<-colorRampPalette(c("#0000FF78", "#FF000078"), space="Lab")(n)
plot(obj, fsize=0.35, ftype="i", colors=cols, lwd=3.8, legend=0.7*max(nodeHeights(Phrynosomatidae)))
#########################################

##  [2] Ancestral state reconstruction ##

##Load tree
Phrynosomatidae<-read.tree(file="Phrynosomatidae.tre")
Phrynosomatidae
### Load trait data
X<-read.csv("spiny_bio1.csv",row.names=1)
X
reproduction<-setNames(X[, 1], rownames(X))
reproduction
bio1<-setNames(X[,2],rownames(X))
bio1
## drop tips
spiny_bio1<- rownames(X)
spiny_bio1
Phrynosomatidae.cor<- drop.tip (Phrynosomatidae, setdiff(Phrynosomatidae$tip.label, spiny_bio1))
## ML ancestral states
fit<-fastAnc(Phrynosomatidae.cor, bio1, vars=TRUE, CI=TRUE)
print(fit, printlen = 10)
range(bio1)
obj<-contMap(Phrynosomatidae.cor, bio1, plot=FALSE)
obj$cols[]<-obj$cols[length(obj$cols):1] 
plot(obj, fsize=0.55, lwd=4.5, legend=0.7*max(nodeHeights(Phrynosomatidae.cor)))
#################################################

## [3] Phylogenetic analyses of variance (ANOVA)

## Load tree
spinytree<-read.tree("Phrynosomatidae.tre")
## Load trait data
spiny_eff<-read.csv("spiny_effectiveness.csv", header=1)
spiny_eff
rownames(spiny_eff)<-spiny_eff$Species
## drop tips
spinyspecies_eff<-row.names(spiny_eff)
pruned_spiny_eff<-drop.tip(spinytree, setdiff(spinytree$tip.label, spinyspecies_eff))
plotTree(pruned_spiny_eff)
### Order data
ordered_spiny_eff<-spiny_eff[pruned_spiny_eff$tip.label,]
##
effectiveness <- as.matrix(ordered_spiny_eff)[, "effectiveness"]
effectiveness
reproduction_eff <- as.matrix(ordered_spiny_eff)[, "reproduction"]
reproduction_eff
phylANOVA(pruned_spiny_eff, reproduction_eff, effectiveness, nsim=500, posthoc=TRUE, p.adj = "holm")
###########################################

## [4] Comparing trait evolution between viviparous and oviparous species

## Load tree
spinytree<-read.tree("Phrynosomatidae.tre")
# Load trait data
spiny_tb<-read.csv("spiny_tb.csv", header=1)
rownames(spiny_tb)<-spiny_tb$Species
## drop tips
spinyspecies_tb<-row.names(spiny_tb)
pruned_spiny_tb<-drop.tip(spinytree, setdiff(spinytree$tip.label, spinyspecies_tb))
### Order Data
ordered_spiny_tb<-spiny_tb[pruned_spiny_tb$tip.label,]
#### Prep Data for OUwie
tb <- as.matrix(ordered_spiny_tb)[, "tb"]
reproduction_tb <- as.matrix(ordered_spiny_tb)[, "reproduction"]
#### simulate reproductive mode on the tree
trees_tb<-make.simmap(pruned_spiny_tb,reproduction_tb, nsim=500)
tb_reproduction <- data.frame(Genus_species = rownames(ordered_spiny_tb), Reg = reproduction_tb, X = as.numeric(tb))
trees_tb<-lapply(trees_tb,function(x){ x$node.label<-getStates(x,"nodes"); x })
## Now let's run OUwie under three models (BM1, OU1, and OUM)
## BM1  ###
BM1_tb<-lapply(trees_tb,OUwie,data=tb_reproduction,model="BM1",simmap.tree=TRUE)
## OU1  ###
OU1_tb<-lapply(trees_tb,OUwie,data=tb_reproduction,model="OU1",simmap.tree=TRUE)
## OUM  ###
OUM_tb<-lapply(trees_tb,OUwie,data=tb_reproduction,model="OUM",simmap.tree=TRUE)
# Isolate the AICc scores for all three models
meanaicc_BM1_tb<-t(sapply(BM1_tb,function(x) x$AICc))
meanaicc_BM1_tb
mean(meanaicc_BM1_tb)
meanaicc_OU1_tb<-t(sapply(OU1_tb,function(x) x$AICc))
meanaicc_OU1_tb
mean(meanaicc_OU1_tb)
meanaicc_OUM_tb<-t(sapply(OUM_tb,function(x) x$AICc))
meanaicc_OUM_tb
mean(meanaicc_OUM_tb)
## Get AIC weights
z<-c()
akaike.weights(z)
### create a matrix to store the AIC scores from all the runs
AICscores.3models<-matrix(ncol=3, nrow=500) 
colnames(AICscores.3models)<-c("BM1", "OUM", "OUM")
simmaps<- 1:500
row.names(AICscores.3models)<-simmaps
AICscores.3models[,1] <- meanaicc_BM1_tb
AICscores.3models[,2] <- meanaicc_OU1_tb
AICscores.3models[,3] <- meanaicc_OUM_tb
AICscores.3models 
model.deltaAIC.500simmaps<-matrix(ncol=3, nrow=500)
colnames(model.deltaAIC.500simmaps)<-c("BM1", "OU1", "OUM")
model.deltaAIC.500simmaps
### This loop runs 
for(g in 1:nrow(AICscores.3models)){
  get.values <- akaike.weights(AICscores.3models[g,])
  model.deltaAIC.500simmaps[g,]<- get.values$deltaAIC
}
model.deltaAIC.500simmaps
write.csv(model.deltaAIC.500simmaps, file="AICs_tb.csv")
#### Now we need to obtain the evolutionary rate and evolutionary optimals by OUM model
solution_OUM_tb<-t(sapply(OUM_tb,function(x) x$solution))
solution_OUM_tb
mean(solution_OUM_tb[,2])
theta_OUM_tb<-t(sapply(OUM_tb,function(x) x$theta))
theta_OUM_tb
mean(theta_OUM_tb[,1])
mean(theta_OUM_tb[,2])
##################################################

## [5] Testing the strength of convergent evolution ##

## Load tree
tree <- read.tree("Phrynosomatidae.tre")
plotTree(tree)
## Load trait data
spiny <- read.csv("spiny_tb_windex.csv") 
str(spiny)
###Drop tips
rownames(spiny)<-spiny$species
Species<-row.names(spiny)
tree2<-drop.tip(tree, setdiff(tree$tip.label, Species))
tree2
## Order data
spiny$species==tree2$tip.label 
spiny<-spiny[match(tree2$tip.label, spiny$species), ]
spiny$species==tree2$tip.label
spiny$species
spiny$tb
spiny$focals
## Analysis
windex_analyses<-windex(spiny,tree2,traits="tb",focal=spiny[,2], SE=TRUE)
windex_analyses
test_windex<-test.windex(spiny,tree2,traits="tb",focal=spiny[,2],SE=TRUE,reps=500, col="gray")
test_windex
################################################

## [6] Phylogenetic Generalized Least Squares (PGLS)

## Load data
alldata<-read.csv("tb_bio1.csv", header=2) 
alldata
rownames(alldata)<-alldata$Species
alldata
##Load tree
spinytree<-read.tree("Phrynosomatidae.tre")
spinyspecies_alldata<-row.names(alldata)
pruned_spiny_alldata<-drop.tip(spinytree, setdiff(spinytree$tip.label, spinyspecies_alldata))
### Order Data
ordered_spiny_data<-alldata[pruned_spiny_alldata$tip.label,]
###
names(ordered_spiny_data)
tb<-ordered_spiny_data[,4]
names(tb)<-row.names(ordered_spiny_data)
tb
tb_O<-ordered_spiny_data[,6]
names(tb_O)<-row.names(ordered_spiny_data)
tb_O
tb_V<-ordered_spiny_data[,8]
names(tb_V)<-row.names(ordered_spiny_data)
tb_V
bio1<-ordered_spiny_data[,5]
names(bio1)<-row.names(ordered_spiny_data)
bio1
bio1_O<-ordered_spiny_data[,7]
names(bio1_O)<-row.names(ordered_spiny_data)
bio1_O
bio1_V<-ordered_spiny_data[,9]
names(bio1_V)<-row.names(ordered_spiny_data)
bio1_V
repmode<-ordered_spiny_data[,3]
names(repmode)<-row.names(ordered_spiny_data)
repmode
############ Pruned tree by all species  ###################
tb_bio1_Data<-data.frame(repmode,bio1,tb, Species=names(tb))
tb_bio1_Data
tb_bio1_Data<-tb_bio1_Data[complete.cases(tb_bio1_Data), ]
spinyspecies_tb_bio1_Data<-row.names(tb_bio1_Data)
pruned_spiny_tb_bio1<-drop.tip(spinytree, setdiff(spinytree$tip.label, spinyspecies_tb_bio1_Data))
pruned_spiny_tb_bio1
############# Pruned tree by oviparous species #############
tb_bio1_Data_O<-data.frame(bio1_O,tb_O, Species=names(tb_O))
tb_bio1_Data_O
tb_bio1_Data_O<-tb_bio1_Data_O[complete.cases(tb_bio1_Data_O), ]
spinyspecies_tb_bio1_Data_O<-row.names(tb_bio1_Data_O)
pruned_spiny_tb_bio1_O<-drop.tip(spinytree, setdiff(spinytree$tip.label, spinyspecies_tb_bio1_Data_O))
pruned_spiny_tb_bio1_O
############## Pruned tree by viviparous species ####################
tb_bio1_Data_V<-data.frame(bio1_V,tb_V, Species=names(tb_V))
tb_bio1_Data_V
tb_bio1_Data_V<-tb_bio1_Data_V[complete.cases(tb_bio1_Data_V), ]
spinyspecies_tb_bio1_Data_V<-row.names(tb_bio1_Data_V)
pruned_spiny_tb_bio1_V<-drop.tip(spinytree, setdiff(spinytree$tip.label, spinyspecies_tb_bio1_Data_V))
pruned_spiny_tb_bio1_V
##################################
### Physiology ~ Environment
##  1a. tb ~ bio1
tb_bio1<-gls(tb~bio1,data=tb_bio1_Data,correlation=
                           corBrownian(1,pruned_spiny_tb_bio1),method="ML")
summary(tb_bio1)
################################################
##  1b. tb ~ bio1 + ReproductiveMode
tb_bio1_repmode<-gls(tb~bio1 + repmode,data=tb_bio1_Data,correlation=
                                   corBrownian(1,pruned_spiny_tb_bio1),method="ML")
summary(tb_bio1_repmode)
################################################
##  1c. tb ~ bio1 * ReproductiveMode
tb_bio1_repmode<-gls(tb~bio1 * repmode,data=tb_bio1_Data,correlation=
                       corBrownian(1,pruned_spiny_tb_bio1),method="ML")
summary(tb_bio1_repmode)
## PGLS by each Reproductive mode Oviparous (O) and Viviparous (V) ##
## O
tb_bio1_O<-gls(tb_O~bio1_O,data=tb_bio1_Data_O,correlation=
               corBrownian(1,pruned_spiny_tb_bio1_O),method="ML")
summary(tb_bio1_O)
## V
tb_bio1_V<-gls(tb_V~bio1_V,data=tb_bio1_Data_V,correlation=
                 corBrownian(1,pruned_spiny_tb_bio1_V),method="ML")
summary(tb_bio1_V)
#########################

## [7] Assesing environmental predictors of parity mode evolution
## 7.1 Threshold model

## Load tree
tree <- read.tree("Phrynosomatidae.tre")
spiny <- read.table("Parity_bio1.txt", header = T) 
spiny
str(spiny)
Species<-row.names(spiny)
## Drop tips
tree2<-drop.tip(tree, setdiff(tree$tip.label, Species))
tree2
plot(tree2)
## Load data
data <- read.table("Parity_te_th.txt")
mcmc<-threshBayes(tree2,data,control=list(sample=100, quiet=TRUE),ngen=1000000)
plot(mcmc)
mcmc
summary(mcmc)

## 7.2 Phylogenetic logistic regression

## Load data
alldata<-read.csv("Parity_bio1.csv", header=2) 
alldata
rownames(alldata)<-alldata$Species
alldata
##Load tree
spinytree<-read.tree("Phrynosomatidae.tre")
plot(spinytree)
### Drop tips
spinyspecies_alldata<-row.names(alldata)
spinyspecies_alldata
pruned_spiny_alldata<-drop.tip(spinytree, setdiff(spinytree$tip.label, spinyspecies_alldata))
plotTree(pruned_spiny_alldata)
pruned_spiny_alldata
### Order Data
ordered_spiny_data<-alldata[pruned_spiny_alldata$tip.label,]
### Create vectors
names(ordered_spiny_data)
bio1<-ordered_spiny_data[,3]
names(bio1)<-row.names(ordered_spiny_data)
bio1
repmode<-ordered_spiny_data[,2]
names(repmode)<-row.names(ordered_spiny_data)
repmode
## Analysis
fit = phyloglm(repmode~bio1,btol=20, phy=pruned_spiny_alldata,ordered_spiny_data,boot=500)
summary(fit)
coef(fit)
vcov(fit)
##########################################################

##[8] Stochastic linear Ornstein-Uhlenbeck models

## Load tree
tree <- read.tree("Phrynosomatidae.tre")
## Load data
spiny <- read.csv("Tb_MAT_V.csv") 
str(spiny)
## Drop tips
rownames(spiny)<-spiny$Species
Species<-row.names(spiny)
tree2<-drop.tip(tree, setdiff(tree$tip.label, Species))
spiny$Species==tree2$tip.label
spiny<-spiny[match(tree2$tip.label, spiny$Species), ]
spiny$Species==tree2$tip.label
plot(x=spiny$MAT, y=spiny$Tb, ylab="Tb", xlab="MAT")
##Analysis
model3_opt<-slouch.fit(phy=tree2, 
                   species=spiny$Species, 
                   response=spiny$Tb, random.cov = spiny$MAT)
model3_opt
## plot
plot(x=spiny$MAT, y=spiny$Tb,xlab="MAT", ylab="Tb" )
#evolutionary regression
abline(model3_opt$beta_evolutionary$coefficients_bias_corr[,1],
       col="black", lwd=2)
#optimal regression
abline(model3_opt$beta_primary$coefficients_bias_corr[,1],
       col="orange", lwd=0.1)
#get the intercept slope and SE
model3_opt$beta_evolutionary$coefficients_bias_corr  ### evolutionary regression
model3_opt$beta_primary$coefficients_bias_corr ### optimal regression
###############################################################
