# Supplementary material for: Exceptional parallelisms characterize the evolutionary transition to live birth in phrynosomatid lizards
Source: Nat Commun. 2022 May 24;13:2881. doi: 10.1038/s41467-022-30535-w (PMC9130271; doi:10.1038/s41467-022-30535-w)
Supplement: Supplementary file 8 — Source Data [file 41467_2022_30535_MOESM8_ESM.xlsx]

## Sheet: Fig 1b
Parity mode	Optimal_CTmin	Optimal_Tb	Optimal_Tpref	Optimal_CTmax	Optimal_B	Optimal_No	Optimal_P
Oviparous	12.9999	34.8743	34.6125	41.9177	0.0198142	9.71929	1.00749
Oviparous	13.0007	34.8795	34.6052	42.0355	0.0198135	9.75217	1.01646
Oviparous	12.9949	34.8795	34.6062	41.9222	0.0198176	9.77764	1.01236		CTmin= Cold tolerance
Oviparous	12.9991	34.8625	34.6085	41.9033	0.0198164	9.7231	1.01295		Tb= Field-estimated body temperature
Oviparous	13.0098	34.8827	34.6064	41.9265	0.0198113	9.79625	1.01214		Tpref= Laboratory-measured preferred body temperature
Oviparous	13.007	34.8745	34.6129	41.9206	0.0198137	9.68215	1.01146		CTmax= Heat tolerance
Oviparous	12.9985	34.8203	34.6247	41.9281	0.0198168	9.73116	1.01133		B= Mass-specific metabolic rate
Oviparous	13.0129	34.8751	34.618	41.9339	0.0198188	9.73341	1.0112		No= Annual number of offspring
Oviparous	12.9985	34.8756	34.6248	41.935	0.0197644	9.7341	1.00078		P= Mass-specific production
Oviparous	12.9971	34.8922	34.6013	41.9926	0.0198153	9.58009	1.00532
Oviparous	12.9971	34.8714	34.6431	41.918	0.0197205	9.73218	1.00592
Oviparous	12.9897	34.871	34.6086	41.9038	0.0197419	9.62047	1.01207
Oviparous	13.0004	34.8909	34.6057	41.9902	0.0198104	9.72818	1.00204
Oviparous	13.0034	34.8739	34.6368	41.9682	0.0198202	9.73816	1.01246
Oviparous	13.0003	34.8765	34.6038	41.922	0.0197439	9.73248	1.01309
Oviparous	13.0037	34.8764	34.6128	41.9279	0.0198081	9.7307	1.01252
Oviparous	12.9978	34.8788	34.6083	42.0591	0.0198637	9.68281	1.0115
Oviparous	12.9991	34.8718	34.6028	41.8551	0.0197415	9.73341	1.00677
Oviparous	13.0389	34.8787	34.6162	41.9102	0.0198027	9.7332	1.00493
Oviparous	13.0025	34.8794	34.6116	41.8987	0.0198164	9.72062	1.01246
Oviparous	13.0008	34.8739	34.609	41.9516	0.0198166	9.73157	1.02082
Oviparous	13.0072	34.8285	34.6133	41.9339	0.0198957	9.72994	1.00626
Oviparous	13.0182	34.882	34.6306	41.9233	0.0198176	9.72493	1.01393
Oviparous	13.0136	34.875	34.6064	42.0404	0.0198145	9.72031	1.01328
Oviparous	13.0083	34.8768	34.6105	41.9184	0.019813	9.74158	1.01474
Oviparous	12.9991	34.9203	34.5875	41.9066	0.0198152	9.73258	1.01197
Oviparous	12.9996	34.8771	34.6115	41.9067	0.0198158	9.61278	1.01262
Oviparous	13.0017	34.8185	34.6128	42.0675	0.019807	9.72999	1.01165
Oviparous	13.0014	34.8983	34.6081	41.9706	0.0198156	9.71398	1.02079
Oviparous	13.0087	34.8771	34.6131	41.9431	0.0197378	9.73782	1.01161
Oviparous	13.0023	34.8779	34.6134	41.924	0.0199076	9.7021	1.01119
Oviparous	12.9979	34.8763	34.6107	41.9236	0.0197524	9.7376	1.01274
Oviparous	13.0226	34.8731	34.6024	41.9345	0.0198158	9.68233	1.01147
Oviparous	13.0328	34.8795	34.6069	41.9211	0.0198123	9.7231	1.01053
Oviparous	13.0015	34.8785	34.5766	41.9287	0.0198351	9.71973	1.0134
Oviparous	12.9981	34.8834	34.6113	41.9381	0.0198097	9.67286	1.00502
Oviparous	12.9976	34.8758	34.6111	41.926	0.019815	9.72821	1.01244
Oviparous	13.0083	34.8254	34.6162	41.9352	0.0197546	9.73764	1.01289
Oviparous	13.0024	34.817	34.6255	41.9212	0.0198048	9.72079	1.01234
Oviparous	13.0006	34.8914	34.6037	41.9073	0.019827	9.63943	1.00483
Oviparous	13.0086	34.8915	34.6259	42.0295	0.0198042	9.72203	1.01097
Oviparous	12.9974	34.88	34.6189	41.8247	0.0198156	9.72274	1.01441
Oviparous	12.9874	34.8428	34.605	41.9224	0.0198069	9.72019	1.0284
Oviparous	12.9991	34.8718	34.6257	41.9202	0.0198107	9.73128	1.0126
Oviparous	12.9984	34.8293	34.6114	41.9117	0.0197416	9.76239	1.02079
Oviparous	13.0011	34.8977	34.608	41.9292	0.0198762	9.71601	1.01636
Oviparous	13.0071	34.8731	34.6245	41.9288	0.0198077	9.7241	1.01253
Oviparous	12.9967	34.8448	34.6087	41.928	0.019803	9.73059	1.01316
Oviparous	13.0116	34.8701	34.635	41.9392	0.0198211	9.7248	1.00216
Oviparous	13.0191	34.8073	34.5886	41.928	0.0199514	9.75409	1.01314
Oviparous	13.0232	34.963	34.6255	42.0607	0.0198154	9.72017	1.01324
Oviparous	13.0007	34.8774	34.6064	42.0074	0.0198161	9.67918	1.01104
Oviparous	13.1289	34.8751	34.6291	41.9536	0.0198375	9.74208	1.02634
Oviparous	12.9986	34.8731	34.6137	41.9278	0.0198142	9.72682	1.01108
Oviparous	13.0065	34.8704	34.5982	42.0595	0.0198581	9.72984	1.01281
Oviparous	13.014	34.8435	34.6079	41.9231	0.0198453	9.74158	1.01331
Oviparous	13.0005	34.8514	34.6113	41.9293	0.0198205	9.73493	1.01335
Oviparous	12.9992	34.8736	34.6026	41.9159	0.0198228	9.71859	1.00817
Oviparous	13.0136	34.8784	34.6275	42.0076	0.0198188	9.71628	1.01312
Oviparous	12.9978	34.8368	34.6076	41.9109	0.019838	9.7196	1.01187
Oviparous	13.0007	34.872	34.6048	41.9188	0.0198325	9.72215	1.01292
Oviparous	13.0003	34.8785	34.6288	41.9458	0.019812	9.72939	1.01355
Oviparous	12.9998	34.8924	34.5661	41.9215	0.0199467	9.73741	1.01196
Oviparous	12.9372	34.8761	34.61	41.9293	0.0198024	9.72731	1.02082
Oviparous	13.1451	34.8706	34.6144	41.9142	0.019767	9.77023	1.0133
Oviparous	13.0083	34.8747	34.6168	41.9397	0.0198168	9.73454	1.01694
Oviparous	12.9996	34.8671	34.6286	41.9242	0.0198256	9.72247	1.01283
Oviparous	13.0057	34.8697	34.6115	41.9417	0.0197504	9.73054	1.01117
Oviparous	12.9987	34.8955	34.6077	41.9289	0.0198191	9.73077	1.01927
Oviparous	13.0005	34.8725	34.6167	41.9325	0.0198248	9.72033	1.01075
Oviparous	12.9928	34.8668	34.6321	42.0139	0.0198064	9.66454	1.00822
Oviparous	12.9998	34.8799	34.605	42.0622	0.0198075	9.74532	1.01263
Oviparous	12.9991	34.8818	34.6138	41.9171	0.0198124	9.72619	1.00508
Oviparous	13.0496	34.8719	34.5726	41.9752	0.0198045	9.66549	1.02255
Oviparous	12.9999	34.8748	34.6072	41.9366	0.0198153	9.72247	1.01143
Oviparous	13.0045	34.9186	34.6065	41.9291	0.0198018	9.70616	1.0077
Oviparous	13.0083	34.878	34.6101	41.9204	0.0198144	9.74352	1.01339
Oviparous	13.0008	34.9042	34.6449	41.9231	0.0197645	9.74099	1.02221
Oviparous	13.0004	34.8772	34.6502	41.9382	0.0198239	9.72747	1.01287
Oviparous	12.9969	34.8756	34.613	41.9181	0.0198153	9.72438	1.01227
Oviparous	13.1339	34.8729	34.6076	41.939	0.01981	9.656	1.01104
Oviparous	13.0024	34.8761	34.6128	41.9413	0.019812	9.68439	1.02079
Oviparous	13.0095	34.8723	34.6332	41.9125	0.0198148	9.72651	1.01171
Oviparous	13.0005	34.8886	34.609	41.9133	0.0198132	9.70377	1.01251
Oviparous	12.998	34.9186	34.6059	41.9263	0.0197743	9.68389	1.02293
Oviparous	13.0079	34.8672	34.6201	41.9253	0.019806	9.67932	1.01246
Oviparous	13.0069	34.8738	34.6068	41.9319	0.0198219	9.72978	1.01386
Oviparous	12.9922	34.8721	34.6067	42.0482	0.0198039	9.72291	1.01281
Oviparous	13.0005	34.8781	34.5893	41.9239	0.0198098	9.73372	1.01295
Oviparous	12.9992	34.8693	34.6063	42.0536	0.0198247	9.71807	1.0126
Oviparous	12.999	34.818	34.6156	41.9252	0.0198111	9.72559	1.00196
Oviparous	13.0023	34.8326	34.6125	41.9425	0.0198117	9.68941	1.01325
Oviparous	13.0085	34.878	34.606	42.0499	0.0198157	9.71404	1.01235
Oviparous	13.0109	34.8745	34.5767	41.9177	0.0197881	9.61854	1.0135
Oviparous	12.9941	34.8743	34.607	42.0151	0.0198289	9.72891	1.01998
Oviparous	13.0012	34.8206	34.6137	42.0214	0.0197235	9.71457	1.01213
Oviparous	12.9991	34.8724	34.6308	41.9168	0.019808	9.74795	1.0122
Oviparous	13.135	34.8775	34.6128	41.91	0.0197533	9.70115	1.01202
Oviparous	13.011	34.8819	34.6099	41.9786	0.019815	9.70796	1.00445
Oviparous	13.0046	34.8203	34.6098	41.9411	0.0198175	9.65809	1.02077
Oviparous	12.9991	34.8727	34.6112	41.9739	0.019807	9.65612	1.01206
Oviparous	13.0006	34.8698	34.6105	41.9126	0.0198103	9.72052	1.01322
Oviparous	12.999	34.8819	34.634	41.9294	0.0198075	9.72742	1.01061
Oviparous	13.0002	34.8542	34.6047	41.9958	0.0198073	9.68771	1.01252
Oviparous	12.9991	34.8784	34.6125	41.9972	0.0197431	9.6217	1.01163
Oviparous	13.0053	34.8785	34.6099	41.9233	0.0198094	9.75078	1.01563
Oviparous	13.0001	34.8143	34.61	41.9234	0.0197389	9.72379	1.01309
Oviparous	13.007	34.8808	34.6077	41.9332	0.0198275	9.72551	1.00327
Oviparous	13.0013	34.8772	34.615	41.9336	0.0198023	9.72202	1.01157
Oviparous	12.9931	34.8832	34.6381	41.9075	0.0197841	9.72482	1.00419
Oviparous	13.0006	34.8777	34.6082	42.0602	0.0198031	9.7229	1.01341
Oviparous	13.0004	34.8435	34.6324	41.9034	0.0198016	9.72807	1.01199
Oviparous	12.9996	34.8289	34.6108	42.0064	0.0198041	9.70916	1.01183
Oviparous	12.9905	34.8756	34.6033	42.0297	0.0198175	9.72787	1.01249
Oviparous	12.9969	34.8286	34.6011	41.8752	0.0198159	9.71643	1.0144
Oviparous	13.0066	34.8706	34.6075	41.9372	0.0198369	9.73159	1.00274
Oviparous	13.0112	34.8693	34.6118	41.9696	0.0198236	9.72423	1.0121
Oviparous	13.0008	34.8779	34.5974	41.9437	0.0197791	9.73549	1.01199
Oviparous	13.127	34.9315	34.6226	42.0634	0.0197474	9.70604	1.0094
Oviparous	12.9991	34.8509	34.6569	41.8367	0.0198197	9.72044	1.01204
Oviparous	12.9969	34.8176	34.633	41.9276	0.0198143	9.72535	1.01185
Oviparous	13.0063	34.8775	34.6098	42.0287	0.0198013	9.73164	1.01431
Oviparous	13.0154	34.8789	34.6096	41.935	0.0198083	9.73276	1.00521
Oviparous	13.0078	34.8482	34.6293	41.9174	0.0198072	9.72612	1.01386
Oviparous	12.9941	34.9103	34.6171	42.0119	0.0198089	9.76319	1.01278
Oviparous	12.9984	34.8805	34.6079	41.837	0.0198121	9.68344	1.01056
Oviparous	13.0293	34.8744	34.606	41.9983	0.0198135	9.71929	1.00335
Oviparous	13.0094	34.8821	34.6058	41.9188	0.0198108	9.72883	1.02001
Oviparous	13.0057	34.8743	34.608	41.9371	0.0197138	9.73819	1.01228
Oviparous	13.0084	34.8734	34.6109	41.801	0.0198317	9.72272	1.01216
Oviparous	12.9912	34.8702	34.58	41.8991	0.0198392	9.721	1.01319
Oviparous	12.9999	34.8826	34.603	41.927	0.019802	9.72157	1.0114
Oviparous	13.0048	34.8735	34.6093	41.9328	0.0198111	9.74002	1.01229
Oviparous	12.9999	34.8323	34.6142	41.9243	0.0198217	9.71888	1.01924
Oviparous	12.9872	34.8717	34.6288	41.9392	0.0198229	9.72554	1.01041
Oviparous	12.9934	34.8796	34.6109	41.9309	0.0198177	9.72254	1.011
Oviparous	13.0005	34.8826	34.6519	41.9105	0.019771	9.72487	1.01065
Oviparous	12.9974	34.8656	34.6081	41.843	0.0197637	9.726	1.00275
Oviparous	13.0039	34.8105	34.6084	42.0542	0.0198097	9.72267	1.01252
Oviparous	12.9999	34.9054	34.6208	41.9391	0.0197151	9.74925	1.00558
Oviparous	13.0003	34.8739	34.6072	41.9054	0.0197365	9.65411	1.01154
Oviparous	13.0002	34.8743	34.6033	42.0482	0.0198132	9.73012	1.01305
Oviparous	13.0486	34.8712	34.6128	41.9238	0.0197469	9.74146	1.01303
Oviparous	12.998	34.8756	34.6346	41.9074	0.0198178	9.696	1.01451
Oviparous	13.0406	34.8785	34.6074	41.9157	0.0198082	9.72279	1.01276
Oviparous	13.0059	34.8785	34.6036	41.9257	0.0198148	9.73577	1.00537
Oviparous	13.0065	34.824	34.5856	41.9351	0.0198197	9.72773	1.00515
Oviparous	13.0764	34.8817	34.6134	41.9269	0.019819	9.72003	1.01182
Oviparous	13.0002	34.8772	34.6089	41.9224	0.0198045	9.67115	1.02077
Oviparous	12.994	34.876	34.6092	41.9083	0.0197568	9.73076	1.00539
Oviparous	13.0007	34.87	34.6095	42.0664	0.0198112	9.72385	1.01286
Oviparous	12.997	34.8772	34.5789	41.9055	0.0197998	9.71667	1.0117
Oviparous	13.0004	34.8774	34.6064	41.9411	0.0197775	9.71874	0.987538
Oviparous	12.9918	34.8064	34.6114	41.9334	0.0198002	9.74573	1.01237
Oviparous	13.0004	34.8787	34.6207	41.928	0.0198024	9.7282	1.01275
Oviparous	13.0225	34.8812	34.6152	41.9226	0.0198128	9.72395	1.0127
Oviparous	13.0929	35.0842	34.6081	41.923	0.0198126	9.73197	1.01297
Oviparous	12.996	34.8789	34.6097	41.8959	0.0198098	9.70148	1.01233
Oviparous	13.1925	34.8699	34.6284	41.9216	0.0197695	9.70333	1.01489
Oviparous	12.9991	34.8719	34.617	41.9147	0.0197645	9.76006	1.00841
Oviparous	13.0012	34.8781	34.618	41.9313	0.0198127	9.69918	1.01396
Oviparous	12.9979	34.8731	34.603	41.9206	0.0198036	9.69123	1.01244
Oviparous	12.9984	34.8774	34.6081	41.9418	0.0197268	9.72813	1.01025
Oviparous	12.9991	34.8931	34.6494	41.9052	0.0198127	9.72803	1.01246
Oviparous	12.9991	34.8723	34.613	41.9416	0.0198301	9.72058	1.01138
Oviparous	12.9991	34.8636	34.6181	41.8203	0.0198156	9.69469	1.01192
Oviparous	12.99	34.9029	34.6079	41.9917	0.0198157	9.7224	1.01233
Oviparous	13.0008	34.8754	34.6078	41.9097	0.0197473	9.70687	1.00514
Oviparous	13.0008	34.8767	34.6108	41.9204	0.0198171	9.72405	1.01403
Oviparous	13.1229	34.8704	34.6103	41.968	0.0197313	9.64715	1.01186
Oviparous	13.0109	34.876	34.6056	41.8642	0.0198139	9.71479	1.01384
Oviparous	12.9914	34.8781	34.5859	41.9409	0.0198325	9.69689	1.00344
Oviparous	12.9978	34.8735	34.5812	41.92	0.0198281	9.71604	0.988886
Oviparous	13.0015	34.8114	34.6605	42.0543	0.0198248	9.71077	1.01087
Oviparous	13.0099	34.8742	34.6152	41.921	0.0198045	9.72205	1.01302
Oviparous	13.0801	34.8828	34.6128	41.9042	0.0198149	9.72565	1.01351
Oviparous	13.006	34.8794	34.6093	41.9333	0.0198683	9.72254	1.01176
Oviparous	12.9991	34.8753	34.606	41.9339	0.0197748	9.73003	1.01195
Oviparous	13.112	34.8768	34.6065	41.8464	0.0197691	9.63183	1.01102
Oviparous	13.0549	34.8732	34.6704	41.8235	0.0197251	9.71908	1.01309
Oviparous	13.0097	34.8689	34.6154	41.9538	0.0198139	9.7417	1.0147
Oviparous	12.9979	34.8707	34.6074	41.9201	0.0198162	9.71848	1.01226
Oviparous	12.992	34.8751	34.6106	42.0513	0.0198112	9.71911	1.01227
Oviparous	13.0082	34.875	34.6007	41.8096	0.0198014	9.73341	1.02302
Oviparous	13.0029	34.9448	34.5852	41.9233	0.0198104	9.7228	1.01248
Oviparous	13.0055	34.8813	34.6051	41.8969	0.0198363	9.72821	1.01107
Oviparous	13.0087	34.8723	34.6202	42.0004	0.0198057	9.72956	1.0112
Oviparous	13.0006	34.8432	34.605	42.0463	0.0198035	9.72583	1.0049
Oviparous	13.0237	34.8714	34.6119	41.9275	0.0197487	9.73873	1.02587
Oviparous	13.0004	34.8793	34.587	41.9229	0.0197765	9.75099	1.01045
Oviparous	13.0006	34.8999	34.6139	41.9174	0.0198111	9.68356	1.01321
Oviparous	13.0859	34.8781	34.6316	41.9225	0.019824	9.71988	1.01013
Oviparous	12.9944	34.8783	34.6011	41.8164	0.0198164	9.71858	1.00302
Oviparous	13.0072	34.8702	34.6024	41.915	0.019831	9.71595	1.01317
Oviparous	12.9999	34.8379	34.6135	41.9358	0.0198135	9.6204	1.01134
Oviparous	13.0042	34.8749	34.6077	41.9442	0.0198193	9.71972	1.01267
Oviparous	13.0245	34.8769	34.6336	41.9515	0.0198134	9.72886	1.01321
Oviparous	13.1265	34.8672	34.6073	41.9818	0.019812	9.73036	1.00103
Oviparous	12.9979	34.9135	34.5992	41.9632	0.0200265	9.72401	1.01207
Oviparous	13.0001	34.8736	34.6154	41.935	0.0198019	9.72117	1.01143
Oviparous	13.0001	34.878	34.6134	41.9403	0.0198161	9.73648	1.01231
Oviparous	13.0134	34.8924	34.6382	41.9224	0.0198106	9.69751	1.01183
Oviparous	13.0006	34.8775	34.6196	41.9063	0.0198185	9.72062	1.01195
Oviparous	12.9981	34.8737	34.5877	42.0278	0.0197669	9.72054	1.01135
Oviparous	13.0171	34.8724	34.6109	41.9116	0.0198192	9.70994	1.00443
Oviparous	13.0171	34.8786	34.6101	41.9419	0.0198162	9.71969	1.01296
Oviparous	12.9986	34.8753	34.6042	41.8578	0.0198143	9.67222	1.01321
Oviparous	12.9974	34.8789	34.6143	41.9318	0.0198116	9.7315	1.01357
Oviparous	12.9992	34.8756	34.5727	41.9259	0.0198084	9.72547	1.01296
Oviparous	12.9947	34.8887	34.6099	41.9303	0.0198112	9.72408	1.01148
Oviparous	13.0007	34.8431	34.609	41.9418	0.0197664	9.73624	1.01121
Oviparous	12.919	34.8702	34.6066	41.7939	0.0198091	9.73485	1.01477
Oviparous	12.9991	34.8667	34.6079	41.9219	0.0198059	9.73015	1.013
Oviparous	13.0031	34.8774	34.6122	41.8078	0.0198152	9.69044	1.0134
Oviparous	13.006	34.8717	34.6096	41.8385	0.0198198	9.71989	1.00749
Oviparous	12.9928	34.8762	34.6151	42.0221	0.0198043	9.73194	1.01191
Oviparous	12.9929	34.878	34.608	41.9203	0.019776	9.73949	1.01075
Oviparous	13.0587	34.8778	34.636	41.9661	0.0197167	9.72381	1.00586
Oviparous	13.0006	34.8793	34.6306	41.8354	0.0198366	9.72977	1.01319
Oviparous	13.0092	34.8725	34.6246	41.9397	0.0197658	9.73159	1.02079
Oviparous	13.0335	34.8485	34.6056	41.9407	0.0198033	9.70892	1.01151
Oviparous	12.9983	34.8819	34.6145	42.0232	0.019773	9.71956	1.01278
Oviparous	13.0073	34.8751	34.5789	41.9088	0.0198089	9.72586	1.01259
Oviparous	13.0005	34.8765	34.6152	41.9296	0.0197985	9.72482	1.01105
Oviparous	13.0092	34.881	34.6395	41.9185	0.0198173	9.73556	1.02077
Oviparous	13.0373	34.8764	34.6152	42.0026	0.0198277	9.72583	1.01172
Oviparous	12.9954	34.88	34.6086	42.0536	0.019826	9.72737	1.01151
Oviparous	13.0006	34.8715	34.6245	41.9318	0.0198099	9.72419	1.00463
Oviparous	13.0101	34.875	34.6316	41.9446	0.0198273	9.79728	1.02079
Oviparous	13.0055	34.8967	34.6103	41.9437	0.019827	9.72901	1.01204
Oviparous	12.9977	34.8364	34.61	41.8756	0.0198247	9.71855	1.01365
Oviparous	12.999	34.8743	34.6066	41.9203	0.0198442	9.71834	1.00473
Oviparous	13.0082	34.8753	34.6023	41.9209	0.0198038	9.73541	1.01177
Oviparous	13.0006	34.8812	34.6094	41.9183	0.0198046	9.73302	1.01243
Oviparous	13.0006	34.8747	34.6047	41.9256	0.0197345	9.72533	1.02284
Oviparous	13.0011	34.8751	34.6307	41.9151	0.019807	9.72223	1.02079
Oviparous	13.0009	34.9086	34.6171	41.8987	0.0198151	9.72018	1.01262
Oviparous	12.9991	34.8935	34.613	41.9117	0.0198036	9.73228	1.01243
Oviparous	12.999	34.8743	34.6097	41.914	0.0198314	9.73176	1.01251
Oviparous	13.0274	34.8745	34.6237	41.9313	0.0198301	9.72835	1.01226
Oviparous	13.0012	34.8751	34.6067	41.9193	0.0198172	9.73139	1.01274
Oviparous	13.0052	34.873	34.6118	41.8528	0.0198232	9.72508	1.01174
Oviparous	13.0034	34.8738	34.6104	41.852	0.0199037	9.72543	1.01296
Oviparous	13.0013	34.8296	34.6093	41.9284	0.0198109	9.73214	1.01144
Oviparous	13.009	34.818	34.6371	41.8964	0.019847	9.70176	1.01234
Oviparous	12.9981	34.8852	34.6124	41.9279	0.0198111	9.73628	1.01185
Oviparous	13.0122	34.8691	34.6134	42.0545	0.0198095	9.68174	1.00328
Oviparous	12.9968	34.8703	34.6127	41.9137	0.0197322	9.725	1.00099
Oviparous	13.061	34.8485	34.6134	41.9808	0.019753	9.71943	1.00234
Oviparous	12.9973	34.9415	34.6114	41.9476	0.0198292	9.73561	1.01309
Oviparous	12.9975	34.8454	34.6174	41.917	0.0198393	9.72579	1.02079
Oviparous	13.0305	34.8825	34.6472	41.9263	0.0198053	9.60494	1.01158
Oviparous	12.9982	34.8749	34.6141	41.9442	0.0197389	9.72915	1.02079
Oviparous	13.0043	34.9071	34.6035	41.9315	0.019835	9.72973	1.01617
Oviparous	13.0106	34.932	34.6248	41.9086	0.0198059	9.73921	1.01351
Oviparous	13.0023	34.9281	34.6128	41.9271	0.0198153	9.72889	1.01288
Oviparous	13.0016	34.8839	34.603	41.9239	0.0198152	9.67396	1.01308
Oviparous	13.0061	34.8859	34.6018	41.9316	0.0197262	9.75339	1.01299
Oviparous	12.9966	34.8749	34.6088	41.9369	0.0198174	9.74345	1.01006
Oviparous	13.0004	34.8327	34.6113	41.9446	0.0198058	9.73232	1.01146
Oviparous	13.0064	34.8798	34.5624	42.0253	0.0198077	9.73411	1.01104
Oviparous	13.0007	34.8919	34.6062	42.0609	0.0198105	9.7302	1.01326
Oviparous	12.9991	34.8455	34.6095	41.9129	0.0198186	9.71762	1.00427
Oviparous	13.0226	34.872	34.606	41.942	0.0198192	9.61053	1.01285
Oviparous	13.001	34.8796	34.6132	41.9255	0.0198144	9.73367	1.01096
Oviparous	13.0007	34.8873	34.632	41.9334	0.019814	9.65521	1.01276
Oviparous	13.0017	34.9808	34.6369	41.9513	0.019812	9.71848	1.01668
Oviparous	13.0042	34.9082	34.61	41.9722	0.0198168	9.72311	1.00545
Oviparous	12.9974	34.8698	34.6073	41.9197	0.0198055	9.71907	1.01306
Oviparous	13.0078	34.8734	34.6091	41.9051	0.0198173	9.72268	1.02077
Oviparous	13.0412	34.8817	34.6098	41.9274	0.0198085	9.72287	1.01272
Oviparous	13.0005	34.8787	34.6324	42.0331	0.0198077	9.73417	1.01116
Oviparous	13.0024	34.8722	34.7072	41.9392	0.0198218	9.72592	1.01299
Oviparous	12.9962	34.8799	34.6237	42.0359	0.0198065	9.73418	1.00478
Oviparous	13	34.8751	34.6068	41.9374	0.0198087	9.71858	1.0138
Oviparous	13.0025	34.8713	34.5842	42.0465	0.0197973	9.73733	1.00466
Oviparous	13.0089	34.8723	34.6095	41.9128	0.0198114	9.73568	1.01255
Oviparous	13.0069	34.8798	34.616	41.9299	0.0198118	9.72194	1.01071
Oviparous	13.0018	34.8766	34.6113	41.9227	0.0198342	9.72399	1.00448
Oviparous	13.0274	34.8826	34.6084	41.9184	0.0198081	9.72322	1.02082
Oviparous	13.0001	34.873	34.6073	41.9933	0.0198469	9.56875	1.01264
Oviparous	13.0004	34.8854	34.6076	41.9163	0.019836	9.67367	1.0181
Oviparous	12.9999	34.8833	34.6272	41.9243	0.0198019	9.72652	1.02079
Oviparous	13.0701	34.8783	34.6083	41.8494	0.0198033	9.71111	1.02079
Oviparous	13.0091	34.8755	34.6045	41.9131	0.0197469	9.72915	1.01295
Oviparous	12.9997	34.8661	34.6122	41.8442	0.0198172	9.73015	1.01293
Oviparous	13.0204	34.8274	34.6143	41.9239	0.0197405	9.68232	1.01187
Oviparous	13.0103	34.8662	34.6099	41.9223	0.019827	9.71186	1.01197
Oviparous	13.0054	34.8734	34.6367	41.9376	0.0198119	9.72532	1.01217
Oviparous	13.001	34.8817	34.6069	41.9227	0.019816	9.72272	1.01236
Oviparous	13.0028	34.8713	34.6104	41.9488	0.0198154	9.62917	1.02064
Oviparous	13.0048	34.8822	34.61	41.9471	0.0198739	9.67098	1.0127
Oviparous	13.0039	34.8805	34.5848	41.91	0.0198293	9.72826	1.01407
Oviparous	12.9979	34.8733	34.5803	42.0171	0.0198101	9.71741	1.01244
Oviparous	13.0031	34.8846	34.6128	41.9868	0.0198051	9.73107	1.0116
Oviparous	13.0105	34.8702	34.5768	41.9307	0.019811	9.72552	1.02231
Oviparous	13.0003	34.81	34.5759	41.9065	0.0198175	9.72917	1.01478
Oviparous	12.9917	34.8743	34.6398	41.9197	0.0198102	9.72263	1.01245
Oviparous	13	34.8815	34.6078	41.9331	0.0198146	9.73254	1.01872
Oviparous	13.013	34.8778	34.6072	41.9026	0.0198057	9.72409	1.01221
Oviparous	12.9934	34.8784	34.6045	41.9352	0.0198072	9.72341	1.01266
Oviparous	13.0099	34.8702	34.6119	41.9167	0.0198083	9.73171	1.01235
Oviparous	12.9969	34.8284	34.605	41.938	0.0198176	9.7286	1.013
Oviparous	13.0001	34.8314	34.6081	41.9171	0.019808	9.71925	1.01292
Oviparous	13.0622	34.8944	34.6512	41.9194	0.0198081	9.67958	1.01285
Oviparous	13.0002	34.8831	34.6176	42.0227	0.0198175	9.69261	1.01185
Oviparous	13.0075	34.8966	34.6116	41.8273	0.0198103	9.72701	1.02082
Oviparous	13.0008	34.8759	34.6035	41.9417	0.0198092	9.7327	1.01935
Oviparous	13.0676	34.8696	34.61	41.9381	0.0198133	9.63513	1.01189
Oviparous	13.0009	34.877	34.5907	41.9103	0.0197303	9.67696	1.01269
Oviparous	13.0001	34.8694	34.6106	41.9365	0.0198357	9.73059	1.01274
Oviparous	12.9996	34.874	34.6045	41.9203	0.0198182	9.72582	1.0121
Oviparous	12.9995	34.8718	34.6025	41.9152	0.0198149	9.73013	1.01294
Oviparous	13.0137	34.8904	34.6068	41.9269	0.0198018	9.74694	1.01229
Oviparous	13.123	34.92	34.6078	41.9147	0.0198096	9.73405	1.01687
Oviparous	12.9998	34.8773	34.64	41.9096	0.019753	9.71919	1.01204
Oviparous	12.9974	34.8744	34.6119	41.9226	0.0197581	9.74368	1.01215
Oviparous	12.9859	34.8744	34.6321	41.9299	0.0198097	9.72899	1.01236
Oviparous	13.012	34.874	34.6051	41.9327	0.0198288	9.72351	1.01075
Oviparous	13.003	34.8808	34.6127	42.0127	0.0197368	9.6618	1.01325
Oviparous	13.0109	34.8695	34.6085	41.8121	0.0198138	9.72292	1.01257
Oviparous	13.0042	34.8781	34.6064	41.9161	0.0198283	9.73413	1.00536
Oviparous	13.0098	34.8698	34.5818	41.9284	0.0198456	9.68985	1.01292
Oviparous	12.9999	34.8891	34.6255	41.9669	0.0197373	9.72739	1.01932
Oviparous	13.0005	34.8702	34.6114	41.9235	0.0198374	9.72608	1.01171
Oviparous	13.1224	34.8713	34.6514	41.9186	0.0197991	9.73317	1.0107
Oviparous	12.9999	34.872	34.6058	41.9239	0.0198065	9.75062	1.01257
Oviparous	13.1198	34.8793	34.6004	41.8334	0.019971	9.74893	1.0138
Oviparous	13.0044	34.8788	34.6105	41.8909	0.0198256	9.72702	1.01109
Oviparous	12.9973	34.8179	34.6294	41.9192	0.0198149	9.81369	1.0114
Oviparous	12.9995	34.8603	34.6066	41.9071	0.0197473	9.79866	1.01236
Oviparous	13.0087	34.876	34.6198	41.9045	0.0198066	9.7376	1.01237
Oviparous	12.9985	34.8323	34.611	41.8966	0.0198117	9.72972	1.01125
Oviparous	12.9999	34.8733	34.6078	42.0103	0.0198071	9.70474	1.00352
Oviparous	12.9978	34.8746	34.6162	41.9226	0.0198096	9.73201	1.0135
Oviparous	12.9057	34.8682	34.6025	41.9407	0.0197277	9.72552	1.01306
Oviparous	13.0058	34.8789	34.6873	41.9321	0.0198159	9.72546	1.01194
Oviparous	13.0013	34.8785	34.5966	41.9214	0.0197221	9.72677	1.0043
Oviparous	13.0221	34.8785	34.616	41.9059	0.0198175	9.72974	1.01138
Oviparous	12.9985	34.9054	34.6086	42.0473	0.0198188	9.73146	1.01123
Oviparous	13.0116	34.8772	34.6104	41.929	0.0197491	9.73639	1.01309
Oviparous	13.0016	34.9067	34.6103	41.927	0.0198106	9.72411	1.01228
Oviparous	13.0097	34.8689	34.6025	41.9751	0.0197344	9.67593	1.01241
Oviparous	13.0001	34.8791	34.606	41.9237	0.0198111	9.72725	1.01194
Oviparous	12.9928	34.8695	34.6102	41.9209	0.0198136	9.6719	1.0123
Oviparous	12.9984	34.8325	34.6488	41.9313	0.0198291	9.6978	1.01309
Oviparous	12.9962	34.8772	34.6031	41.9348	0.0197992	9.59912	1.00464
Oviparous	13.0938	34.8709	34.6139	41.898	0.0198076	9.72348	1.0124
Oviparous	13.0009	34.8757	34.6014	41.922	0.0198119	9.7261	1.01221
Oviparous	12.9989	34.8797	34.6228	41.9208	0.0197782	9.72592	1.01287
Oviparous	13.0249	34.876	34.6137	41.931	0.0198191	9.72495	1.00627
Oviparous	12.9952	34.8794	34.6051	41.9258	0.0198292	9.71917	1.02079
Oviparous	12.9979	34.875	34.6006	42.0187	0.0198165	9.72019	1.02082
Oviparous	13.0058	34.882	34.6307	41.932	0.0198102	9.88202	1.01283
Oviparous	12.9974	34.8449	34.6306	41.9253	0.0198161	9.72599	1.00409
Oviparous	13.0013	34.8762	34.6123	42.0337	0.0198764	9.73042	1.01308
Oviparous	12.9991	34.8749	34.6113	41.9039	0.0198231	9.64185	1.01229
Oviparous	13.0046	34.9103	34.6095	41.9276	0.0198148	9.73703	1.01233
Oviparous	12.9997	34.8177	34.6005	41.9402	0.0198154	9.72966	1.00598
Oviparous	12.998	34.8782	34.6123	41.9951	0.0198188	9.73168	1.01386
Oviparous	12.9968	34.8494	34.6125	41.9206	0.0197921	9.76349	1.01248
Oviparous	13.0124	34.8751	34.6122	41.9209	0.0198146	9.65253	1.00392
Oviparous	13.0011	34.8937	34.6233	41.9576	0.0198104	9.73145	1.01237
Oviparous	13.0328	34.8772	34.6052	41.9377	0.0198125	9.63416	1.01221
Oviparous	12.9904	34.8413	34.5804	41.9323	0.0198085	9.68775	1.0208
Oviparous	12.9999	34.8788	34.6106	42.0479	0.0198042	9.67227	1.01149
Oviparous	13.0254	34.8743	34.6121	41.9081	0.0198015	9.73126	1.01138
Oviparous	12.9901	34.8799	34.6145	41.9222	0.0198348	9.71791	1.01201
Oviparous	13.0087	34.8728	34.6119	41.8279	0.0198032	9.73084	1.01138
Oviparous	13.0036	34.8759	34.6504	41.9059	0.0198192	9.7446	1.01205
Oviparous	12.9984	34.7986	34.6136	41.9047	0.01982	9.65006	1.01508
Oviparous	13.0009	34.8531	34.6153	41.921	0.0198232	9.72781	1.01184
Oviparous	13.0007	34.8764	34.6089	41.9908	0.0198107	9.7218	1.01145
Oviparous	13.0014	34.8742	34.6111	41.9288	0.0198176	9.6519	1.0131
Oviparous	13.0082	34.8732	34.6075	41.9197	0.0198252	9.63853	1.0109
Oviparous	13.0091	34.8808	34.6306	41.9316	0.0197683	9.7298	1.01286
Oviparous	13.0095	34.881	34.6111	41.9103	0.0197642	9.72477	1.01367
Oviparous	13.0005	34.8768	34.6365	41.9247	0.0198084	9.739	1.01241
Oviparous	12.9991	34.8033	34.5797	41.9406	0.0198109	9.76904	1.01214
Oviparous	12.9901	34.8777	34.6308	41.9907	0.0198482	9.7208	1.01112
Oviparous	13.003	34.8917	34.6258	41.9241	0.0198033	9.72427	1.01236
Oviparous	12.9983	34.8785	34.6184	42.0191	0.0198207	9.73185	1.01245
Oviparous	13.0105	34.886	34.5732	41.9138	0.0198708	9.72923	1.01234
Oviparous	12.9983	34.8808	34.6086	41.939	0.0198364	9.71216	1.01168
Oviparous	12.9981	34.8738	34.6287	41.8626	0.0197666	9.71995	1.0109
Oviparous	13.0003	34.8725	34.6115	41.9097	0.0198145	9.72064	1.01372
Oviparous	12.988	34.8781	34.6061	41.9188	0.0198116	9.6993	1.01135
Oviparous	13	34.8748	34.6186	41.9365	0.019809	9.72272	1.01242
Oviparous	13.0016	34.881	34.6152	41.9195	0.019814	9.72276	1.00429
Oviparous	12.9961	34.8725	34.63	41.9425	0.0197547	9.73137	1.01282
Oviparous	13.0042	34.8724	34.6194	41.9149	0.0198103	9.71376	1.01021
Oviparous	13.0124	34.847	34.6114	41.9253	0.019808	9.65642	1.01288
Oviparous	13.0032	34.8677	34.6076	41.9334	0.0198052	9.72333	1.01145
Oviparous	12.9966	34.8765	34.6124	41.9306	0.0198268	9.73203	1.01308
Oviparous	13.0037	34.8707	34.6198	41.9317	0.0198102	9.71756	1.00504
Oviparous	12.9934	34.877	34.6137	41.9294	0.0198103	9.73218	1.01253
Oviparous	13.0017	34.871	34.6116	41.9297	0.0197763	9.72129	1.02065
Oviparous	13.001	34.8248	34.6126	41.9399	0.0200602	9.73126	1.01223
Oviparous	13.0099	34.8712	34.6075	42.0571	0.019814	9.7266	1.01334
Oviparous	12.9986	34.872	34.6086	41.8802	0.0198015	9.72335	1.01158
Oviparous	13.0015	34.8405	34.6043	41.9349	0.0198099	9.73636	1.01394
Oviparous	12.9984	34.9429	34.6128	41.934	0.0198047	9.7906	1.01269
Oviparous	12.9994	34.8513	34.5796	41.8291	0.019849	9.74273	1.00521
Oviparous	12.9978	34.8753	34.6414	41.8325	0.0198068	9.6968	1.01246
Oviparous	12.9998	34.8947	34.6143	41.9376	0.0198068	9.7394	1.00439
Oviparous	13.0003	34.8774	34.6075	41.9863	0.0198171	9.72162	1.01119
Oviparous	13.0495	34.8272	34.6333	41.9306	0.0198102	9.72137	1.01154
Oviparous	12.9989	34.8797	34.6077	41.9333	0.019763	9.73386	1.01249
Oviparous	12.9977	34.8746	34.6098	41.9225	0.0198093	9.71903	1.00335
Oviparous	13.0066	34.8778	34.6349	42.0735	0.0198368	9.73159	1.01334
Oviparous	13.0067	34.8796	34.6094	41.8235	0.0198163	9.52841	1.01186
Oviparous	12.9998	34.8758	34.6108	41.9315	0.0198083	9.72352	1.0126
Oviparous	12.9977	34.8755	34.6295	41.9422	0.019829	9.73504	1.01307
Oviparous	13.0004	34.8858	34.6124	42.0184	0.0198171	9.72475	1.01393
Oviparous	12.9994	34.8945	34.6075	41.9027	0.0197954	9.67792	1.0178
Oviparous	13.001	34.8723	34.6564	41.9377	0.0198177	9.72956	1.02079
Oviparous	13.0085	34.8696	34.5783	42.0332	0.0198217	9.75348	1.01494
Oviparous	13.0055	34.8239	34.6094	41.9322	0.0198156	9.65272	1.01166
Oviparous	12.9991	34.8787	34.6127	42.0034	0.0198156	9.68582	1.01188
Oviparous	12.9991	34.8701	34.6035	41.9239	0.0198119	9.75304	1.01225
Oviparous	12.9999	34.8693	34.61	41.9397	0.0198629	9.734	1.01316
Oviparous	12.9955	34.8746	34.6028	41.8997	0.0198074	9.72406	1.01418
Oviparous	13.0013	34.868	34.6051	41.9295	0.0198683	9.73249	1.01104
Oviparous	12.9911	34.8728	34.6093	41.9323	0.0198053	9.71654	1.01636
Oviparous	13.0049	34.8266	34.6042	41.8966	0.0198012	9.7418	1.01298
Oviparous	12.9913	34.8853	34.6108	41.9383	0.0197619	9.72677	1.00438
Oviparous	12.9991	34.8765	34.614	41.9044	0.0198359	9.62487	1.01191
Oviparous	12.9992	34.8425	34.6098	41.9064	0.0198121	9.72818	1.01226
Oviparous	13.0041	34.8739	34.6261	41.9188	0.0198156	9.73418	1.01096
Oviparous	13.0003	34.8781	34.613	41.9369	0.0198132	9.66373	1.01178
Oviparous	13.0111	34.8735	34.6115	41.9208	0.0198174	9.73216	1.00752
Oviparous	13.0011	34.8815	34.6466	41.9805	0.0197511	9.72179	1.02077
Oviparous	12.9991	34.9073	34.6067	42.067	0.0197582	9.73113	1.01281
Oviparous	13.0091	34.9106	34.6065	41.9299	0.019808	9.71687	1.01242
Oviparous	13.0079	34.8959	34.6127	41.9164	0.0197392	9.71016	1.01263
Oviparous	13.0007	34.8753	34.5733	41.9273	0.0198055	9.71397	1.0123
Oviparous	13.0003	34.9351	34.6107	41.9119	0.019807	9.74747	1.01246
Oviparous	13.0003	34.8704	34.6155	41.8184	0.0198331	9.72173	1.01103
Oviparous	13.0022	34.8703	34.6108	41.9318	0.0198076	9.72791	1.01248
Oviparous	13.0041	34.882	34.6104	42.01	0.0198061	9.7234	1.01262
Oviparous	12.9931	34.8803	34.6029	41.9095	0.0198132	9.72553	1.00992
Oviparous	12.9978	34.8262	34.6087	41.9487	0.0198196	9.73495	1.01226
Oviparous	12.9983	34.8751	34.6082	41.9177	0.0198177	9.72256	1.01252
Oviparous	12.9981	34.8757	34.6085	41.8461	0.0198328	9.74589	1.01646
Oviparous	13.1172	34.8702	34.6114	42.0263	0.0198066	9.7209	1.01169
Oviparous	13.0064	34.8884	34.6207	41.924	0.0198111	9.66433	1.01193
Oviparous	13.0002	34.8777	34.6089	41.918	0.0198109	9.7315	1.01236
Oviparous	13.0092	34.8798	34.5852	41.8919	0.0198004	9.71456	1.01127
Oviparous	12.9953	34.8766	34.6157	41.9119	0.0198142	9.73645	1.00562
Oviparous	13.0081	34.877	34.5846	41.8473	0.0198143	9.75291	1.0131
Oviparous	12.9972	34.8735	34.6109	41.9301	0.0198078	9.72592	1.01162
Oviparous	13.1219	34.8738	34.6139	41.977	0.0198179	9.76098	1.01788
Oviparous	13.0071	34.8771	34.6397	41.9249	0.0198067	9.73024	1.01212
Oviparous	12.9953	34.8902	34.6087	41.9412	0.019807	9.72876	1.01231
Oviparous	12.9981	34.8729	34.6085	41.9796	0.0198079	9.72172	1.01221
Oviparous	12.9913	34.9304	34.5738	41.9372	0.0197195	9.73199	1.01325
Oviparous	13.0092	34.8803	34.6113	41.9145	0.0198206	9.72671	1.01207
Oviparous	12.9953	34.8909	34.6293	41.9331	0.0198054	9.69149	1.01135
Oviparous	13.0322	34.9216	34.6037	41.958	0.0198096	9.67901	1.01282
Oviparous	12.996	34.8813	34.608	41.9344	0.0197457	9.72745	1.01262
Oviparous	13.0042	34.8945	34.6123	41.8838	0.0198173	9.72578	1.01248
Oviparous	13.0172	34.8749	34.6118	41.8375	0.0198182	9.67963	1.01257
Oviparous	12.8934	34.8557	34.6101	41.9377	0.0198106	9.73058	1.01231
Oviparous	12.9952	34.874	34.614	42.0249	0.0198162	9.71982	1.01245
Oviparous	12.999	34.8775	34.6167	41.933	0.0198133	9.73141	1.01197
Oviparous	13.0075	34.8761	34.6004	41.9234	0.0198021	9.71736	1.01276
Oviparous	12.9995	34.8766	34.6201	41.9448	0.0198085	9.72823	1.01285
Oviparous	13.0026	34.8786	34.5755	41.9463	0.0198092	9.73454	1.01319
Oviparous	12.9998	34.8687	34.5903	42.0117	0.0198361	9.73383	1.01304
Oviparous	12.9972	34.8747	34.5768	42.0647	0.0197861	9.72362	1.01317
Oviparous	13.009	34.8758	34.6028	41.966	0.0198101	9.72182	1.01137
Oviparous	13.004	34.8753	34.6122	41.9273	0.0198161	9.69594	1.02424
Oviparous	13.0003	34.895	34.6109	41.9199	0.0198086	9.72214	1.01341
Oviparous	12.995	34.8215	34.6078	41.9461	0.0198234	9.71673	1.02066
Oviparous	13.1521	34.8736	34.6037	42.0561	0.0198247	9.77593	1.01221
Oviparous	12.9974	34.8701	34.6043	41.9359	0.0198094	9.73711	1.01501
Oviparous	13.0037	34.8717	34.6106	41.9807	0.0197857	9.73157	1.01956
Oviparous	13.001	34.874	34.6274	41.9051	0.0198068	9.65518	1.01231
Oviparous	12.9983	34.8811	34.6092	41.8483	0.0198201	9.72307	1.01331
Oviparous	13.1726	34.8172	34.6023	41.9246	0.01975	9.71793	1.01404
Oviparous	12.9894	34.8784	34.6149	41.9383	0.019737	9.5854	1.01166
Oviparous	13.0077	34.8374	34.6034	41.9522	0.0198125	9.7227	1.01299
Oviparous	12.9991	34.8151	34.6481	41.8988	0.0198146	9.73249	1.01453
Oviparous	12.9985	34.8708	34.6081	41.9235	0.0198128	9.72482	1.01441
Oviparous	12.9993	34.8742	34.6089	42.0203	0.019807	9.73063	1.0128
Oviparous	13.0493	34.8772	34.6106	41.996	0.0198194	9.75353	1.00452
Oviparous	12.9969	34.836	34.616	41.9312	0.0198783	9.72288	1.01382
Oviparous	13.0431	34.8707	34.6124	41.921	0.0198043	9.67204	1.01069
Oviparous	13.0097	34.878	34.6188	41.9495	0.0197315	9.7026	1.01056
Oviparous	13.0068	34.875	34.6066	42.0491	0.0198142	9.71626	1.01285
Oviparous	12.9968	34.8902	34.6093	41.9306	0.0198286	9.70864	1.01438
Oviparous	13.0115	34.8715	34.6059	41.9067	0.019813	9.72253	1.0021
Oviparous	12.9933	34.8722	34.6065	41.8992	0.0197886	9.73056	1.01276
Oviparous	12.9979	34.8771	34.6172	41.9282	0.0198165	9.62374	1.01326
Oviparous	13.0029	34.8707	34.6254	41.9352	0.0198081	9.72526	1.01217
Oviparous	13.0006	34.8805	34.5606	41.9266	0.0198066	9.73941	1.00535
Oviparous	13.0087	34.8445	34.5948	41.9247	0.0198102	9.66626	1.01289
Oviparous	13.0107	34.8817	34.6051	41.9408	0.0197785	9.73473	1.01242
Oviparous	12.9911	34.8871	34.6113	41.9248	0.0198237	9.72691	1.00587
Oviparous	13.0005	34.8676	34.6239	41.9267	0.0197373	9.72316	1.01287
Viviparous	9.99377	29.8639	31.8164	37.3913	0.0105995	3.83718	0.448091
Viviparous	9.99363	29.7217	31.9984	38.2162	0.0107843	3.78838	0.445565
Viviparous	9.93976	29.7201	31.9063	36.9784	0.010995	4.70155	0.409248
Viviparous	10.0874	29.2247	31.9383	37.4052	0.0109333	3.86196	0.453417
Viviparous	10.0959	29.723	31.9726	37.17	0.0109965	4.08608	0.417979
Viviparous	9.9266	29.7491	31.8747	36.9997	0.0108956	3.74438	0.393089
Viviparous	9.99269	29.5252	32.6237	36.9618	0.0109232	3.82956	0.426908
Viviparous	9.97341	29.6767	31.8763	37.3886	0.0109221	3.87138	0.423025
Viviparous	9.99341	29.7939	31.6369	37.3065	0.0109144	3.85011	0.420176
Viviparous	10.0078	29.871	31.9645	39.1568	0.0108327	3.52577	0.424022
Viviparous	9.99221	29.863	31.4466	37.2361	0.0104219	3.83029	0.44101
Viviparous	9.99488	29.6539	31.9435	36.9032	0.0104507	3.75989	0.412953
Viviparous	9.97233	29.7365	31.9211	39.5914	0.0109628	3.85695	0.409476
Viviparous	9.94196	29.7824	32.0142	39.5776	0.0107034	3.84543	0.411736
Viviparous	9.98847	29.7706	32.0393	37.2997	0.0105559	3.83119	0.413678
Viviparous	9.92217	29.8272	31.8827	37.2107	0.0107173	3.82174	0.42788
Viviparous	10.0043	29.822	31.95	38.1011	0.0111411	3.86942	0.426091
Viviparous	9.97356	29.8184	31.9091	37.3607	0.0126916	3.823	0.446015
Viviparous	9.87626	29.7721	31.8368	37.1707	0.0107059	3.8321	0.442288
Viviparous	9.96249	29.8257	31.9038	37.6395	0.0106369	3.81391	0.414224
Viviparous	9.9846	29.686	31.9398	37.1771	0.0107837	3.83371	0.473567
Viviparous	10.0235	29.5795	31.8934	36.9853	0.0115374	3.82328	0.425263
Viviparous	9.95449	29.8199	31.4056	36.9541	0.0105999	4.0843	0.448587
Viviparous	9.90931	29.726	31.9474	39.1499	0.0104361	3.85147	0.419383
Viviparous	9.92912	29.829	31.8892	37.4887	0.0107234	3.79803	0.447194
Viviparous	10.0868	29.7965	31.9094	36.9438	0.0107785	3.8156	0.414449
Viviparous	9.98267	29.7488	31.8837	37.0769	0.0107072	3.76232	0.411337
Viviparous	9.97058	29.5423	31.9648	38.1831	0.0105272	3.88556	0.412925
Viviparous	9.91748	29.7098	31.3632	37.2158	0.0110626	3.83467	0.472903
Viviparous	10.0251	29.9031	31.8909	37.1232	0.0107022	3.80047	0.421974
Viviparous	9.9389	29.7724	31.8236	37.5963	0.0116551	4.14901	0.413981
Viviparous	10.0116	29.7755	31.8532	36.9565	0.011937	3.82439	0.426298
Viviparous	9.89489	29.8548	31.9363	37.2893	0.0110041	3.76783	0.426249
Viviparous	9.84575	29.8628	31.9548	37.327	0.0108551	3.85541	0.419578
Viviparous	9.97139	29.6704	31.9412	37.3998	0.0108398	3.81521	0.418963
Viviparous	10.0121	29.8501	31.9127	38.6792	0.0105526	3.88218	0.408566
Viviparous	9.99132	29.7094	31.8336	37.3548	0.0108831	3.83272	0.426108
Viviparous	9.92597	29.6946	31.9052	37.3951	0.0104535	3.85254	0.446029
Viviparous	9.90506	29.702	31.3962	37.4221	0.0105251	3.88568	0.415577
Viviparous	9.99386	29.8557	31.9461	37.2061	0.0106256	4.18334	0.410003
Viviparous	9.93354	29.6936	31.4095	38.3286	0.0105781	4.01948	0.418462
Viviparous	10.009	29.8044	31.8887	40.9672	0.0109468	3.93316	0.386901
Viviparous	9.99928	29.7001	31.9734	37.3255	0.0105521	3.71398	0.466384
Viviparous	10.0869	29.7376	31.9007	37.5028	0.0109853	3.76953	0.41114
Viviparous	10.0078	29.7223	31.9896	37.1317	0.0103926	3.82607	0.472826
Viviparous	9.99891	29.7663	31.9002	37.1697	0.0116093	3.85437	0.45194
Viviparous	10.0027	29.8387	32.0747	37.5708	0.01036	3.83178	0.419165
Viviparous	9.99133	29.7491	31.8234	37.3571	0.0107369	3.86514	0.415734
Viviparous	9.98611	29.7265	31.4415	37.3147	0.0110127	3.7849	0.410356
Viviparous	9.95242	29.8444	31.8632	37.4477	0.0131823	3.91405	0.417157
Viviparous	9.99029	30.6524	32.0449	38.1521	0.0107023	3.80264	0.416972
Viviparous	9.98671	29.6506	31.9827	38.271	0.0110061	5.65936	0.411329
Viviparous	9.2802	29.7236	32.0701	37.2413	0.0108725	3.75892	0.456528
Viviparous	10.0893	29.749	31.9178	37.2018	0.0107198	3.79143	0.400227
Viviparous	9.92418	29.787	31.973	38.1537	0.0122955	3.79486	0.417394
Viviparous	9.88472	29.7615	32.035	37.3385	0.0111167	3.82072	0.415975
Viviparous	9.99037	29.7989	31.8506	37.2251	0.0110386	3.83461	0.416153
Viviparous	10.0866	28.9195	31.8751	37.3889	0.00897348	3.81735	0.399044
Viviparous	9.85026	29.8484	31.4195	39.0393	0.0107135	3.83551	0.416964
Viviparous	9.92363	29.8317	31.9537	37.5431	0.0102523	3.85463	0.424803
Viviparous	9.99257	29.6302	32.0048	37.5251	0.0108128	3.8771	0.418213
Viviparous	9.99288	29.7894	31.8957	37.6656	0.0105377	3.84734	0.418
Viviparous	9.97584	29.8179	32.9871	37.4838	0.0105851	4.04837	0.417192
Viviparous	10.0095	29.6717	32.0066	37.3883	0.010674	3.77544	0.473567
Viviparous	9.20036	29.8039	31.9103	37.0626	0.0100638	4.02589	0.417422
Viviparous	9.91327	29.853	31.8287	36.7472	0.0107716	3.76496	0.436715
Viviparous	9.90889	29.7228	32.1106	37.1055	0.010448	3.86004	0.417611
Viviparous	9.94417	29.7669	31.8605	37.1041	0.0102031	3.82297	0.415462
Viviparous	9.99329	29.755	31.9653	37.4606	0.0107986	3.83913	0.443942
Viviparous	9.98706	29.8755	31.8784	37.0437	0.0107556	3.78643	0.413208
Viviparous	9.96258	29.7222	31.488	38.2947	0.0105844	3.83268	0.374471
Viviparous	10.082	29.691	32.0239	38.0997	0.0107567	3.92728	0.409637
Viviparous	10.0869	29.7326	31.9162	36.4343	0.0108069	3.79328	0.40687
Viviparous	9.82789	29.9355	31.9963	39.4864	0.0107733	3.8199	0.445886
Viviparous	9.99545	29.5803	31.9696	37.2935	0.0111282	3.85337	0.414891
Viviparous	9.95268	29.8983	31.8484	37.2843	0.0105709	4.12381	0.418018
Viviparous	10.0318	29.6796	31.9122	37.2935	0.0107787	3.87305	0.417078
Viviparous	9.99395	29.2581	31.5095	37.3041	0.0106254	3.90934	0.470016
Viviparous	9.99239	29.8057	31.5776	37.5886	0.0118719	3.85224	0.414125
Viviparous	10.0907	29.8224	31.8954	37.4108	0.0108616	3.90457	0.416715
Viviparous	9.80302	29.7901	31.8833	37.1448	0.0108652	3.85404	0.414574
Viviparous	10.0031	29.9025	31.9657	37.5633	0.0107016	3.78095	0.472903
Viviparous	9.90883	29.851	31.4633	37.1738	0.0106783	3.8427	0.398108
Viviparous	9.99291	29.7113	31.7801	36.8953	0.010724	4.15789	0.403978
Viviparous	9.99105	29.7183	32.0484	37.3078	0.00998395	4.90295	0.456826
Viviparous	10.0504	29.748	31.9243	37.4959	0.0108315	3.80585	0.421617
Viviparous	9.93027	29.6193	31.9454	37.1003	0.0108615	3.90624	0.446691
Viviparous	9.96169	29.7634	31.9216	38.1943	0.0104819	3.8734	0.395318
Viviparous	9.98707	29.791	31.8715	37.3192	0.0104388	3.87331	0.386205
Viviparous	10.0864	29.6943	31.8773	38.1893	0.0106841	3.85843	0.419676
Viviparous	9.99406	29.5156	31.8792	37.6468	0.0109687	3.72793	0.414673
Viviparous	9.9673	29.8001	31.9578	37.2484	0.0106504	4.15112	0.415547
Viviparous	9.90413	29.7902	31.9537	38.1194	0.0109329	4.29919	0.425807
Viviparous	9.90966	29.7681	31.9562	36.8916	0.0102563	3.7921	0.418591
Viviparous	9.99184	29.765	31.8506	38.2843	0.0104117	3.84649	0.423677
Viviparous	9.97835	29.7465	31.9284	38.2042	0.0106711	3.86877	0.42749
Viviparous	10.0869	29.7617	31.7128	37.3929	0.0107407	4.26766	0.414514
Viviparous	9.36847	29.654	31.7827	37.5867	0.0104014	4.12531	0.416045
Viviparous	9.92643	29.182	31.8233	37.414	0.0105638	3.7234	0.408626
Viviparous	9.95421	29.5013	31.94	38.7466	0.0108202	3.82423	0.472237
Viviparous	10.0868	29.8482	31.9329	39.5888	0.0105084	3.79377	0.410353
Viviparous	9.97865	30.2408	31.9215	37.0992	0.0105584	3.84094	0.414839
Viviparous	9.99685	29.7754	31.9501	37.3594	0.010796	3.86644	0.418055
Viviparous	9.99202	29.9608	31.9536	39.4106	0.0105889	3.81611	0.419442
Viviparous	10.0868	29.7411	31.9245	37.4159	0.0105833	3.70607	0.417653
Viviparous	9.94581	29.7903	31.9587	37.4232	0.0103525	3.83599	0.437363
Viviparous	9.98895	29.556	31.8761	37.1732	0.0107773	3.81761	0.414519
Viviparous	9.9345	29.7838	32.1185	37.4392	0.0110903	3.86202	0.404434
Viviparous	9.95476	29.7722	31.9011	37.2829	0.0107567	3.83666	0.419024
Viviparous	9.99321	29.8127	31.96	37.0986	0.0108249	3.78654	0.406239
Viviparous	9.99329	29.7222	32.0214	38.1252	0.0108308	3.81165	0.428411
Viviparous	9.9904	29.1887	32.0033	36.9714	0.0106952	3.88299	0.415364
Viviparous	9.99278	29.47	31.7901	38.281	0.0104963	4.24546	0.419273
Viviparous	9.97883	29.6646	31.9618	38.9613	0.0107555	3.76411	0.422498
Viviparous	10.0006	29.5572	31.0861	37.1398	0.0107586	4.10333	0.387561
Viviparous	9.93676	29.7177	32.0119	37.3333	0.011699	3.86559	0.404512
Viviparous	9.90482	29.7298	31.8344	39.2384	0.0118828	3.8446	0.412231
Viviparous	9.97861	29.724	32.0055	37.5461	0.01077	3.8152	0.422984
Viviparous	9.21807	29.7823	32.0889	38.1642	0.0106688	4.88423	0.43472
Viviparous	9.99941	29.5021	31.7803	40.7402	0.0110437	3.85533	0.421915
Viviparous	9.97646	29.7304	31.4435	37.4371	0.0104049	3.86731	0.419149
Viviparous	9.94364	29.663	31.9217	39.1028	0.0107589	3.82343	0.396715
Viviparous	10.0124	29.7574	31.8726	37.4356	0.0108116	3.81439	0.420312
Viviparous	10.0082	29.6638	31.6512	37.1439	0.0105719	3.81267	0.400775
Viviparous	10.0168	29.5588	31.9019	38.2864	0.0106606	3.90092	0.418765
Viviparous	9.99461	29.8003	31.9044	37.7141	0.0108102	3.73885	0.422204
Viviparous	9.87897	29.8307	31.9386	39.5116	0.010655	3.90088	0.413782
Viviparous	10.0141	29.8685	31.9356	37.4963	0.0108613	3.86822	0.431267
Viviparous	9.94643	29.158	32.0143	37.543	0.0108722	3.83591	0.4221
Viviparous	9.97838	29.6934	31.8783	37.0706	0.0116446	3.80964	0.425297
Viviparous	9.992	29.7617	31.9892	36.8849	0.0106744	3.85621	0.371116
Viviparous	9.99295	29.6828	32.0095	37.2358	0.0107658	3.82871	0.41693
Viviparous	9.93056	29.6411	31.983	37.3132	0.0105847	3.80152	0.415433
Viviparous	9.99479	29.737	31.8697	37.1595	0.0109302	3.83745	0.429252
Viviparous	9.9937	29.6973	31.9205	37.2996	0.0109437	3.75483	0.415464
Viviparous	9.99339	29.7207	31.9116	36.9822	0.0107235	3.84091	0.419291
Viviparous	9.98121	29.8357	32.8745	37.2716	0.0103181	3.79592	0.414657
Viviparous	10.0173	30.45	31.9319	37.6583	0.0109602	3.84257	0.403049
Viviparous	9.95833	29.6511	31.9489	38.241	0.0110152	3.92646	0.426728
Viviparous	9.98479	29.6227	31.9094	37.3383	0.0103803	3.8579	0.420236
Viviparous	9.98829	29.7805	31.9904	37.18	0.0104986	3.88291	0.424707
Viviparous	9.96173	29.7996	31.948	38.3869	0.010849	3.87096	0.41451
Viviparous	9.81808	29.758	31.8481	37.4655	0.010555	3.80252	0.424284
Viviparous	10.0117	29.7191	31.4348	37.1021	0.0107756	3.88371	0.399647
Viviparous	9.9852	29.7261	31.8943	37.2498	0.0105086	3.84491	0.411722
Viviparous	9.93683	29.6547	31.9523	37.2606	0.0106573	4.00427	0.410121
Viviparous	9.93953	29.4853	31.8198	37.4839	0.0109051	3.80233	0.406168
Viviparous	9.79753	29.8251	31.7991	36.5051	0.0109707	3.84059	0.407
Viviparous	9.99119	29.7299	31.9425	37.6165	0.0105296	3.85139	0.472561
Viviparous	9.99351	29.8295	31.9182	37.2092	0.0107478	3.89149	0.418621
Viviparous	9.99379	29.7478	31.9798	38.1054	0.0111191	3.89666	0.423821
Viviparous	9.99216	29.8672	31.9151	37.2681	0.0105434	3.89965	0.415282
Viviparous	9.98678	29.7775	31.9019	37.1455	0.0106425	3.77741	0.382546
Viviparous	9.99343	29.702	31.8825	37.3087	0.0110377	3.76957	0.421492
Viviparous	9.99285	29.7893	32.0141	37.068	0.0105235	3.80776	0.424703
Viviparous	9.83272	29.7897	31.8089	37.1845	0.0112803	3.85881	0.396812
Viviparous	9.39713	31.2782	32.0173	37.1803	0.0108678	3.83291	0.415452
Viviparous	9.99047	29.683	32.0022	37.1409	0.0106104	4.06044	0.415326
Viviparous	9.14297	29.6974	31.9161	37.3078	0.0123519	4.09443	0.450859
Viviparous	10.0868	29.7025	31.8491	37.1159	0.0106688	4.00759	0.449962
Viviparous	9.96226	29.7422	31.8965	37.3486	0.0111447	3.77104	0.40078
Viviparous	10.0116	29.7978	31.9676	37.3597	0.0103237	3.83096	0.411365
Viviparous	10.0135	29.6791	31.9079	37.3689	0.0104179	3.87241	0.41886
Viviparous	10.0869	29.7871	31.4942	37.3952	0.0109235	3.8025	0.404421
Viviparous	10.0869	29.8168	31.8704	37.5937	0.0118398	3.81915	0.421167
Viviparous	10.087	29.7433	31.852	37.4205	0.0108062	4.11925	0.416928
Viviparous	9.99348	30.0605	31.9876	39.4589	0.0108446	3.88975	0.418018
Viviparous	9.99346	29.8687	31.9551	37.1003	0.0102575	4.90636	0.422774
Viviparous	9.97166	29.9174	31.8775	37.3049	0.0105919	3.8724	0.393909
Viviparous	9.56	29.7209	31.8952	39.3275	0.0105375	3.85258	0.411991
Viviparous	9.97158	29.7627	31.9445	37.1997	0.010899	3.86722	0.4482
Viviparous	9.96984	29.8093	31.7713	37.245	0.0108984	4.20155	0.396494
Viviparous	9.98644	29.7628	31.9214	37.4329	0.00935602	3.93414	0.376294
Viviparous	9.97474	29.8253	32.8503	38.2244	0.0106827	4.15536	0.421438
Viviparous	9.91523	29.8732	31.9346	37.2727	0.0108131	3.85899	0.416158
Viviparous	9.19091	29.6629	31.8993	37.194	0.0109664	3.84101	0.418107
Viviparous	9.93543	29.6393	31.969	36.971	0.0136462	3.87087	0.420813
Viviparous	10.0874	29.6482	31.9612	37.1812	0.0104876	3.77121	0.425358
Viviparous	9.31439	29.7156	31.9241	37.4726	0.0105843	3.7782	0.412619
Viviparous	9.78647	29.8511	31.7144	37.5668	0.0107053	3.79877	0.418917
Viviparous	10.0097	29.7389	31.8739	38.0116	0.0106575	3.80646	0.409003
Viviparous	10.0114	29.8137	32.02	37.1013	0.0108826	3.81947	0.412537
Viviparous	9.99383	29.6692	31.9451	38.225	0.01086	3.79848	0.420659
Viviparous	9.93013	29.6038	31.9751	37.1596	0.010641	3.91671	0.469626
Viviparous	10.0652	29.5992	31.8755	37.2403	0.010764	3.82493	0.4008
Viviparous	9.93785	29.7698	31.943	37.4841	0.0116604	3.87918	0.412796
Viviparous	9.9282	29.7496	31.971	38.3147	0.0103067	3.8309	0.409358
Viviparous	9.99215	29.5666	31.9496	39.0368	0.0109273	3.78983	0.435163
Viviparous	9.98146	29.7609	31.9473	37.2488	0.0104357	3.80661	0.453044
Viviparous	9.99267	29.769	31.9439	37.249	0.010138	3.93928	0.409624
Viviparous	9.99272	30.0324	31.8956	37.2401	0.0108143	3.8037	0.415602
Viviparous	8.99358	29.6954	31.3976	37.1992	0.0116552	4.1417	0.414557
Viviparous	9.96178	29.6887	31.9564	37.541	0.0107604	3.90127	0.38822
Viviparous	10.0291	29.7551	31.9275	37.3468	0.0105761	3.8674	0.392622
Viviparous	9.99213	29.6322	31.7963	37.4125	0.0107645	4.25072	0.41074
Viviparous	10.0568	29.7146	31.9152	36.8884	0.0116293	3.87136	0.415337
Viviparous	9.91295	29.6206	31.9588	37.8789	0.0107426	3.72633	0.447891
Viviparous	9.29672	29.7099	32.0182	39.2389	0.0106566	3.86786	0.444325
Viviparous	10.0945	29.9989	31.9969	36.8597	0.01051	3.84526	0.406128
Viviparous	9.99243	29.7327	31.9478	37.081	0.0106779	3.81242	0.41777
Viviparous	9.97947	29.7616	31.8635	37.3494	0.0109536	3.8001	0.417663
Viviparous	9.98347	29.78	32.0491	37.335	0.0103195	5.57248	0.416025
Viviparous	9.98706	29.8549	31.9003	37.2584	0.0103942	3.82359	0.395203
Viviparous	9.99407	29.7875	32.0722	38.1956	0.0104685	3.85951	0.414439
Viviparous	9.84382	29.7808	31.91	37.6774	0.0110384	4.22042	0.406455
Viviparous	9.91638	29.7927	31.9597	37.393	0.0109616	3.86488	0.421002
Viviparous	10.0853	29.7797	31.9745	40.6185	0.0110001	3.7659	0.420446
Viviparous	9.99315	29.7902	31.8706	37.3281	0.0108821	3.84934	0.419311
Viviparous	10.0863	29.8263	31.8055	37.2124	0.0109316	3.91396	0.412531
Viviparous	10.0918	29.7847	31.91	37.3413	0.0107437	3.85731	0.413052
Viviparous	9.99268	29.5997	31.9428	37.0314	0.0109418	3.7733	0.41367
Viviparous	10.0103	29.7108	31.918	37.2452	0.0107138	3.77139	0.441974
Viviparous	9.9881	29.8982	31.9893	37.4513	0.0104089	3.87007	0.418757
Viviparous	9.93661	29.7383	31.902	37.4741	0.0108633	3.78126	0.4286
Viviparous	10.0041	29.697	31.904	37.7527	0.0105052	3.84602	0.446206
Viviparous	9.96537	29.708	31.8515	38.8675	0.0105881	3.72585	0.417203
Viviparous	9.97804	29.7662	31.3893	37.3346	0.00985713	3.78927	0.411597
Viviparous	10.0269	29.7065	31.8769	39.5133	0.0107876	3.82528	0.410541
Viviparous	9.99419	29.7764	31.4406	37.748	0.0111602	3.85007	0.41179
Viviparous	9.93292	29.884	32.0148	37.4313	0.011235	3.83797	0.472903
Viviparous	9.88567	29.9614	31.9988	37.4058	0.0107426	4.85819	0.411219
Viviparous	9.97394	29.753	31.8461	38.1645	0.0107562	4.14998	0.423199
Viviparous	9.93802	29.9328	31.7286	37.1707	0.010931	3.85135	0.416625
Viviparous	9.99154	29.7538	31.8826	37.1564	0.0106777	3.83043	0.419747
Viviparous	9.90796	29.7239	32.441	36.7374	0.0111223	3.75669	0.472237
Viviparous	9.86617	29.731	31.8604	39.4764	0.0106936	3.77229	0.399675
Viviparous	9.99007	29.938	31.9961	38.2263	0.0113402	3.75969	0.424491
Viviparous	9.98847	29.7831	31.4998	37.2003	0.010764	3.81585	0.420162
Viviparous	9.91372	29.8424	31.4587	37.2437	0.010705	3.97186	0.472861
Viviparous	9.93138	29.7268	31.913	37.2338	0.0104939	3.77081	0.425977
Viviparous	9.9936	29.8911	31.8559	37.1233	0.0114378	3.74557	0.402204
Viviparous	9.97235	29.7944	31.8612	37.2345	0.0107451	3.8689	0.407174
Viviparous	9.92964	29.6121	32.0112	37.0779	0.0105527	3.86598	0.408677
Viviparous	9.9923	29.7047	31.92	37.2073	0.0107044	3.87075	0.419075
Viviparous	9.99336	29.6976	31.9944	37.8885	0.0102681	3.82835	0.438678
Viviparous	9.99384	29.6261	32.0321	36.9233	0.0105759	3.77426	0.472903
Viviparous	9.97894	29.8862	32.0597	36.9453	0.0109299	3.83763	0.417238
Viviparous	10.0869	29.7788	32.0494	37.2414	0.0107352	3.85488	0.420951
Viviparous	10.0178	29.6967	31.8829	37.0753	0.0109583	3.82138	0.424369
Viviparous	9.89393	29.7771	31.3992	37.2157	0.0109157	3.84614	0.422053
Viviparous	9.9783	29.731	31.9075	37.2223	0.0107843	3.86554	0.421407
Viviparous	9.94412	29.756	31.8548	37.6363	0.010661	3.88409	0.423953
Viviparous	9.90684	29.9222	31.9484	37.7112	0.0122178	3.85014	0.423404
Viviparous	9.95089	29.4553	31.9715	37.2086	0.0107163	3.82111	0.411559
Viviparous	9.93439	29.4979	31.4054	37.0992	0.0123262	3.81456	0.417567
Viviparous	9.99391	30.2815	31.9249	37.2994	0.0107516	3.91363	0.419325
Viviparous	9.91782	29.8095	31.9547	38.1028	0.010573	3.77349	0.415076
Viviparous	10.0063	29.8138	31.9104	37.9687	0.0103058	3.81715	0.427226
Viviparous	9.94732	29.453	31.9583	36.9659	0.0100634	3.75852	0.419862
Viviparous	9.99397	29.8031	31.9342	37.3028	0.0113042	3.82026	0.423265
Viviparous	10.0097	29.2202	31.3958	37.423	0.0117918	3.80897	0.472903
Viviparous	9.83234	29.7861	31.4737	37.134	0.0104264	3.83397	0.40903
Viviparous	9.99198	29.7373	31.8797	37.0816	0.0124014	3.79523	0.472902
Viviparous	9.94002	30.1019	32.0278	37.0989	0.0102764	3.86529	0.462233
Viviparous	9.90847	30.8804	32.044	36.8558	0.0104961	3.81575	0.414195
Viviparous	10.0719	29.7142	31.8196	37.2988	0.0109954	3.79144	0.416564
Viviparous	9.9753	29.741	32.006	37.2838	0.011086	3.807	0.414762
Viviparous	9.93956	30.037	31.9749	37.2967	0.0102647	3.82633	0.417331
Viviparous	10.003	29.7339	31.8332	37.4479	0.00948469	3.88727	0.424487
Viviparous	9.98824	29.5241	31.8844	37.2415	0.0108635	3.81782	0.424191
Viviparous	9.90796	29.8163	32.5689	38.262	0.0108464	3.93764	0.410944
Viviparous	9.99274	29.8441	31.9883	38.8437	0.0107106	3.81577	0.427692
Viviparous	10.0869	29.5724	31.9791	37.1763	0.00991733	3.77394	0.42181
Viviparous	9.95788	29.7422	31.8434	37.2269	0.0105235	3.85068	0.406918
Viviparous	9.99781	29.6576	31.805	37.1504	0.00925248	3.85925	0.41894
Viviparous	9.98904	29.6343	32.0363	37.5538	0.0107598	3.92293	0.418898
Viviparous	9.97094	30.5871	31.3813	37.3007	0.0107331	3.85841	0.392794
Viviparous	10.007	30.0712	31.9703	39.7216	0.0108395	3.79144	0.428327
Viviparous	9.99391	29.7345	31.9436	36.8619	0.0104512	3.82576	0.414604
Viviparous	9.93208	29.7643	31.406	37.0027	0.0111107	3.85003	0.472237
Viviparous	9.87679	29.6896	31.8926	37.2389	0.0108037	3.87433	0.421803
Viviparous	9.99248	29.8015	31.8638	38.2267	0.0108252	3.88887	0.412381
Viviparous	9.94504	29.8689	31.6395	37.85	0.0105372	3.86225	0.41315
Viviparous	9.97725	29.6662	31.9851	38.2379	0.0102655	3.86143	0.404388
Viviparous	9.98467	29.6606	31.8333	37.3758	0.0107871	3.90724	0.396181
Viviparous	9.9642	29.6902	31.9031	38.1817	0.0117292	3.80552	0.415944
Viviparous	10.0079	29.6576	31.9675	37.0852	0.0107022	3.79641	0.415038
Viviparous	9.96693	29.8639	31.9007	37.4497	0.0109259	3.86182	0.414828
Viviparous	9.95003	29.6886	31.905	37.4969	0.0117844	3.79426	0.397289
Viviparous	9.87915	29.6611	31.929	37.2154	0.0110544	3.86203	0.466971
Viviparous	9.97814	29.7426	31.9736	37.2962	0.0116089	3.59896	0.416
Viviparous	9.99104	29.7465	31.9873	37.6432	0.0116142	3.86247	0.412347
Viviparous	9.98091	29.2367	31.4972	37.4038	0.0108062	3.69642	0.472903
Viviparous	9.80435	29.6213	31.9311	37.297	0.0104367	4.1323	0.472903
Viviparous	9.92225	29.9669	31.927	37.5569	0.0120252	3.77177	0.398982
Viviparous	9.98112	29.4415	31.9003	37.5304	0.0107846	3.82085	0.418613
Viviparous	9.90744	29.5999	31.8092	37.1069	0.0101337	4.90697	0.415358
Viviparous	9.97251	29.7603	31.8923	37.2106	0.0107745	3.83066	0.421374
Viviparous	9.941	29.7186	32.0977	37.3674	0.0106659	3.80182	0.421144
Viviparous	9.99537	29.768	31.9136	37.3276	0.0105057	3.8004	0.409688
Viviparous	9.95008	29.6344	31.8494	36.9333	0.0107193	3.69045	0.464442
Viviparous	9.94253	29.8966	31.9235	39.4853	0.0102598	3.78226	0.408216
Viviparous	9.95483	29.8058	32.1645	37.1902	0.0109582	3.86868	0.384682
Viviparous	10.09	29.5919	31.8457	38.2451	0.010747	3.99992	0.412513
Viviparous	9.96125	29.898	31.8698	37.8391	0.0103794	3.80493	0.420102
Viviparous	9.89177	29.7851	32.0378	37.2709	0.0107401	3.78892	0.444463
Viviparous	9.9696	29.5429	31.9846	37.167	0.0108709	3.89695	0.455899
Viviparous	9.995	29.9027	31.8871	37.4605	0.0104327	3.86009	0.425705
Viviparous	9.97165	29.6697	31.8844	37.41	0.0108524	3.71688	0.413185
Viviparous	9.94897	29.2743	31.9861	37.2345	0.0106259	3.89353	0.42916
Viviparous	9.98734	29.8584	32.0405	37.3926	0.0107239	3.85762	0.418526
Viviparous	9.91859	29.8166	31.8697	37.2475	0.0104929	3.78129	0.413343
Viviparous	9.99339	29.5097	31.9194	37.0887	0.010849	3.80851	0.417663
Viviparous	9.99341	29.5808	31.8901	37.5626	0.0107574	3.84018	0.425616
Viviparous	9.82456	29.8097	31.9123	37.1659	0.0108864	3.8023	0.410099
Viviparous	9.98298	29.8346	31.9427	38.1808	0.0108873	4.19998	0.414266
Viviparous	9.91128	30.1663	31.913	37.3686	0.0107672	3.79424	0.473538
Viviparous	9.98079	29.8386	31.9241	37.2102	0.0108204	3.76747	0.422319
Viviparous	9.85427	29.7179	31.8845	37.3851	0.0109699	3.66043	0.414496
Viviparous	9.97778	29.7967	31.8143	37.0079	0.0111592	3.83252	0.421224
Viviparous	9.99323	29.7854	31.8953	37.2911	0.0108785	3.87557	0.426108
Viviparous	9.97896	28.3688	31.9849	37.0468	0.0108736	3.86753	0.419673
Viviparous	9.99383	29.6312	32.0236	37.4304	0.0108412	3.83223	0.413157
Viviparous	9.97413	29.7164	31.9723	37.4771	0.010736	3.91292	0.408432
Viviparous	9.11351	29.9453	31.9161	36.9729	0.01084	3.88663	0.437154
Viviparous	9.99334	29.647	31.9909	37.0316	0.0103503	3.79494	0.416023
Viviparous	9.9371	29.843	32.0035	37.2192	0.0110822	3.85737	0.413776
Viviparous	10.0999	29.8807	31.9763	40.2956	0.0107643	3.93348	0.424245
Viviparous	9.89516	29.7914	32.0128	37.5915	0.0116583	3.83758	0.413086
Viviparous	9.9363	29.8338	32.034	38.2676	0.0107	3.85456	0.416899
Viviparous	9.883	29.7823	31.967	37.3433	0.0106654	3.82324	0.415639
Viviparous	9.92109	29.6464	31.999	37.2992	0.0105841	3.81158	0.421932
Viviparous	9.91793	29.6962	31.9651	37.3998	0.0116614	3.78552	0.425194
Viviparous	9.96393	29.7337	31.834	37.3382	0.010458	3.882	0.439989
Viviparous	9.9889	29.8286	31.8153	36.9369	0.0106849	3.86137	0.422773
Viviparous	9.55519	29.8024	31.4338	37.0288	0.0104116	3.81461	0.409493
Viviparous	9.99343	29.8009	31.9624	37.2538	0.0104433	3.52104	0.428726
Viviparous	9.00304	29.6369	31.9816	37.345	0.0101955	3.7895	0.399555
Viviparous	9.95403	29.8298	31.9587	40.4821	0.010963	3.79635	0.41786
Viviparous	10.009	29.7775	31.5114	37.3251	0.010837	4.14442	0.418869
Viviparous	9.99257	29.8407	32.0431	36.9232	0.0104367	3.95669	0.420632
Viviparous	10.0311	29.7186	31.8799	37.1462	0.0106378	3.81535	0.418136
Viviparous	9.99063	29.8756	31.9168	37.3107	0.0105186	3.79164	0.417573
Viviparous	9.97387	29.5962	31.9053	39.4667	0.0106033	3.85809	0.40753
Viviparous	10.0086	29.7546	31.9543	37.0447	0.0106446	3.81508	0.419681
Viviparous	10.164	29.5914	32.0006	37.3938	0.0105584	3.84329	0.416644
Viviparous	9.93641	29.7527	31.5322	37.4903	0.0110416	4.08688	0.415369
Viviparous	9.95044	29.8274	31.9642	37.6027	0.0111319	3.80861	0.411402
Viviparous	9.89268	29.7685	32.0411	37.0598	0.0109808	3.82541	0.412469
Viviparous	9.94691	29.6022	31.9095	38.2989	0.0107632	3.92536	0.411398
Viviparous	9.86958	29.6542	31.9625	37.1756	0.0103881	3.84606	0.428574
Viviparous	9.89327	29.5631	31.8221	39.838	0.0108595	3.80386	0.423918
Viviparous	10.0703	29.7233	32.0147	39.3772	0.0107052	3.75612	0.419009
Viviparous	9.99166	29.8758	31.8744	37.3168	0.0108082	3.86376	0.398087
Viviparous	9.98247	29.7191	32.0272	37.2243	0.011041	3.84342	0.412928
Viviparous	9.99191	29.4677	32.0228	37.1899	0.00926812	4.10858	0.426477
Viviparous	9.98153	29.768	31.8909	37.2547	0.0106865	3.9165	0.402226
Viviparous	9.25456	29.8325	31.8321	37.3474	0.010643	3.85043	0.414064
Viviparous	9.96494	29.7566	32.0236	37.1181	0.0111929	3.76474	0.419279
Viviparous	10.0882	29.8608	32.064	37.0673	0.0105376	3.83027	0.4149
Viviparous	10.0362	29.738	31.8984	37.2819	0.0109838	3.84779	0.415242
Viviparous	9.98537	29.7438	31.3997	37.2489	0.0114523	3.81554	0.472903
Viviparous	10.0087	29.7261	31.9292	39.1773	0.0108427	3.86496	0.473538
Viviparous	9.915	29.8085	31.9967	37.0546	0.0108179	5.2187	0.417108
Viviparous	10.0917	29.5349	32.0552	37.1279	0.0107809	3.88923	0.414082
Viviparous	9.98279	29.846	31.757	38.1762	0.0103808	3.86799	0.428725
Viviparous	10.0868	29.8112	31.9993	37.1223	0.00899539	4.22605	0.421524
Viviparous	9.84389	29.9063	31.8336	37.3699	0.0105719	3.82393	0.421079
Viviparous	9.97655	29.7132	31.8968	37.4466	0.0109236	3.75191	0.40291
Viviparous	10.0119	29.8445	31.9202	39.9098	0.0107025	3.86568	0.45114
Viviparous	9.96014	29.6403	31.8133	37.1173	0.0109291	4.21029	0.414061
Viviparous	9.90401	29.7352	31.895	37.2786	0.0108617	3.8856	0.430403
Viviparous	9.96903	29.752	31.9268	36.9562	0.0108649	3.72737	0.409669
Viviparous	9.85302	29.8431	32.0149	37.1651	0.0110738	3.70664	0.42769
Viviparous	9.99056	29.8046	31.8057	37.1709	0.0107139	3.87917	0.472899
Viviparous	9.95366	29.828	31.8891	38.1837	0.0103061	3.78714	0.421573
Viviparous	9.95923	29.9351	31.907	37.1644	0.0105875	3.8781	0.423923
Viviparous	9.97601	29.8121	31.9246	37.1002	0.0106255	3.88293	0.408373
Viviparous	9.89271	29.63	31.9428	37.2074	0.0105959	3.83906	0.411442
Viviparous	9.939	29.6923	31.4911	37.2263	0.0108927	3.81131	0.416398
Viviparous	9.99395	29.4787	31.988	36.9793	0.0095438	3.81861	0.447926
Viviparous	9.92316	29.7855	31.8636	37.1077	0.0102306	3.90061	0.416722
Viviparous	9.99438	29.8033	31.8886	39.1949	0.0107978	3.83506	0.408029
Viviparous	9.96701	29.7084	31.8915	37.0889	0.0109186	3.85885	0.420631
Viviparous	9.94046	29.76	31.887	37.2405	0.00916488	3.68689	0.4083
Viviparous	9.92265	29.8604	31.4177	39.9451	0.0105098	3.84562	0.423372
Viviparous	9.92208	29.7527	31.9175	37.0754	0.0104609	3.84316	0.389539
Viviparous	9.9863	29.6477	31.8485	37.1658	0.0105607	3.78902	0.408673
Viviparous	10.0869	29.7761	31.8417	37.9658	0.0106812	4.17937	0.410682
Viviparous	9.9925	29.8015	31.4631	38.3055	0.010805	3.89836	0.415738
Viviparous	9.96253	30.0553	31.8464	37.2763	0.0108129	3.81108	0.421746
Viviparous	9.95933	29.7623	31.9144	38.2248	0.0105196	3.7871	0.404279
Viviparous	9.92232	30.2396	31.9873	37.2164	0.0122063	3.83262	0.419871
Viviparous	10.0081	29.7123	31.9709	37.4882	0.0113869	3.89483	0.418987
Viviparous	9.99382	29.9128	31.4367	37.9655	0.0104784	3.8107	0.414519
Viviparous	9.98482	29.6597	31.5	37.209	0.0110042	3.88367	0.387009
Viviparous	9.97765	29.7713	31.8455	37.0971	0.0107037	4.15865	0.419643
Viviparous	9.99217	29.673	31.884	37.2419	0.010695	3.80158	0.411024
Viviparous	10.0027	29.652	31.8479	37.1539	0.0109536	3.77398	0.407999
Viviparous	9.98621	29.7596	31.8643	37.3584	0.011146	3.83239	0.411235
Viviparous	9.95143	29.8323	31.4103	37.2673	0.0109553	3.8351	0.403762
Viviparous	9.89318	29.6146	31.803	37.1252	0.0107626	3.82736	0.417292
Viviparous	9.93349	29.6967	31.8622	37.3709	0.0107905	4.29342	0.426104
Viviparous	10.0923	29.7256	31.9837	37.4174	0.00920706	3.77497	0.42705
Viviparous	9.97819	29.7691	31.8822	37.4234	0.0109247	3.83179	0.412938
Viviparous	9.99079	29.6981	31.8821	37.2358	0.0106914	3.91785	0.424242
Viviparous	9.96773	29.7734	31.9299	37.2377	0.00991211	3.84912	0.471011
Viviparous	9.97677	29.685	31.8719	37.3794	0.0140038	3.87207	0.418821
Viviparous	9.90286	29.8584	31.9051	38.4646	0.0105125	3.87428	0.402903
Viviparous	9.99031	29.8885	32.0348	37.2647	0.0110061	3.82052	0.421049
Viviparous	10.0739	29.6837	31.9718	37.1729	0.0106188	4.00072	0.41406
Viviparous	9.99327	29.7827	31.8298	37.4933	0.0107287	3.99523	0.423653
Viviparous	10.0849	29.5337	32.0466	37.6745	0.0107808	3.85968	0.410846
Viviparous	9.99254	29.7827	31.4728	37.199	0.0106272	4.02722	0.42171
Viviparous	9.99177	29.8828	31.8284	37.2276	0.0106602	3.77107	0.421036
Viviparous	9.97354	29.7727	31.9402	38.3856	0.010933	3.83251	0.425249
Viviparous	9.93957	29.5215	31.4668	37.3649	0.0109355	3.81477	0.423554
Viviparous	9.98999	29.6473	31.8852	37.5211	0.0100938	3.83136	0.415307
Viviparous	9.97421	29.7303	31.8899	37.3745	0.0108532	3.85828	0.411474
Viviparous	9.98172	29.0075	32.5663	38.6214	0.00944495	3.87131	0.394489
Viviparous	9.93762	29.833	31.8692	37.7325	0.0109791	3.72313	0.42065
Viviparous	9.97562	29.8127	31.9993	37.2921	0.0108699	3.80594	0.419776
Viviparous	9.99022	29.6866	31.469	37.218	0.0106323	3.91061	0.415307
Viviparous	9.98936	29.7722	31.8763	38.2228	0.0109736	3.89947	0.392662
Viviparous	9.96917	29.9289	31.935	37.003	0.0120909	3.87149	0.372884
Viviparous	9.9675	29.7086	31.9008	37.0421	0.0107382	3.82823	0.472903
Viviparous	10.0132	29.7626	31.9515	38.2215	0.0106213	4.05045	0.454679
Viviparous	10.0643	29.5157	31.8457	37.2862	0.0109925	3.86016	0.388649
Viviparous	10.0868	29.751	31.8996	38.248	0.0110561	3.80731	0.416072
Viviparous	10.0868	29.7502	31.8633	37.6542	0.0111349	3.91325	0.411644
Viviparous	9.99319	29.7169	31.9815	37.2713	0.0136557	3.86386	0.387458
Viviparous	9.99297	29.6451	32.0151	37.2004	0.0103149	3.77253	0.44864
Viviparous	9.99118	29.6732	32.0034	37.169	0.0105649	3.90806	0.406578
Viviparous	9.98189	29.7231	31.9439	37.6344	0.010677	3.84017	0.437827
Viviparous	9.97376	29.5513	31.9014	36.9316	0.0105095	3.97416	0.42907
Viviparous	9.97963	28.915	31.9465	37.3678	0.0110501	3.84011	0.411315
Viviparous	10.0868	29.6585	31.7836	37.4676	0.0107139	3.68337	0.405438
Viviparous	10.0864	29.7062	31.9914	37.2361	0.0108504	4.02892	0.428443
Viviparous	9.98428	29.5969	31.9007	37.3413	0.0110828	3.78182	0.416007
Viviparous	10.0352	29.8446	32.0246	37.3787	0.0107514	3.83975	0.418512
Viviparous	9.9295	29.3565	32.0181	37.3253	0.0109556	3.81081	0.422478
Viviparous	9.92309	29.8118	32.5571	37.1587	0.00930087	4.8345	0.472141
Viviparous	9.99221	29.9133	31.935	38.08	0.0107658	3.91808	0.421107
Viviparous	9.91616	29.9287	31.8973	37.3849	0.0105809	3.74837	0.4187
Viviparous	9.93043	29.5226	31.8693	36.1602	0.0105363	4.18552	0.419644
Viviparous	9.99362	29.8443	31.9916	37.2902	0.010497	4.14413	0.426474
Viviparous	9.99026	29.6904	31.9805	36.9226	0.0107019	3.79355	0.416207
Viviparous	9.99321	29.7303	31.9289	37.4683	0.0107927	3.83789	0.417211
Viviparous	9.98725	29.753	31.9116	37.1901	0.0108668	3.86146	0.415623
Viviparous	9.95136	29.6783	31.8995	38.2899	0.0105185	3.82685	0.416388
Viviparous	9.98998	29.7687	32.0266	37.4801	0.0109411	3.6935	0.414726
Viviparous	10.0094	30.3973	31.9162	37.1401	0.0110033	3.8379	0.42434
Viviparous	9.99345	29.7604	32.0226	37.1255	0.0110143	3.85695	0.424414
Viviparous	9.99589	29.7663	32.036	37.5529	0.0114993	3.87842	0.440844
Viviparous	9.16642	29.6412	31.8432	39.2545	0.0104322	4.34012	0.415486
Viviparous	10.006	29.7314	31.9776	37.2161	0.0107946	3.889	0.415106
Viviparous	9.99171	29.8805	31.8953	37.4304	0.0106835	3.9027	0.411928
Viviparous	9.91036	29.8557	31.9305	37.0609	0.0108176	3.86415	0.409301
Viviparous	9.99296	29.9197	31.9264	37.5247	0.0105784	3.85637	0.421573
Viviparous	10.0101	29.854	31.8619	37.4515	0.0108859	4.34559	0.415139
Viviparous	10.0083	29.8458	31.8551	37.2825	0.0106748	3.79231	0.423762
Viviparous	9.85597	29.6899	31.881	39.2822	0.0108427	4.27176	0.390848
Viviparous	9.9339	29.8621	32.5732	37.124	0.0105388	3.80556	0.413564
Viviparous	9.96086	29.7582	31.8768	37.3899	0.0104105	3.90174	0.421495
Viviparous	10.0121	29.6241	31.8893	37.6987	0.0105528	3.81976	0.422173
Viviparous	9.98773	29.6488	32.015	37.3544	0.0108188	4.20425	0.44943
Viviparous	9.91858	29.7916	31.8701	37.2615	0.0107526	3.7807	0.417698
Viviparous	9.93671	29.7307	32.0683	37.2242	0.0106545	3.81433	0.412653
Viviparous	9.8542	29.9628	31.9741	36.9515	0.0105118	3.78646	0.430455
Viviparous	9.96561	29.9252	31.9441	37.3933	0.010723	4.13335	0.410932
Viviparous	9.99838	29.6626	31.9143	37.1727	0.0107867	3.77826	0.416696
Viviparous	9.9143	29.8555	31.91	37.0922	0.0105826	3.87042	0.409996
Viviparous	10.0335	29.7922	31.8938	37.3215	0.0108818	3.93164	0.420178
Viviparous	9.9901	29.6743	31.8921	38.2108	0.0106738	3.90063	0.421043
Viviparous	9.96521	29.8526	31.8967	37.4956	0.0109452	3.84884	0.422744
Viviparous	9.93618	29.7763	31.9522	37.0152	0.0107531	4.19989	0.429278
Viviparous	9.99046	29.6637	31.7981	37.2622	0.0103983	3.76233	0.416281
Viviparous	10.0046	29.6273	31.8735	37.3358	0.0110313	3.80511	0.414716
Viviparous	9.98	29.7696	32.0168	39.3803	0.0120801	3.8608	0.418957
Viviparous	9.99374	29.678	31.945	38.1802	0.0103275	3.88596	0.417224
Viviparous	10.032	29.2281	31.9816	39.329	0.0105663	3.87481	0.413403
Viviparous	9.96146	29.7131	31.9198	37.2373	0.0106838	3.934	0.460257
Viviparous	9.9927	29.2043	31.903	37.2787	0.0106653	3.91371	0.419688
Viviparous	9.97024	29.5741	31.8304	37.5013	0.0106226	4.0398	0.471457
Viviparous	9.50483	29.8818	32.0097	38.1261	0.0106999	4.15272	0.427047
Viviparous	10.0167	29.697	31.9207	37.1708	0.0107817	3.8298	0.443514
Viviparous	9.96241	29.7182	31.8302	39.4248	0.0107031	3.83754	0.436042
Viviparous	9.99731	29.8473	31.4409	37.1336	0.0106671	3.85488	0.410114
Viviparous	9.98536	29.7909	32.0359	37.5237	0.0108329	3.81558	0.416109
Viviparous	9.17873	29.5404	32.0025	37.1413	0.0106238	3.7995	0.388405
Viviparous	9.9919	29.8054	31.8815	37.3444	0.0104912	3.53687	0.424427
Viviparous	9.99898	29.5904	32.0325	37.1055	0.0105989	3.85678	0.414326
Viviparous	9.99294	29.66	31.5981	37.7989	0.0106358	3.8112	0.414719
Viviparous	9.97912	29.8589	31.9902	37.1361	0.0111134	3.87651	0.448225
Viviparous	9.98006	29.6768	31.887	38.2853	0.0104157	3.83415	0.413107
Viviparous	9.864	29.8491	31.9669	37.1853	0.0109562	3.7492	0.420354
Viviparous	9.99773	28.7275	31.9174	37.4332	0.0114685	3.76083	0.37616
Viviparous	9.81887	29.7778	31.8193	37.4047	0.0106658	3.8306	0.415606
Viviparous	9.91461	29.7543	31.9093	37.345	0.0107178	3.77787	0.39027
Viviparous	9.93884	29.7188	31.9816	38.1053	0.0106685	3.89279	0.427865
Viviparous	9.96985	29.9443	31.9203	37.1409	0.0105032	4.08764	0.38867
Viviparous	9.90159	29.7871	31.8865	37.091	0.0107549	3.88026	0.393797
Viviparous	9.97416	29.8496	31.9449	37.1932	0.0115872	3.77883	0.41491
Viviparous	9.98577	29.8065	31.8402	36.9204	0.0109852	4.24688	0.415135
Viviparous	9.92968	29.6744	31.4282	37.406	0.0106572	3.88027	0.424587
Viviparous	9.98618	29.7767	32.3277	37.1316	0.0107006	3.84963	0.415044
Viviparous	9.91254	29.778	31.1967	37.3041	0.0108298	3.80819	0.41559
Viviparous	9.91452	29.7965	32.0054	37.4509	0.0104558	3.82262	0.44742
Viviparous	9.99226	29.7235	31.9309	37.1398	0.0103086	3.87868	0.414342
Viviparous	9.99402	29.7988	32.6413	37.2663	0.0106971	3.83209	0.422102

## Sheet: Fig 2
Fig 2a					Fig 2b
Species	Parity_mode	log10_clutch/litter_size	log10_SVL_females		Species	Parity_mode	log10_SVL_neonates	log10_SVL_females
Callisaurus_draconoides	Oviparous	0.645422	1.87506		Callisaurus_draconoides	Oviparous	1.4624	1.87506		SVL= Snout-vent length
Cophosaurus_texanus	Oviparous	0.78533	1.77815		Cophosaurus_texanus	Oviparous	1.34242	1.77815
Holbrookia_elegans	Oviparous	0.914872	1.76118		Holbrookia_maculata	Oviparous	1.38021	1.73878
Holbrookia_maculata	Oviparous	0.656098	1.73878		Holbrookia_propinqua	Oviparous	1.43136	1.6886
Holbrookia_propinqua	Oviparous	0.667453	1.6886		Petrosaurus_thalassinus	Oviparous	1.54407	1.97681
Petrosaurus_thalassinus	Oviparous	0.934498	1.97681		Phrynosoma_asio	Oviparous	1.49831	1.989
Phrynosoma_asio	Oviparous	1.24304	1.989		Phrynosoma_blainvillii	Oviparous	1.39794	1.85914
Phrynosoma_blainvillii	Oviparous	1.09342	1.85914		Phrynosoma_braconnieri	Viviparous	1.37475	1.82086
Phrynosoma_braconnieri	Viviparous	0.845098	1.82086		Phrynosoma_cornutum	Oviparous	1.35411	1.95856
Phrynosoma_cornutum	Oviparous	1.39094	1.95856		Phrynosoma_coronatum	Oviparous	1.43136	1.98363
Phrynosoma_coronatum	Oviparous	1.07918	1.98363		Phrynosoma_ditmarsi	Viviparous	1.41497	1.95424
Phrynosoma_ditmarsi	Viviparous	0.954243	1.95424		Phrynosoma_douglasii	Viviparous	1.38021	1.68124
Phrynosoma_goodei	Oviparous	0.748188	1.86629		Phrynosoma_goodei	Oviparous	1.43933	1.86629
Phrynosoma_hernandesi	Viviparous	1.22272	1.83885		Phrynosoma_hernandesi	Viviparous	1.39794	1.83885
Phrynosoma_mcallii	Oviparous	0.672098	1.83632		Phrynosoma_mcallii	Oviparous	1.56229	1.83632
Phrynosoma_modestum	Oviparous	1.02531	1.62839		Phrynosoma_modestum	Oviparous	1.33445	1.62839
Phrynosoma_orbiculare	Viviparous	0.919078	1.87622		Phrynosoma_orbiculare	Viviparous	1.41664	1.87622
Phrynosoma_platyrhinos	Oviparous	0.886491	1.90849		Phrynosoma_platyrhinos	Oviparous	1.43775	1.90849
Phrynosoma_sherbrookei	Viviparous	0.740363	1.77085		Phrynosoma_sherbrookei	Viviparous	1.42488	1.77085
Phrynosoma_solare	Oviparous	1.31175	2.0086		Phrynosoma_solare	Oviparous	1.46687	2.0086
Phrynosoma_taurus	Viviparous	1.08814	1.89209		Phrynosoma_taurus	Viviparous	1.41497	1.89209
Sceloporus_adleri	Viviparous	0.817565	1.8001		Sceloporus_aeneus	Oviparous	1.30103	1.7007
Sceloporus_aeneus	Oviparous	0.82866	1.7007		Sceloporus_anahuacus	Viviparous	1.33646	1.64147
Sceloporus_anahuacus	Viviparous	0.544068	1.64147		Sceloporus_arenicolus	Oviparous	1.44716	1.73078
Sceloporus_angustus	Oviparous	0.60206	1.79796		Sceloporus_bicanthalis	Viviparous	1.30103	1.71684
Sceloporus_arenicolus	Oviparous	0.69897	1.73078		Sceloporus_cowlesi	Oviparous	1.47276	1.79518
Sceloporus_bicanthalis	Viviparous	0.857935	1.71684		Sceloporus_cyanogenys	Viviparous	1.47129	2.02776
Sceloporus_brownorum	Oviparous	0.954243	1.75511		Sceloporus_dugesii	Viviparous	1.40993	1.78888
Sceloporus_bulleri	Viviparous	0.826075	1.97128		Sceloporus_formosus	Viviparous	1.47712	1.81158
Sceloporus_chrysostictus	Oviparous	0.380211	1.71012		Sceloporus_gadoviae	Oviparous	1.39794	1.70243
Sceloporus_clarkii	Oviparous	1.06446	1.9248		Sceloporus_gadsdeni	Viviparous	1.46982	1.80277
Sceloporus_consobrinus	Oviparous	0.977724	1.75587		Sceloporus_graciosus	Oviparous	1.39967	1.72673
Sceloporus_cowlesi	Oviparous	0.995635	1.79518		Sceloporus_grammicus	Viviparous	1.47857	1.74036
Sceloporus_cozumelae	Oviparous	0.531479	1.65801		Sceloporus_horridus	Oviparous	1.4133	1.93611
Sceloporus_cryptus	Viviparous	0.954243	1.82672		Sceloporus_jalapae	Oviparous	1.27875	1.68088
Sceloporus_cyanogenys	Viviparous	1.12385	2.02776		Sceloporus_jarrovii	Viviparous	1.45484	1.81954
Sceloporus_druckercolini	Viviparous	0.977724	1.92634		Sceloporus_macdougalli	Viviparous	1.56703	1.92345
Sceloporus_dugesii	Viviparous	0.662758	1.78888		Sceloporus_magister	Oviparous	1.51188	1.97791
Sceloporus_formosus	Viviparous	0.819544	1.81158		Sceloporus_megalepidurus	Viviparous	1.35603	1.65321
Sceloporus_gadoviae	Oviparous	0.591065	1.70243		Sceloporus_melanorhinus	Oviparous	1.53403	1.94399
Sceloporus_gadsdeni	Viviparous	0.845098	1.80277		Sceloporus_minor	Viviparous	1.42651	1.81491
Sceloporus_graciosus	Oviparous	0.579784	1.72673		Sceloporus_mucronatus	Viviparous	1.45864	1.89818
Sceloporus_grammicus	Viviparous	0.70757	1.74036		Sceloporus_occidentalis	Oviparous	1.39794	1.84745
Sceloporus_grandaevus	Oviparous	0.812913	1.76716		Sceloporus_ochoterenae	Oviparous	1.36399	1.65992
Sceloporus_horridus	Oviparous	1.18469	1.93611		Sceloporus_olivaceus	Oviparous	1.4183	2.00303
Sceloporus_hunsakeri	Oviparous	0.875061	1.80706		Sceloporus_omiltemanus	Viviparous	1.45637	1.9196
Sceloporus_insignis	Viviparous	0.954243	1.85309		Sceloporus_palaciosi	Viviparous	1.42325	1.70243
Sceloporus_jalapae	Oviparous	0.750508	1.68088		Sceloporus_poinsettii	Viviparous	1.50515	1.93349
Sceloporus_jarrovii	Viviparous	0.755875	1.81954		Sceloporus_pyrocephalus	Oviparous	1.41664	1.72754
Sceloporus_licki	Oviparous	0.778151	1.80502		Sceloporus_scitulus	Viviparous	1.45637	1.81558
Sceloporus_lineolateralis	Viviparous	1	1.86094		Sceloporus_serrifer	Viviparous	1.51851	1.95999
Sceloporus_macdougalli	Viviparous	0.60206	1.92345		Sceloporus_siniferus	Oviparous	1.42975	1.69285
Sceloporus_magister	Oviparous	0.90309	1.97791		Sceloporus_slevini	Oviparous	1.31387	1.70329
Sceloporus_malachiticus	Viviparous	0.778151	1.87789		Sceloporus_torquatus	Viviparous	1.43775	1.95713
Sceloporus_megalepidurus	Viviparous	0.30103	1.65321		Sceloporus_tristichus	Oviparous	1.43136	1.8169
Sceloporus_melanorhinus	Oviparous	0.886491	1.94399		Sceloporus_undulatus	Oviparous	1.38021	1.83885
Sceloporus_merriami	Oviparous	0.612784	1.67742		Sceloporus_uniformis	Oviparous	1.50651	1.96142
Sceloporus_minor	Viviparous	0.69897	1.81491		Sceloporus_utiformis	Oviparous	1.45332	1.80482
Sceloporus_mucronatus	Viviparous	0.708421	1.89818		Sceloporus_woodi	Oviparous	1.32634	1.70329
Sceloporus_nelsoni	Oviparous	0.79588	1.71717		Uma_exsul	Oviparous	1.5302	1.82478
Sceloporus_occidentalis	Oviparous	0.900913	1.84745		Urosaurus_bicarinatus	Oviparous	1.34635	1.63448
Sceloporus_ochoterenae	Oviparous	0.69897	1.65992		Urosaurus_ornatus	Oviparous	1.30103	1.71181
Sceloporus_olivaceus	Oviparous	1.25768	2.00303		Uta_palmeri	Oviparous	1.4609	1.80277
Sceloporus_omiltemanus	Viviparous	0.792392	1.9196		Uta_stansburiana	Oviparous	1.40654	1.67888
Sceloporus_orcutti	Oviparous	1.04139	1.96379
Sceloporus_palaciosi	Viviparous	0.60206	1.70243
Sceloporus_parvus	Oviparous	0.579784	1.67071
Sceloporus_pictus	Viviparous	0.556303	1.67997
Sceloporus_poinsettii	Viviparous	0.799341	1.93349
Sceloporus_prezygus	Viviparous	0.90309	1.89763
Sceloporus_pyrocephalus	Oviparous	0.763428	1.72754
Sceloporus_scalaris	Oviparous	0.939519	1.72591
Sceloporus_scitulus	Viviparous	0.781037	1.81558
Sceloporus_serrifer	Viviparous	0.908485	1.95999
Sceloporus_siniferus	Oviparous	0.690196	1.69285
Sceloporus_slevini	Oviparous	0.923244	1.70329
Sceloporus_smaragdinus	Viviparous	0.623249	1.79379
Sceloporus_sp_SFDG514	Viviparous	0.929419	1.8739
Sceloporus_spinosus_caeruleopunctatus	Oviparous	1.11059	1.94052
Sceloporus_spinosus_spinosus	Oviparous	1.0607	1.94841
Sceloporus_subpictus	Viviparous	1.11394	1.82282
Sceloporus_torquatus	Viviparous	0.812913	1.95713
Sceloporus_tristichus	Oviparous	0.845098	1.8169
Sceloporus_undulatus	Oviparous	0.869232	1.83885
Sceloporus_uniformis	Oviparous	0.811575	1.96142
Sceloporus_utiformis	Oviparous	0.841359	1.80482
Sceloporus_variabilis	Oviparous	0.633468	1.72181
Sceloporus_virgatus	Oviparous	0.977724	1.77597
Sceloporus_woodi	Oviparous	0.672098	1.70329
Uma_exsul	Oviparous	0.477121	1.82478
Uma_inornata	Oviparous	0.462398	1.90849
Uma_notata	Oviparous	0.322219	1.88081
Uma_paraphygas	Oviparous	0.491362	1.77305
Uma_rufopunctata	Oviparous	0.380211	1.86688
Uma_scoparia	Oviparous	0.579784	1.91908
Urosaurus_bicarinatus	Oviparous	0.732394	1.63448
Urosaurus_graciosus	Oviparous	0.724276	1.716
Urosaurus_nigricaudus	Oviparous	0.612784	1.62839
Urosaurus_ornatus	Oviparous	0.869232	1.71181
Uta_stansburiana	Oviparous	0.763428	1.67888

## Sheet: Fig 3
Fig 3a					Fig 3b					Fig 3c					Fig 3d
Species	Parity mode	CTmin	bio1		Species	Parity mode	Tb	bio1		Species	Parity mode	Tpref	bio1		Species	Parity mode	CTmax	bio1
Callisaurus_draconoides	Oviparous	13.3	22.3875		Callisaurus_draconoides	Oviparous	38.9	22.3875		Callisaurus_draconoides	Oviparous	35.8	22.3875		Callisaurus_draconoides	Oviparous	43.1	22.3875
Cophosaurus_texanus	Oviparous	15.4	19.1708		Cophosaurus_texanus	Oviparous	38	20.2167		Cophosaurus_texanus	Oviparous	37.1	20.2167		Cophosaurus_texanus	Oviparous	44.4	19.1708		Ctmin= Cold tolerance
Petrosaurus_thalassinus	Oviparous	17.1	20.7708		Holbrookia_maculata	Oviparous	39.9	19.4167		Holbrookia_elegans	Oviparous	38.5	22.6875		Holbrookia_maculata	Oviparous	46.5	14.3583		Tb= Field-estimated body temperature
Phrynosoma_asio	Oviparous	11.8	24.1042		Holbrookia_propinqua	Oviparous	37.9	22.2083		Holbrookia_maculata	Oviparous	36.3	19.4167		Petrosaurus_thalassinus	Oviparous	39.6	20.7708		Tpref= Laboratory-measured preferred body temperature
Phrynosoma_cerroense	Oviparous	7.4	16.0917		Petrosaurus_thalassinus	Oviparous	35.7	20.7708		Petrosaurus_thalassinus	Oviparous	31.3	20.7708		Phrynosoma_asio	Oviparous	44.8	24.1042		CTmax= Heat tolerance
Phrynosoma_cornutum	Oviparous	9.46	16.5292		Phrynosoma_asio	Oviparous	33.4	24.1042		Phrynosoma_asio	Oviparous	35.9	24.1042		Phrynosoma_cerroense	Oviparous	40.8	16.0917		bio1= Mean annual temperature
Phrynosoma_coronatum	Oviparous	12.8	23.675		Phrynosoma_braconnieri	Viviparous	31.5	17.0583		Phrynosoma_blainvillii	Oviparous	37.6	17.1		Phrynosoma_cornutum	Oviparous	47.9	16.5292
Phrynosoma_hernandesi	Viviparous	2.75	8.57083		Phrynosoma_cerroense	Oviparous	37.9	16.0917		Phrynosoma_braconnieri	Viviparous	35.8	17.0583		Phrynosoma_coronatum	Oviparous	44.4	23.675
Phrynosoma_orbiculare	Viviparous	4.5	13.3958		Phrynosoma_cornutum	Oviparous	33.4	15.9875		Phrynosoma_cerroense	Oviparous	33.8	16.0917		Phrynosoma_hernandesi	Viviparous	43.5	8.57083
Phrynosoma_sherbrookei	Viviparous	12	21.6125		Phrynosoma_coronatum	Oviparous	36.7	23.675		Phrynosoma_cornutum	Oviparous	34.2	15.9875		Phrynosoma_orbiculare	Viviparous	37.8	13.3958
Phrynosoma_taurus	Viviparous	12.3	24.1042		Phrynosoma_douglasii	Viviparous	33.9	8		Phrynosoma_coronatum	Oviparous	34.7	23.675		Phrynosoma_sherbrookei	Viviparous	43.1	21.6125
Sceloporus_adleri	Viviparous	9.6	15.8625		Phrynosoma_goodei	Oviparous	38.1	23.25		Phrynosoma_douglasii	Viviparous	35.8	8		Phrynosoma_taurus	Viviparous	44	24.1042
Sceloporus_aeneus	Oviparous	12.9	10.3417		Phrynosoma_hernandesi	Viviparous	35.5	12.2292		Phrynosoma_goodei	Oviparous	34.9	23.25		Sceloporus_adleri	Viviparous	39	15.8625
Sceloporus_asper	Viviparous	10.6	17.6333		Phrynosoma_modestum	Oviparous	31.9	16.8292		Phrynosoma_hernandesi	Viviparous	35	8.57083		Sceloporus_aeneus	Oviparous	39.8	10.3417
Sceloporus_bicanthalis	Viviparous	12.6	7.10417		Phrynosoma_orbiculare	Viviparous	30.8	13.3958		Phrynosoma_modestum	Oviparous	33.6	16.8292		Sceloporus_asper	Viviparous	38.2	17.6333
Sceloporus_binocularis	Viviparous	8.6	19.1292		Phrynosoma_platyrhinos	Oviparous	34.9	10.9833		Phrynosoma_orbiculare	Viviparous	31.4	13.3958		Sceloporus_bicanthalis	Viviparous	41.5	7.10417
Sceloporus_brownorum	Oviparous	11.3	16.3792		Phrynosoma_sherbrookei	Viviparous	33.8	21.6125		Phrynosoma_platyrhinos	Oviparous	36	10.9833		Sceloporus_binocularis	Viviparous	38.8	19.1292
Sceloporus_bulleri	Viviparous	15.3	24.1792		Phrynosoma_solare	Oviparous	37	23.275		Phrynosoma_sherbrookei	Viviparous	36.5	21.6125		Sceloporus_brownorum	Oviparous	42.5	16.3792
Sceloporus_chrysostictus	Oviparous	19.2	26.5583		Phrynosoma_taurus	Viviparous	33.2	24.1042		Phrynosoma_solare	Oviparous	37.5	23.275		Sceloporus_bulleri	Viviparous	37.3	24.1792
Sceloporus_clarkii	Oviparous	9.53	21.3583		Sceloporus_adleri	Viviparous	30.8	15.8625		Phrynosoma_taurus	Viviparous	34.4	24.1042		Sceloporus_chrysostictus	Oviparous	40.7	26.5583
Sceloporus_cowlesi	Oviparous	13.1	21.1667		Sceloporus_aeneus	Oviparous	29.9	10.3417		Sceloporus_adleri	Viviparous	32.3	15.8625		Sceloporus_cowlesi	Oviparous	41.6	21.1667
Sceloporus_cozumelae	Oviparous	17.7	25.8333		Sceloporus_anahuacus	Viviparous	30.9	10.3042		Sceloporus_aeneus	Oviparous	34.4	10.3417		Sceloporus_cozumelae	Oviparous	42.1	25.8333
Sceloporus_cyanogenys	Viviparous	10.8	19.1292		Sceloporus_arenicolus	Oviparous	34.1	16		Sceloporus_anahuacus	Viviparous	32.6	10.3042		Sceloporus_cyanogenys	Viviparous	39.6	19.1292
Sceloporus_druckercolini	Viviparous	13.1	17.725		Sceloporus_asper	Viviparous	32.2	17.6333		Sceloporus_arenicolus	Oviparous	35.8	16		Sceloporus_druckercolini	Viviparous	42.5	17.725
Sceloporus_gadoviae	Oviparous	15.9	24.0833		Sceloporus_bicanthalis	Viviparous	27.8	7.10417		Sceloporus_asper	Viviparous	29	17.6333		Sceloporus_gadoviae	Oviparous	41.2	24.0833
Sceloporus_graciosus	Oviparous	9.1	1.0125		Sceloporus_binocularis	Viviparous	32.2	19.1292		Sceloporus_bicanthalis	Viviparous	34.2	7.10417		Sceloporus_graciosus	Oviparous	43.6	1.0125
Sceloporus_grammicus	Viviparous	10	15.4958		Sceloporus_brownorum	Oviparous	36.8	16.3792		Sceloporus_binocularis	Viviparous	30.3	19.1292		Sceloporus_grammicus	Viviparous	39.9	15.4958
Sceloporus_hunsakeri	Oviparous	17.1	20.7708		Sceloporus_bulleri	Viviparous	32.2	24.1792		Sceloporus_brownorum	Oviparous	34.5	16.3792		Sceloporus_horridus	Oviparous	43.2	24.725
Sceloporus_jarrovii	Viviparous	14.6	20.0542		Sceloporus_chrysostictus	Oviparous	37.9	26.5583		Sceloporus_bulleri	Viviparous	31.9	24.1792		Sceloporus_hunsakeri	Oviparous	39.5	20.7708
Sceloporus_licki	Oviparous	17.2	20.7708		Sceloporus_clarkii	Oviparous	33.7	21.3583		Sceloporus_chrysostictus	Oviparous	35.8	26.5583		Sceloporus_jarrovii	Viviparous	39.5	20.0542
Sceloporus_macdougalli	Viviparous	11.7	27.8583		Sceloporus_cowlesi	Oviparous	31.8	21.1667		Sceloporus_cowlesi	Oviparous	35.6	21.1667		Sceloporus_licki	Oviparous	39	20.7708
Sceloporus_magister	Oviparous	10.5	22.1208		Sceloporus_cozumelae	Oviparous	36.5	25.8333		Sceloporus_cozumelae	Oviparous	34.5	25.8333		Sceloporus_macdougalli	Viviparous	39.1	27.8583
Sceloporus_megalepidurus	Viviparous	9	13.5125		Sceloporus_cryptus	Viviparous	29.4	17.0583		Sceloporus_cyanogenys	Viviparous	30.3	19.1292		Sceloporus_magister	Oviparous	39.7	22.1208
Sceloporus_melanogaster	Viviparous	8.5	16.5333		Sceloporus_cyanogenys	Viviparous	31.1	19.1292		Sceloporus_druckercolini	Viviparous	33.6	17.725		Sceloporus_megalepidurus	Viviparous	39.2	13.5125
Sceloporus_minor	Viviparous	9.6	16.5333		Sceloporus_druckercolini	Viviparous	29.5	17.725		Sceloporus_gadoviae	Oviparous	34.6	24.0833		Sceloporus_melanogaster	Viviparous	37.8	16.5333
Sceloporus_mucronatus	Viviparous	5.9	10.0583		Sceloporus_formosus	Viviparous	30.6	17.55		Sceloporus_gadsdeni	Viviparous	32.7	20.9		Sceloporus_minor	Viviparous	37.2	16.5333
Sceloporus_occidentalis	Oviparous	10.8	16.0917		Sceloporus_gadoviae	Oviparous	35.1	24.0833		Sceloporus_grammicus	Viviparous	33.1	15.4958		Sceloporus_mucronatus	Viviparous	37.6	10.0583
Sceloporus_omiltemanus	Viviparous	8.9	18.0125		Sceloporus_gadsdeni	Viviparous	32.1	20.9		Sceloporus_hunsakeri	Oviparous	33.9	20.7708		Sceloporus_occidentalis	Oviparous	38.5	16.0917
Sceloporus_orcutti	Oviparous	10.2	16.0917		Sceloporus_graciosus	Oviparous	30.9	1.0125		Sceloporus_jarrovii	Viviparous	32.1	20.0542		Sceloporus_omiltemanus	Viviparous	35.2	18.0125
Sceloporus_palaciosi	Viviparous	8.8	10.9833		Sceloporus_grammicus	Viviparous	31.9	15.4958		Sceloporus_licki	Oviparous	32.7	20.7708		Sceloporus_orcutti	Oviparous	36.2	16.0917
Sceloporus_parvus	Oviparous	13.5	16.8458		Sceloporus_grandaevus	Oviparous	35.3	22.5333		Sceloporus_lineolateralis	Viviparous	30.3	18.3208		Sceloporus_palaciosi	Viviparous	39.4	10.9833
Sceloporus_prezygus	Viviparous	16	25.4792		Sceloporus_horridus	Oviparous	35.7	24.725		Sceloporus_macdougalli	Viviparous	28.2	27.8583		Sceloporus_parvus	Oviparous	40.3	16.8458
Sceloporus_pyrocephalus	Oviparous	16.2	24.0833		Sceloporus_hunsakeri	Oviparous	34.3	20.7708		Sceloporus_maculosus	Oviparous	32.7	21.6625		Sceloporus_prezygus	Viviparous	38.9	25.4792
Sceloporus_scitulus	Viviparous	7.4	18.0125		Sceloporus_internasalis	Viviparous	31.2	24.1292		Sceloporus_magister	Oviparous	34.9	22.1208		Sceloporus_pyrocephalus	Oviparous	41.2	24.0833
Sceloporus_siniferus	Oviparous	16.7	27.8583		Sceloporus_jarrovii	Viviparous	35.6	20.0542		Sceloporus_megalepidurus	Viviparous	33.8	13.5125		Sceloporus_scitulus	Viviparous	37.6	18.0125
Sceloporus_smithi	Oviparous	13.8	27.8583		Sceloporus_licki	Oviparous	33.5	20.7708		Sceloporus_melanogaster	Viviparous	32.7	16.5333		Sceloporus_siniferus	Oviparous	43	27.8583
Sceloporus_sp_MX14_4	Viviparous	13.2	19.3625		Sceloporus_lineolateralis	Viviparous	31.6	18.3208		Sceloporus_minor	Viviparous	32.6	16.5333		Sceloporus_slevini	Oviparous	44.8	9.06667
Sceloporus_sp_SFDG514	Viviparous	8.8	13.9417		Sceloporus_macdougalli	Viviparous	31.2	27.8583		Sceloporus_mucronatus	Viviparous	34	10.0583		Sceloporus_smithi	Oviparous	40.9	27.8583
Sceloporus_spinosus_spinosus	Oviparous	16.9	15.0958		Sceloporus_maculosus	Oviparous	34.3	21.6625		Sceloporus_occidentalis	Oviparous	33.2	16.0917		Sceloporus_sp_MX14_4	Viviparous	37.6	19.3625
Sceloporus_stejnegeri	Viviparous	9.5	26.4833		Sceloporus_magister	Oviparous	36.6	22.1208		Sceloporus_ochoterenae	Oviparous	33.7	23.0125		Sceloporus_sp_SFDG514	Viviparous	37.5	13.9417
Sceloporus_torquatus	Viviparous	8.8	15.4958		Sceloporus_megalepidurus	Viviparous	28.7	13.5125		Sceloporus_olivaceus	Oviparous	32.7	18.0042		Sceloporus_spinosus_spinosus	Oviparous	39.8	15.0958
Sceloporus_tristichus	Oviparous	7.55	7.42917		Sceloporus_melanogaster	Viviparous	30.3	16.5333		Sceloporus_omiltemanus	Viviparous	31.9	18.0125		Sceloporus_stejnegeri	Viviparous	37.4	26.4833
Sceloporus_undulatus	Oviparous	11.4	17.1542		Sceloporus_melanorhinus	Oviparous	32.4	25.5208		Sceloporus_orcutti	Oviparous	33.1	16.0917		Sceloporus_torquatus	Viviparous	39.2	15.4958
Sceloporus_utiformis	Oviparous	15	24.1792		Sceloporus_merriami	Oviparous	33.3	21.2375		Sceloporus_palaciosi	Viviparous	33.7	10.9833		Sceloporus_undulatus	Oviparous	40.4	17.1542
Sceloporus_vandenburgianus	Oviparous	6.8	8.8125		Sceloporus_minor	Viviparous	27.7	16.5333		Sceloporus_parvus	Oviparous	32.7	16.8458		Sceloporus_utiformis	Oviparous	40.6	24.1792
Sceloporus_variabilis	Oviparous	10	16.8375		Sceloporus_mucronatus	Viviparous	31.3	10.0583		Sceloporus_poinsettii	Viviparous	31.2	18.3208		Sceloporus_vandenburgianus	Oviparous	38.8	8.8125
Sceloporus_woodi	Oviparous	18.9	20.825		Sceloporus_occidentalis	Oviparous	33.8	16.0917		Sceloporus_prezygus	Viviparous	33.2	25.4792		Sceloporus_variabilis	Oviparous	40.7	16.8375
Sceloporus_zosteromus	Oviparous	11.4	20.4542		Sceloporus_ochoterenae	Oviparous	32.6	23.0125		Sceloporus_pyrocephalus	Oviparous	33.9	24.0833		Sceloporus_woodi	Oviparous	40.4	20.825
Urosaurus_bicarinatus	Oviparous	13.1	19.3708		Sceloporus_olivaceus	Oviparous	32	18.0042		Sceloporus_scitulus	Viviparous	30.9	18.0125		Sceloporus_zosteromus	Oviparous	40.7	20.4542
Urosaurus_nigricaudus	Oviparous	16.2	20.7708		Sceloporus_omiltemanus	Viviparous	29.9	18.0125		Sceloporus_siniferus	Oviparous	34.8	27.8583		Urosaurus_bicarinatus	Oviparous	39.3	19.3708
Urosaurus_ornatus	Oviparous	9.58	21.3583		Sceloporus_orcutti	Oviparous	33.3	16.0917		Sceloporus_slevini	Oviparous	35.6	9.06667		Urosaurus_nigricaudus	Oviparous	39.8	20.7708
Uta_stansburiana	Oviparous	9.1	15.675		Sceloporus_palaciosi	Viviparous	28.2	10.9833		Sceloporus_smithi	Oviparous	35.8	27.8583		Urosaurus_ornatus	Oviparous	43.76	21.3583
					Sceloporus_parvus	Oviparous	33	16.8458		Sceloporus_sp_MX14_4	Viviparous	31.3	19.3625		Uta_stansburiana	Oviparous	40.6	15.675
					Sceloporus_poinsettii	Viviparous	32.7	18.3208		Sceloporus_sp_SFDG514	Viviparous	30.2	13.9417
					Sceloporus_prezygus	Viviparous	29.6	25.4792		Sceloporus_spinosus_spinosus	Oviparous	31.8	15.0958
					Sceloporus_pyrocephalus	Oviparous	36.1	24.0833		Sceloporus_stejnegeri	Viviparous	33.1	26.4833
					Sceloporus_scitulus	Viviparous	31.7	18.0125		Sceloporus_torquatus	Viviparous	33.2	15.4958
					Sceloporus_serrifer	Viviparous	31.1	26.0875		Sceloporus_undulatus	Oviparous	32.9	17.1542
					Sceloporus_siniferus	Oviparous	36.6	27.8583		Sceloporus_utiformis	Oviparous	34	24.1792
					Sceloporus_slevini	Oviparous	32.2	9.06667		Sceloporus_vandenburgianus	Oviparous	33.9	8.8125
					Sceloporus_smaragdinus	Viviparous	28.7	14.3583		Sceloporus_variabilis	Oviparous	33.7	16.8375
					Sceloporus_smithi	Oviparous	33.7	27.8583		Sceloporus_woodi	Oviparous	37.2	20.825
					Sceloporus_sp_SFDG514	Viviparous	32.5	13.9417		Sceloporus_zosteromus	Oviparous	33.9	20.4542
					Sceloporus_spinosus_spinosus	Oviparous	31.3	15.0958		Uma_exsul	Oviparous	36.3	21.8708
					Sceloporus_stejnegeri	Viviparous	30	26.4833		Uma_paraphygas	Oviparous	35.1	20.4917
					Sceloporus_subpictus	Viviparous	29.6	15.0833		Urosaurus_bicarinatus	Oviparous	33.3	19.3708
					Sceloporus_torquatus	Viviparous	33.3	15.4958		Urosaurus_nigricaudus	Oviparous	35.5	20.7708
					Sceloporus_tristichus	Oviparous	33.6	7.42917		Urosaurus_ornatus	Oviparous	38	17.025
					Sceloporus_undulatus	Oviparous	33.1	17.1542		Uta_stansburiana	Oviparous	34.7	15.675
					Sceloporus_utiformis	Oviparous	36.6	24.1792
					Sceloporus_vandenburgianus	Oviparous	32.4	8.8125
					Sceloporus_variabilis	Oviparous	28.3	16.8375
					Sceloporus_virgatus	Oviparous	33.4	12.6208
					Sceloporus_woodi	Oviparous	33.7	20.825
					Sceloporus_zosteromus	Oviparous	33.9	20.4542
					Uma_exsul	Oviparous	35.8	21.8708
					Uma_paraphygas	Oviparous	38.8	20.4917
					Uma_rufopunctata	Oviparous	37.6	23.1333
					Urosaurus_bicarinatus	Oviparous	33.2	19.3708
					Urosaurus_nigricaudus	Oviparous	34.3	20.7708
					Urosaurus_ornatus	Oviparous	35.3	17.025
					Uta_stansburiana	Oviparous	33.1	15.675
